# Supplementary material for: The HuMet Repository: Watching human metabolism at work
Source: Cell Rep. Author manuscript; Available in PMC 2024 Oct 28. (PMC11513335; doi:10.1016/j.celrep.2024.114416)
Supplement: 1 [file NIHMS2019468-supplement-1.xlsx]

## Sheet: S1 Metabolites
Supplementary Table 1: Details on all measured metabolites (* indicates named metabolites of Metabolon HD4 that have not been confirmed by an authentic standard)
metabolite	super_pathway	sub_pathway	fluid	platform_name	platform_unit	RSD_percent	quantification_mass	retention_index	CAS	PUBCHEM	KEGG	HMDB	manually_curated_outlier	missingness	imputed
1-(1-enyl-oleoyl)-GPC (P-18:1)*	Lipids	Lysoplasmalogen	plasma	Metabolon HD4 [nt-ms]	normalized counts	7.7	506.3605	1547					0	4.92197	TRUE
1-(1-enyl-oleoyl)-GPE (P-18:1)*	Lipids	Lysoplasmalogen	plasma	Metabolon HD4 [nt-ms]	normalized counts	37.5	462.29899	6250					0	0	FALSE
1-(1-enyl-palmitoyl)-GPC (P-16:0)*	Lipids	Lysoplasmalogen	plasma	Metabolon HD4 [nt-ms]	normalized counts	7.1	480.34485000000001	1547		10917802			0	0	FALSE
1-(1-enyl-palmitoyl)-GPE (P-16:0)*	Lipids	Lysoplasmalogen	plasma	Metabolon HD4 [nt-ms]	normalized counts	7.1	438.29790000000003	1558					0	0	FALSE
1-(1-enyl-stearoyl)-GPC (P-18:0) *	Lipids	Lysoplasmalogen	plasma	Metabolon HD4 [nt-ms]	normalized counts	6.8	508.37615	1560					1	0.120048	TRUE
1-(1-enyl-stearoyl)-GPE (P-18:0)*	Lipids	Lysoplasmalogen	plasma	Metabolon HD4 [nt-ms]	normalized counts	36.7	464.31464	6500					0	0.360144	TRUE
1,3,7-trimethylurate	Xenobiotics	Xanthine Metabolism	plasma	Metabolon HD4 [nt-ms]	normalized counts	14.2	209.06800999999999	1985	5415-44-1	79437	C16361	HMDB02123	0	76.8307	FALSE
1,3-dimethylurate	Xenobiotics	Xanthine Metabolism	plasma	Metabolon HD4 [nt-ms]	normalized counts	25.2	195.05235999999999	1671.4	944-73-0	70346		HMDB01857	0	38.2953	FALSE
1,5-anhydroglucitol (1,5-AG)	Carbohydrates	Glycolysis, Gluconeogenesis, and Pyruvate Metabolism	plasma	Metabolon HD4 [nt-ms]	normalized counts	7.2	163.06119000000001	802	154-58-5	64960	C07326	HMDB02712	0	0	FALSE
1,6-anhydroglucose	Xenobiotics	Food Component/Plant	plasma	Metabolon HD4 [nt-ms]	normalized counts	35.1	161.04553999999999	919.7	498-07-7	2724705		HMDB00640	0	50.7803	FALSE
1,7-dimethylurate	Xenobiotics	Xanthine Metabolism	plasma	Metabolon HD4 [nt-ms]	normalized counts	9.6	195.05235999999999	1578.6	33868-03-0	91611	C16356	HMDB11103	0	9.48379	TRUE
10-undecenoate (11:1n1)	Lipids	Medium Chain Fatty Acid	plasma	Metabolon HD4 [nt-ms]	normalized counts	7.4	183.13905	5085.8	1333-28-4				0	0	FALSE
11-ketoetiocholanolone glucuronide	Lipids	Steroid	plasma	Metabolon HD4 [nt-ms]	normalized counts	21.1	479.22865000000002	4280	17181-16-7				0	32.0528	FALSE
13-HODE + 9-HODE	Lipids	Fatty Acid, Monohydroxy	plasma	Metabolon HD4 [nt-ms]	normalized counts	7.3	295.22825	5275		43013			1	5.7623	TRUE
15-methylpalmitate	Lipids	Fatty Acid, Branched	plasma	Metabolon HD4 [nt-ms]	normalized counts	32	269.24867999999998	5695		17903417			0	4.20168	TRUE
16a-hydroxy DHEA 3-sulfate	Lipids	Steroid	plasma	Metabolon HD4 [nt-ms]	normalized counts	6.3	383.15338000000003	4240					0	0	FALSE
16-hydroxypalmitate	Lipids	Fatty Acid, Monohydroxy	plasma	Metabolon HD4 [nt-ms]	normalized counts	7.8	271.22786000000002	5236.2	506-13-8	10466	C18218	HMDB06294	0	0	FALSE
17alpha-hydroxypregnanolone glucuronide	Lipids	Steroid	plasma	Metabolon HD4 [nt-ms]	normalized counts	27.9	509.2756	5071.8999999999996					0	42.8571	FALSE
17alpha-hydroxypregnenolone sulfate	Lipids	Steroid	plasma	Metabolon HD4 [nt-ms]	normalized counts	11.6	411.18468000000001	4800	28901-70-4	152971		HMDB00416	0	3.72149	TRUE
17-methylstearate	Lipids	Fatty Acid, Branched	plasma	Metabolon HD4 [nt-ms]	normalized counts	32.4	297.2799	5993	2724-59-6	3083779			0	0	FALSE
1-adrenoyl-GPC (22:4)*	Lipids	Lysolipid	plasma	Metabolon HD4 [nt-ms]	normalized counts	8	572.37107000000003	1512					0	0.720288	TRUE
1-arachidonoyl-GPI (20:4)*	Lipids	Lysolipid	plasma	Metabolon HD4 [nt-ms]	normalized counts	39.6	619.28887999999995	5482				HMDB61690	0	0	FALSE
1-arachidonylglycerol (20:4)	Lipids	Monoacylglycerol	plasma	Metabolon HD4 [nt-ms]	normalized counts	45.3	303.23293000000001	6450	35474-99-8	5282281	C13857	HMDB11572	0	7.20288	TRUE
1-arachidoyl-GPC (20:0)	Lipids	Lysolipid	plasma	Metabolon HD4 [nt-ms]	normalized counts	8.1	552.40237000000002	1706		24779473	C04230	HMDB10390	0	0.120048	TRUE
1-behenoyl-GPC (22:0)	Lipids	Lysolipid	plasma	Metabolon HD4 [nt-ms]	normalized counts	16.2	580.43367000000001	1785	125146-65-8				0	25.3301	TRUE
1-dihomo-linolenoyl-GPC (20:3n3 or 6)*	Lipids	Lysolipid	plasma	Metabolon HD4 [nt-ms]	normalized counts	7.8	546.35541999999998	1520				HMDB10394	0	0	FALSE
1-dihomo-linolenoyl-GPE (20:3n3 or 6)*	Lipids	Lysolipid	plasma	Metabolon HD4 [nt-ms]	normalized counts	48.1	502.29390999999998	6032					0	0.120048	TRUE
1-dihomo-linoleoyl-GPC (20:2)*	Lipids	Lysolipid	plasma	Metabolon HD4 [nt-ms]	normalized counts	9.3	548.37107000000003	1577				HMDB10392	0	0.120048	TRUE
1-docosahexaenoyl-GPC (22:6)*	Lipids	Lysolipid	plasma	Metabolon HD4 [nt-ms]	normalized counts	7.6	568.33977000000004	1455				HMDB10404	0	0	FALSE
1-docosahexaenoyl-GPE (22:6)*	Lipids	Lysolipid	plasma	Metabolon HD4 [nt-ms]	normalized counts	6.7	526.29282000000001	1450					0	0	FALSE
1-docosapentaenoyl-GPC (22:5n3)*	Lipids	Lysolipid	plasma	Metabolon HD4 [nt-ms]	normalized counts	8.3	570.35541999999998	1462					0	0	FALSE
1-docosapentaenoyl-GPC (22:5n6)*	Lipids	Lysolipid	plasma	Metabolon HD4 [nt-ms]	normalized counts	10	570.35541999999998	1484					0	9.72389	TRUE
1-eicosapentaenoyl-GPC (20:5)*	Lipids	Lysolipid	plasma	Metabolon HD4 [nt-ms]	normalized counts	8.2	542.32411999999999	1395					0	0	FALSE
1-eicosapentaenoyl-GPE (20:5)*	Lipids	Lysolipid	plasma	Metabolon HD4 [nt-ms]	normalized counts	41.6	498.26261	5665					0	18.9676	TRUE
1-eicosenoyl-GPC (20:1)*	Lipids	Lysolipid	plasma	Metabolon HD4 [nt-ms]	normalized counts	8.5	550.38671999999997	1630					0	0	FALSE
1-linolenoyl-GPC (18:3)*	Lipids	Lysolipid	plasma	Metabolon HD4 [nt-ms]	normalized counts	8.1	518.32411999999999	1422					0	0	FALSE
1-linoleoylglycerol (18:2)	Lipids	Monoacylglycerol	plasma	Metabolon HD4 [nt-ms]	normalized counts	43.5	279.23293000000001	6477	2277-28-3	5283469			1	0.240096	TRUE
1-linoleoyl-GPC (18:2)	Lipids	Lysolipid	plasma	Metabolon HD4 [nt-ms]	normalized counts	7	520.33977000000004	1465		11988421	C04100	HMDB10386	0	0	FALSE
1-linoleoyl-GPE (18:2)*	Lipids	Lysolipid	plasma	Metabolon HD4 [nt-ms]	normalized counts	7	478.29282000000001	1482		52925130		HMDB11507	0	0	FALSE
1-linoleoyl-GPI (18:2)*	Lipids	Lysolipid	plasma	Metabolon HD4 [nt-ms]	normalized counts	42.8	595.28887999999995	5494					0	0	FALSE
1-margaroyl-GPC (17:0)	Lipids	Lysolipid	plasma	Metabolon HD4 [nt-ms]	normalized counts	6.9	510.35541999999998	1566	50930-23-9	24779463	C04230	HMDB12108	0	0	FALSE
1-meadoyl-GPC (20:3n9)*	Lipids	Lysolipid	plasma	Metabolon HD4 [nt-ms]	normalized counts	43.1	620.3569	6100					0	32.8932	FALSE
1-methylguanidine	Amino acids	Guanidino and Acetamido Metabolism	plasma	Metabolon HD4 [nt-ms]	normalized counts	9.8	74.071269999999998	2149	22661-87-6	10111	C02294	HMDB01522	0	3.72149	TRUE
1-methylhistidine	Amino acids	Histidine Metabolism	plasma	Metabolon HD4 [nt-ms]	normalized counts	10.1	170.09241	2755	332-80-9	92105	C01152	HMDB00001	0	0	FALSE
1-methylimidazoleacetate	Amino acids	Histidine Metabolism	plasma	Metabolon HD4 [nt-ms]	normalized counts	7.9	141.06585999999999	2064	2625-49-2	75810	C05828	HMDB02820	0	0	FALSE
1-methylnicotinamide	Cofactors and Vitamins	Nicotinate and Nicotinamide Metabolism	plasma	Metabolon HD4 [nt-ms]	normalized counts	6.6	137.07094000000001	1940	1005-24-9	10129985	C02918	HMDB00699	0	0	FALSE
1-methylurate	Xenobiotics	Xanthine Metabolism	plasma	Metabolon HD4 [nt-ms]	normalized counts	17.5	183.05126999999999	1461	708-79-2	69726	C16359	HMDB03099	0	13.2053	TRUE
1-methylxanthine	Xenobiotics	Xanthine Metabolism	plasma	Metabolon HD4 [nt-ms]	normalized counts	19.6	165.04179999999999	1568.8	6136-37-4	80220	C16358	HMDB10738	0	17.7671	TRUE
1-myristoyl-GPC (14:0)	Lipids	Lysolipid	plasma	Metabolon HD4 [nt-ms]	normalized counts	8.1	468.30847	1428	20559-16-4	460604	C04230	HMDB10379	0	0	FALSE
1-nonadecanoyl-GPC (19:0)	Lipids	Lysolipid	plasma	Metabolon HD4 [nt-ms]	normalized counts	7.8	538.38671999999997	1756	108273-88-7				0	0.120048	TRUE
1-oleoyl-GPC (18:1)	Lipids	Lysolipid	plasma	Metabolon HD4 [nt-ms]	normalized counts	6.6	522.35541999999998	1540	19420-56-5	16081932		HMDB02815	0	0	FALSE
1-oleoyl-GPE (18:1)	Lipids	Lysolipid	plasma	Metabolon HD4 [nt-ms]	normalized counts	7.8	480.30847	1554	89576-29-4	9547071		HMDB11506	0	0	FALSE
1-oleoyl-GPG (18:1)*	Lipids	Lysolipid	plasma	Metabolon HD4 [nt-ms]	normalized counts	40.2	509.28849000000002	5610					0	35.054	FALSE
1-palmitoleoyl-GPC (16:1)*	Lipids	Lysolipid	plasma	Metabolon HD4 [nt-ms]	normalized counts	6.5	494.32411999999999	1450		24779461		HMDB10383	0	0	FALSE
1-palmitoylglycerol (16:0)	Lipids	Monoacylglycerol	plasma	Metabolon HD4 [nt-ms]	normalized counts	39.4	255.23293000000001	6400	542-44-9	14900		HMDB31074	3	2.28091	TRUE
1-palmitoyl-GPC (16:0)	Lipids	Lysolipid	plasma	Metabolon HD4 [nt-ms]	normalized counts	6.3	496.33976999999999	1525	17364-16-8	86554		HMDB10382	0	0	FALSE
1-palmitoyl-GPE (16:0)	Lipids	Lysolipid	plasma	Metabolon HD4 [nt-ms]	normalized counts	6.5	454.29282000000001	1544		9547069		HMDB11503	0	0	FALSE
1-palmitoyl-GPG (16:0)*	Lipids	Lysolipid	plasma	Metabolon HD4 [nt-ms]	normalized counts	41.8	483.27283999999997	5570		3300276			0	13.6855	TRUE
1-palmitoyl-GPI (16:0)*	Lipids	Lysolipid	plasma	Metabolon HD4 [nt-ms]	normalized counts	41.8	571.28887999999995	5564				HMDB61695	0	0.840336	TRUE
1-palmityl-GPC (O-16:0)	Lipids	Lyso-phospho-ether	plasma	Metabolon HD4 [nt-ms]	normalized counts	7	482.3605	1573	52691-62-0	3983			0	0	FALSE
1-pentadecanoyl-GPC (15:0)*	Lipids	Lysolipid	plasma	Metabolon HD4 [nt-ms]	normalized counts	8.4	482.32411999999999	1474					0	0	FALSE
1-stearoyl-GPC (18:0)	Lipids	Lysolipid	plasma	Metabolon HD4 [nt-ms]	normalized counts	6.2	524.37107000000003	1606	19420-57-6	497299		HMDB10384	0	0	FALSE
1-stearoyl-GPE (18:0)	Lipids	Lysolipid	plasma	Metabolon HD4 [nt-ms]	normalized counts	7	482.32411999999999	1626	69747-55-3	9547068		HMDB11130	0	0	FALSE
1-stearoyl-GPI (18:0)	Lipids	Lysolipid	plasma	Metabolon HD4 [nt-ms]	normalized counts	40.7	599.32018000000005	5794.3	796963-93-4			HMDB61696	0	0	FALSE
1-stearyl-GPC (O-18:0)*	Lipids	Lyso-phospho-ether	plasma	Metabolon HD4 [nt-ms]	normalized counts	6.8	510.39181000000002	1653		2733532			0	0.120048	TRUE
2,3-dihydroxyisovalerate	Xenobiotics	Food Component/Plant	plasma	Metabolon HD4 [nt-ms]	normalized counts	6.9	133.05063000000001	1050	1756-18-9	677	C04039	HMDB12141	0	2.88115	TRUE
21-hydroxypregnenolone disulfate	Lipids	Steroid	plasma	Metabolon HD4 [nt-ms]	normalized counts	8.5	245.06711000000001	3935	1164-98-3	134595	C05485	HMDB04026	0	0	FALSE
21-hydroxypregnenolone monosulfate (1)	Lipids	Steroid	plasma	Metabolon HD4 [nt-ms]	normalized counts	14.7	411.18468000000001	4624	88378-34-1	174681			0	12.1248	TRUE
2-aminoadipate	Amino acids	Lysine Metabolism	plasma	Metabolon HD4 [nt-ms]	normalized counts	30.5	160.06153	3500	542-32-5;1118-90-7	469	C00956	HMDB00510	0	4.44178	TRUE
2-aminobutyrate	Amino acids	Methionine, Cysteine, SAM and Taurine Metabolism	plasma	Metabolon HD4 [nt-ms]	normalized counts	8.2	104.07061	2059	1492-24-6	439691	C02261	HMDB00650	0	0	FALSE
2-aminoheptanoate	Lipids	Fatty Acid, Amino	plasma	Metabolon HD4 [nt-ms]	normalized counts	11.5	146.11756	3160	1115-90-8	227939			0	0	FALSE
2-aminooctanoate	Lipids	Fatty Acid, Amino	plasma	Metabolon HD4 [nt-ms]	normalized counts	8.4	158.11865	3385	644-90-6	69522		HMDB00991	0	0.960384	TRUE
2-aminophenol sulfate	Xenobiotics	Chemical	plasma	Metabolon HD4 [nt-ms]	normalized counts	6.5	188.00229999999999	1677		181670		HMDB61116	0	9.48379	TRUE
2-arachidonoyl-GPC (20:4)*	Lipids	Lysolipid	plasma	Metabolon HD4 [nt-ms]	normalized counts	36.8	618.34124999999995	5965				HMDB61699	0	0.120048	TRUE
2-arachidonoyl-GPE (20:4)*	Lipids	Lysolipid	plasma	Metabolon HD4 [nt-ms]	normalized counts	35.6	500.27825999999999	5793					0	2.52101	TRUE
2-docosahexaenoyl-GPC (22:6)*	Lipids	Lysolipid	plasma	Metabolon HD4 [nt-ms]	normalized counts	48.3	642.34124999999995	5760					0	6.36255	TRUE
2-docosahexaenoyl-GPE (22:6)*	Lipids	Lysolipid	plasma	Metabolon HD4 [nt-ms]	normalized counts	32.4	524.27826000000005	5707					0	16.8067	TRUE
2-hydroxy-3-methylvalerate	Amino acids	Leucine, Isoleucine and Valine Metabolism	plasma	Metabolon HD4 [nt-ms]	normalized counts	8.7	131.07136	1800	488-15-3	164623		HMDB00317	0	0	FALSE
2-hydroxyacetaminophen sulfate*	Xenobiotics	Drug	plasma	Metabolon HD4 [nt-ms]	normalized counts	10.2	246.00778	1674					0	66.7467	FALSE
2-hydroxybutyrate/2-hydroxyisobutyrate	Amino acids	Methionine, Cysteine, SAM and Taurine Metabolism	plasma	Metabolon HD4 [nt-ms]	normalized counts	10.4	103.04006	1258					0	0	FALSE
2-hydroxydecanoate	Lipids	Fatty Acid, Monohydroxy	plasma	Metabolon HD4 [nt-ms]	normalized counts	7.8	187.13396	4840	5393-81-7	21488			0	0	FALSE
2-hydroxyglutarate	Lipids	Fatty Acid, Dicarboxylate	plasma	Metabolon HD4 [nt-ms]	normalized counts	20	131.03389000000001	958	40951-21-1	43	C02630	HMDB00606	0	6.60264	TRUE
2-hydroxyoctanoate	Lipids	Fatty Acid, Monohydroxy	plasma	Metabolon HD4 [nt-ms]	normalized counts	17.2	159.10265999999999	3736.8	617-73-2	94180		HMDB02264	0	0.960384	TRUE
2-hydroxypalmitate	Lipids	Fatty Acid, Monohydroxy	plasma	Metabolon HD4 [nt-ms]	normalized counts	33.9	271.22786000000002	5511.2	764-67-0	92836		HMDB31057	0	0	FALSE
2-hydroxyphenylacetate	Amino acids	Phenylalanine and Tyrosine Metabolism	plasma	Metabolon HD4 [nt-ms]	normalized counts	27.7	151.04006000000001	858.6	614-75-5	11970	C05852	HMDB00669	0	11.8848	TRUE
2-hydroxystearate	Lipids	Fatty Acid, Monohydroxy	plasma	Metabolon HD4 [nt-ms]	normalized counts	35.2	299.25916999999998	5695	629-22-1	69417	C03045		0	0	FALSE
2-linoleoylglycerol (18:2)	Lipids	Monoacylglycerol	plasma	Metabolon HD4 [nt-ms]	normalized counts	44.3	279.23293000000001	6250	3443-82-1	5365676		HMDB11538	1	9.96399	TRUE
2-linoleoyl-GPC (18:2)*	Lipids	Lysolipid	plasma	Metabolon HD4 [nt-ms]	normalized counts	35.7	594.34124999999995	6013.2					0	0	FALSE
2-linoleoyl-GPE (18:2)*	Lipids	Lysolipid	plasma	Metabolon HD4 [nt-ms]	normalized counts	34.1	476.27825999999999	5813					0	1.08043	TRUE
2-methylbutyrylcarnitine (C5)	Amino acids	Leucine, Isoleucine and Valine Metabolism	plasma	Metabolon HD4 [nt-ms]	normalized counts	13.3	246.16999000000001	3035	31023-25-3	6426901		HMDB00378	0	8.88355	TRUE
2-methylmalonyl carnitine	Lipids	Fatty Acid Synthesis	plasma	Metabolon HD4 [nt-ms]	normalized counts	28.3	262.12851999999998	2440	149181-64-6	53481628		HMDB13133	0	5.7623	TRUE
2-myristoyl-GPC (14:0)*	Lipids	Lysolipid	plasma	Metabolon HD4 [nt-ms]	normalized counts	11.2	468.30847	1399					0	7.68307	TRUE
2-oleoyl-GPE (18:1)*	Lipids	Lysolipid	plasma	Metabolon HD4 [nt-ms]	normalized counts	52.4	478.29390999999998	6000					0	1.08043	TRUE
2-palmitoyl-GPE (16:0)*	Lipids	Lysolipid	plasma	Metabolon HD4 [nt-ms]	normalized counts	42.7	452.27825999999999	5919					0	0.480192	TRUE
2-piperidinone	Xenobiotics	Food Component/Plant	plasma	Metabolon HD4 [nt-ms]	normalized counts	8.8	100.07568999999999	1675	675-20-7	12665			0	0	FALSE
2-pyrrolidinone	Xenobiotics	Chemical	plasma	Metabolon HD4 [nt-ms]	normalized counts	24.7	86.060040000000001	1262	616-45-5	12025		HMDB02039	1	1.92077	TRUE
2-stearoyl-GPE (18:0)*	Lipids	Lysolipid	plasma	Metabolon HD4 [nt-ms]	normalized counts	37.4	480.30955999999998	6350					0	0.960384	TRUE
3-(3-hydroxyphenyl)propionate	Amino acids	Phenylalanine and Tyrosine Metabolism	plasma	Metabolon HD4 [nt-ms]	normalized counts	16.2	165.05571	1980	621-54-5	91	C11457	HMDB00375	0	42.8571	FALSE
3-(4-hydroxyphenyl)lactate	Amino acids	Phenylalanine and Tyrosine Metabolism	plasma	Metabolon HD4 [nt-ms]	normalized counts	7.3	181.05063000000001	1379	6482-98-0	9378	C03672	HMDB00755	0	0	FALSE
3,4-methyleneheptanoate	Xenobiotics	Food Component/Plant	plasma	Metabolon HD4 [nt-ms]	normalized counts	33.7	141.09209999999999	3807					0	34.2137	FALSE
3,4-methyleneheptanoylcarnitine	Lipids	Fatty Acid Metabolism(Acyl Carnitine)	plasma	Metabolon HD4 [nt-ms]	normalized counts	18.5	346.18711999999999	4096					0	51.5006	FALSE
3,7-dimethylurate	Xenobiotics	Xanthine Metabolism	plasma	Metabolon HD4 [nt-ms]	normalized counts	38.1	195.05235999999999	1418.2	13087-49-5	83126	C16360	HMDB01982	0	14.6459	TRUE
3-aminoisobutyrate	Nucleotides	Pyrimidine Metabolism, Thymine containing	plasma	Metabolon HD4 [nt-ms]	normalized counts	10.3	104.07061	2215	10569-72-9;214139-20-5	64956	C05145	HMDB03911	0	0	FALSE
3beta,7alpha-dihydroxy-5-cholestenoate	Lipids	Secondary Bile Acid Metabolism	plasma	Metabolon HD4 [nt-ms]	normalized counts	17.8	431.31668000000002	5275	115538-84-6				2	0.360144	TRUE
3b-hydroxy-5-cholenoic acid	Lipids	Secondary Bile Acid Metabolism	plasma	Metabolon HD4 [nt-ms]	normalized counts	20.9	373.27481999999998	5205	5255-17-4	92997		HMDB00308	0	10.4442	TRUE
3-carboxy-4-methyl-5-propyl-2-furanpropanoate (CMPF)	Lipids	Fatty Acid, Dicarboxylate	plasma	Metabolon HD4 [nt-ms]	normalized counts	7.4	239.09249	2840	86879-39-2	123979		HMDB61112	0	0	FALSE
3-hydroxy-2-ethylpropionate	Amino acids	Leucine, Isoleucine and Valine Metabolism	plasma	Metabolon HD4 [nt-ms]	normalized counts	14.5	117.05571	975	4374-62-3	188979		HMDB00396	0	0	FALSE
3-hydroxy-3-methylglutarate	Lipids	Mevalonate Metabolism	plasma	Metabolon HD4 [nt-ms]	normalized counts	18.5	161.04554999999999	2700	503-49-1	1662	C03761	HMDB00355	0	0.120048	TRUE
3-hydroxybutyrate (BHBA)	Lipids	Ketone Bodies	plasma	Metabolon HD4 [nt-ms]	normalized counts	13.8	103.04007	1443.3	625-72-9	441	C01089	HMDB00357	0	0	FALSE
3-hydroxybutyrylcarnitine (1)	Lipids	Fatty Acid Metabolism(Acyl Carnitine)	plasma	Metabolon HD4 [nt-ms]	normalized counts	6.3	248.14924999999999	2400		53481617		HMDB13127	0	0	FALSE
3-hydroxybutyrylcarnitine (2)	Lipids	Fatty Acid Metabolism(Acyl Carnitine)	plasma	Metabolon HD4 [nt-ms]	normalized counts	11.5	248.14924999999999	2340					0	1.92077	TRUE
3-hydroxycotinine glucuronide	Xenobiotics	Tobacco Metabolite	plasma	Metabolon HD4 [nt-ms]	normalized counts	9.4	367.11469	1745	132929-88-5	183115			0	98.4394	FALSE
3-hydroxydecanoate	Lipids	Fatty Acid, Monohydroxy	plasma	Metabolon HD4 [nt-ms]	normalized counts	7.9	187.13396	4634.7	5561-87-5	26612		HMDB02203	0	0	FALSE
3-hydroxyhippurate	Xenobiotics	Benzoate Metabolism	plasma	Metabolon HD4 [nt-ms]	normalized counts	7.7	194.04588000000001	1687	1637-75-8	450268		HMDB06116	0	6.60264	TRUE
3-hydroxyisobutyrate	Amino acids	Leucine, Isoleucine and Valine Metabolism	plasma	Metabolon HD4 [nt-ms]	normalized counts	15.7	103.04007	1619.1	2068-83-9	87	C06001	HMDB00336	0	0.720288	TRUE
3-hydroxylaurate	Lipids	Fatty Acid, Monohydroxy	plasma	Metabolon HD4 [nt-ms]	normalized counts	12.2	215.16525999999999	5175	53941-38-1	94216		HMDB00387	0	2.16086	TRUE
3-hydroxymyristate	Lipids	Fatty Acid, Monohydroxy	plasma	Metabolon HD4 [nt-ms]	normalized counts	10.5	243.19656000000001	5335	3422-31-9	16064			0	0	FALSE
3-hydroxyoctanoate	Lipids	Fatty Acid, Monohydroxy	plasma	Metabolon HD4 [nt-ms]	normalized counts	11.4	159.10265999999999	3446	88930-08-9	26613		HMDB01954	0	1.08043	TRUE
3-hydroxypyridine sulfate	Xenobiotics	Chemical	plasma	Metabolon HD4 [nt-ms]	normalized counts	5.7	173.98665	1595.5	1955-23-3				0	2.40096	TRUE
3-hydroxysebacate	Lipids	Fatty Acid, Monohydroxy	plasma	Metabolon HD4 [nt-ms]	normalized counts	30.3	217.10813999999999	1282.0999999999999	73141-46-5	3017884		HMDB00350	0	51.2605	FALSE
3-indoxyl sulfate	Amino acids	Tryptophan Metabolism	plasma	Metabolon HD4 [nt-ms]	normalized counts	5.3	212.00229999999999	2222.1999999999998	2642-37-7	10258		HMDB00682	0	0	FALSE
3-methoxycatechol sulfate (1)	Xenobiotics	Benzoate Metabolism	plasma	Metabolon HD4 [nt-ms]	normalized counts	11.1	218.99688	2163					0	89.4358	FALSE
3-methoxytyrosine	Amino acids	Phenylalanine and Tyrosine Metabolism	plasma	Metabolon HD4 [nt-ms]	normalized counts	9	212.09173999999999	2555	300-48-1	1670		HMDB01434	0	0	FALSE
3-methyl catechol sulfate (1)	Xenobiotics	Benzoate Metabolism	plasma	Metabolon HD4 [nt-ms]	normalized counts	5.9	203.00196	2790					0	49.2197	FALSE
3-methyl-2-oxobutyrate	Amino acids	Leucine, Isoleucine and Valine Metabolism	plasma	Metabolon HD4 [nt-ms]	normalized counts	11.3	115.04006	1465	3715-29-5	49	C00141	HMDB00019	0	0	FALSE
3-methyl-2-oxovalerate	Amino acids	Leucine, Isoleucine and Valine Metabolism	plasma	Metabolon HD4 [nt-ms]	normalized counts	8.6	129.05572000000001	2064.1999999999998	1460-34-0;51829-07-3	47	C00671	HMDB03736	0	0	FALSE
3-methylglutarylcarnitine (2)	Amino acids	Lysine Metabolism	plasma	Metabolon HD4 [nt-ms]	normalized counts	9.5	290.15982000000002	2675		128145		HMDB00552	0	0.840336	TRUE
3-methylhistidine	Amino acids	Histidine Metabolism	plasma	Metabolon HD4 [nt-ms]	normalized counts	7.1	168.07785000000001	906.3	368-16-1	64969	C01152	HMDB00479	0	0	FALSE
3-methylxanthine	Xenobiotics	Xanthine Metabolism	plasma	Metabolon HD4 [nt-ms]	normalized counts	8.9	167.05636000000001	1415	1076-22-8	70639	C16357	HMDB01886	0	0.120048	TRUE
3-phenylpropionate (hydrocinnamate)	Amino acids	Phenylalanine and Tyrosine Metabolism	plasma	Metabolon HD4 [nt-ms]	normalized counts	10.4	149.0608	2860	501-52-0	107	C05629	HMDB00764	0	0.480192	TRUE
3-phosphoglycerate	Carbohydrates	Glycolysis, Gluconeogenesis, and Pyruvate Metabolism	plasma	Metabolon HD4 [nt-ms]	normalized counts	16.7	187.00022000000001	590	80731-10-8	724	C00597	HMDB00807	0	5.28211	TRUE
3-ureidopropionate	Nucleotides	Pyrimidine Metabolism, Uracil containing	plasma	Metabolon HD4 [nt-ms]	normalized counts	14	133.06076999999999	875	462-88-4	111	C02642	HMDB00026	0	6.84274	TRUE
4-acetamidobutanoate	Amino acids	Polyamine Metabolism	plasma	Metabolon HD4 [nt-ms]	normalized counts	11.6	146.08116999999999	1350	3025-96-5	18189	C02946	HMDB03681	0	0	FALSE
4-acetamidophenol	Xenobiotics	Drug	plasma	Metabolon HD4 [nt-ms]	normalized counts	7.7	150.05605	2173.6999999999998	103-90-2	1983	C06804	HMDB01859	0	98.4394	FALSE
4-acetamidophenylglucuronide	Xenobiotics	Drug	plasma	Metabolon HD4 [nt-ms]	normalized counts	8.5	326.08814000000001	1400	120595-80-4	83944		HMDB10316	0	79.5918	FALSE
4-acetaminophen sulfate	Xenobiotics	Drug	plasma	Metabolon HD4 [nt-ms]	normalized counts	7	230.01286999999999	1792	10066-90-7;32113-41-0	83939	C06804	HMDB59911	0	73.1092	FALSE
4-acetylphenol sulfate	Xenobiotics	Drug	plasma	Metabolon HD4 [nt-ms]	normalized counts	13.3	215.00196	2375		4684006			0	54.8619	FALSE
4-allylphenol sulfate	Xenobiotics	Food Component/Plant	plasma	Metabolon HD4 [nt-ms]	normalized counts	5.7	213.02269999999999	3805					0	0	FALSE
4-androsten-3alpha,17alpha-diol monosulfate (2)	Lipids	Steroid	plasma	Metabolon HD4 [nt-ms]	normalized counts	11.8	369.17410999999998	4712					0	0.120048	TRUE
4-androsten-3alpha,17alpha-diol monosulfate (3)	Lipids	Steroid	plasma	Metabolon HD4 [nt-ms]	normalized counts	21.4	369.17410999999998	5180					0	0	FALSE
4-androsten-3beta,17beta-diol disulfate (1)	Lipids	Steroid	plasma	Metabolon HD4 [nt-ms]	normalized counts	6.6	224.06182000000001	3740		10634	C04295	HMDB03818	0	0	FALSE
4-androsten-3beta,17beta-diol disulfate (2)	Lipids	Steroid	plasma	Metabolon HD4 [nt-ms]	normalized counts	7.8	224.0624	4065		10634	C04295	HMDB03818	0	0	FALSE
4-androsten-3beta,17beta-diol monosulfate (1)	Lipids	Steroid	plasma	Metabolon HD4 [nt-ms]	normalized counts	6	369.17410999999998	4500	521-17-5			HMDB03818	0	0	FALSE
4-androsten-3beta,17beta-diol monosulfate (2)	Lipids	Steroid	plasma	Metabolon HD4 [nt-ms]	normalized counts	8.1	369.17410999999998	4500					0	0	FALSE
4-ethylphenylsulfate	Xenobiotics	Benzoate Metabolism	plasma	Metabolon HD4 [nt-ms]	normalized counts	6.6	201.02269999999999	3580	123-07-9		C13637		0	0.120048	TRUE
4-guanidinobutanoate	Amino acids	Guanidino and Acetamido Metabolism	plasma	Metabolon HD4 [nt-ms]	normalized counts	7.1	146.09241	2320	463-003;463-00-3	500	C01035	HMDB03464	0	0	FALSE
4-hydroxychlorothalonil	Xenobiotics	Chemical	plasma	Metabolon HD4 [nt-ms]	normalized counts	8	244.90817000000001	4427	28343-61-5	34217			0	4.68187	TRUE
4-hydroxyhippurate	Xenobiotics	Benzoate Metabolism	plasma	Metabolon HD4 [nt-ms]	normalized counts	7.8	194.04588000000001	1475	2482-25-9	151012		HMDB13678	0	1.56062	TRUE
4-hydroxyphenylacetate	Amino acids	Phenylalanine and Tyrosine Metabolism	plasma	Metabolon HD4 [nt-ms]	normalized counts	21.3	151.04006999999999	1361.1	156-38-7	127	C00642	HMDB00020	2	73.9496	FALSE
4-hydroxyphenylacetatoylcarnitine	Amino acids	Phenylalanine and Tyrosine Metabolism	plasma	Metabolon HD4 [nt-ms]	normalized counts	23.1	296.14924999999999	2730					0	14.1657	TRUE
4-hydroxyphenylpyruvate	Amino acids	Phenylalanine and Tyrosine Metabolism	plasma	Metabolon HD4 [nt-ms]	normalized counts	25.4	179.03497999999999	1690.1	156-39-8	979	C01179	HMDB00707	0	7.32293	TRUE
4-imidazoleacetate	Amino acids	Histidine Metabolism	plasma	Metabolon HD4 [nt-ms]	normalized counts	35.3	127.05021000000001	2055	645-65-8	96215	C02835	HMDB02024	0	68.6675	FALSE
4-methyl-2-oxopentanoate	Amino acids	Leucine, Isoleucine and Valine Metabolism	plasma	Metabolon HD4 [nt-ms]	normalized counts	8.6	129.05571	2170	816-66-0	70	C00233	HMDB00695	0	0	FALSE
4-methylcatechol sulfate	Xenobiotics	Benzoate Metabolism	plasma	Metabolon HD4 [nt-ms]	normalized counts	5.8	203.00196	2665					0	0	FALSE
4-vinylphenol sulfate	Xenobiotics	Benzoate Metabolism	plasma	Metabolon HD4 [nt-ms]	normalized counts	6	199.00704999999999	3320	2628-17-3	6426766	C05627	HMDB04072	0	1.44058	TRUE
5,6-dihydrothymine	Nucleotides	Pyrimidine Metabolism, Thymine containing	plasma	Metabolon HD4 [nt-ms]	normalized counts	16.4	127.0513	1637.8	696-04-8	93556	C00906	HMDB00079	0	1.80072	TRUE
5,6-dihydrouracil	Nucleotides	Pyrimidine Metabolism, Uracil containing	plasma	Metabolon HD4 [nt-ms]	normalized counts	19.5	113.03565	1120	504-07-4	649	C00429	HMDB00076	0	57.0228	FALSE
5-acetylamino-6-amino-3-methyluracil	Xenobiotics	Xanthine Metabolism	plasma	Metabolon HD4 [nt-ms]	normalized counts	11.6	197.06800999999999	1710	19893-78-8	88299	C16366	HMDB04400	0	7.92317	TRUE
5-acetylamino-6-formylamino-3-methyluracil	Xenobiotics	Xanthine Metabolism	plasma	Metabolon HD4 [nt-ms]	normalized counts	41.4	225.06291999999999	1424	85438-96-6	108214	C16365	HMDB11105	0	53.7815	FALSE
5alpha-androstan-3alpha, 17beta-diol-17-glucosiduronate	Lipids	Steroid	plasma	Metabolon HD4 [nt-ms]	normalized counts	18.9	467.26504	4930					0	11.0444	TRUE
5alpha-androstan-3alpha,17alpha-diol disulfate	Lipids	Steroid	plasma	Metabolon HD4 [nt-ms]	normalized counts	21.3	225.06965	4547					0	17.8872	TRUE
5alpha-androstan-3alpha,17beta-diol disulfate	Lipids	Steroid	plasma	Metabolon HD4 [nt-ms]	normalized counts	10	225.06965	4275					0	0	FALSE
5alpha-androstan-3alpha,17beta-diol monosulfate (1)	Lipids	Steroid	plasma	Metabolon HD4 [nt-ms]	normalized counts	8.9	371.18975999999998	4925					0	0	FALSE
5alpha-androstan-3alpha,17beta-diol monosulfate (2)	Lipids	Steroid	plasma	Metabolon HD4 [nt-ms]	normalized counts	16.8	371.18975999999998	5080					0	0	FALSE
5alpha-androstan-3beta,17alpha-diol disulfate	Lipids	Steroid	plasma	Metabolon HD4 [nt-ms]	normalized counts	9	225.06965	4215					0	0	FALSE
5alpha-androstan-3beta,17beta-diol disulfate	Lipids	Steroid	plasma	Metabolon HD4 [nt-ms]	normalized counts	6.8	225.06965	3880	571-20-0	242332	C12525	HMDB00493	0	0	FALSE
5alpha-androstan-3beta,17beta-diol monosulfate (2)	Lipids	Steroid	plasma	Metabolon HD4 [nt-ms]	normalized counts	8	371.18975999999998	4685					0	0.60024	TRUE
5alpha-pregnan-3(alpha or beta),20beta-diol disulfate	Lipids	Steroid	plasma	Metabolon HD4 [nt-ms]	normalized counts	14.4	239.08529999999999	4310		5127902			0	6.84274	TRUE
5alpha-pregnan-3beta,20alpha-diol disulfate	Lipids	Steroid	plasma	Metabolon HD4 [nt-ms]	normalized counts	7.9	239.08529999999999	3962					0	0	FALSE
5alpha-pregnan-3beta,20alpha-diol monosulfate (2)	Lipids	Steroid	plasma	Metabolon HD4 [nt-ms]	normalized counts	9.5	399.22106000000002	5060					0	0	FALSE
5alpha-pregnan-3beta,20beta-diol monosulfate (1)	Lipids	Steroid	plasma	Metabolon HD4 [nt-ms]	normalized counts	12.2	399.22106000000002	5180					0	0	FALSE
5-dodecenoate (12:1n7)	Lipids	Medium Chain Fatty Acid	plasma	Metabolon HD4 [nt-ms]	normalized counts	9.3	197.15469999999999	5224	2430-94-6	5312378		HMDB00529	0	0	FALSE
5-hydroxyhexanoate	Lipids	Fatty Acid, Monohydroxy	plasma	Metabolon HD4 [nt-ms]	normalized counts	27.6	131.07136	1267	44843-89-2	170748		HMDB00525	0	65.066	FALSE
5-hydroxyindoleacetate	Amino acids	Tryptophan Metabolism	plasma	Metabolon HD4 [nt-ms]	normalized counts	13.2	192.06551999999999	1893	54-16-0	1826	C05635	HMDB00763	0	0	FALSE
5-hydroxylysine	Amino acids	Lysine Metabolism	plasma	Metabolon HD4 [nt-ms]	normalized counts	9.9	163.10772	2790	13204-98-3	1029	C16741	HMDB00450	0	0	FALSE
5-methylthioadenosine (MTA)	Amino acids	Polyamine Metabolism	plasma	Metabolon HD4 [nt-ms]	normalized counts	23.6	298.09683999999999	2752	2457-80-9	439176	C00170	HMDB01173	0	0	FALSE
5-methyluridine (ribothymidine)	Nucleotides	Pyrimidine Metabolism, Uracil containing	plasma	Metabolon HD4 [nt-ms]	normalized counts	7.5	257.07790999999997	1778.1	1463-10-1	445408		HMDB00884	0	0	FALSE
5-oxoproline	Amino acids	Glutathione Metabolism	plasma	Metabolon HD4 [nt-ms]	normalized counts	6.1	128.03531000000001	738.5	98-79-3	7405	C01879	HMDB00267	0	0	FALSE
6-hydroxyindole sulfate	Xenobiotics	Chemical	plasma	Metabolon HD4 [nt-ms]	normalized counts	6.3	212.00229999999999	2498					0	0	FALSE
6-oxopiperidine-2-carboxylic acid	Amino acids	Lysine Metabolism	plasma	Metabolon HD4 [nt-ms]	normalized counts	18.6	142.05096	964.5	34622-39-4	3014237			0	8.16327	TRUE
7-alpha-hydroxy-3-oxo-4-cholestenoate (7-Hoca)	Lipids	Sterol	plasma	Metabolon HD4 [nt-ms]	normalized counts	8.5	429.30103000000003	5288.1	115538-85-7	3081085	C17337	HMDB12458	0	0	FALSE
7-hydroxyindole sulfate	Amino acids	Tryptophan Metabolism	plasma	Metabolon HD4 [nt-ms]	normalized counts	14	212.00229999999999	1765					0	45.9784	FALSE
7-methylguanine	Nucleotides	Purine Metabolism, Guanine containing	plasma	Metabolon HD4 [nt-ms]	normalized counts	8.7	166.07234	2175	578-76-7	11361	C02242	HMDB00897	0	0	FALSE
7-methylxanthine	Xenobiotics	Xanthine Metabolism	plasma	Metabolon HD4 [nt-ms]	normalized counts	8.1	167.05636000000001	1350	552-62-5	68374	C16353	HMDB01991	0	0.120048	TRUE
9,10-DiHOME	Lipids	Fatty Acid, Dihydroxy	plasma	Metabolon HD4 [nt-ms]	normalized counts	25.4	313.23842999999999	5180	263399-34-4	9966640	C14828	HMDB04704	0	6.96279	TRUE
acetylcarnitine	Lipids	Fatty Acid Metabolism(Acyl Carnitine)	plasma	Metabolon HD4 [nt-ms]	normalized counts	5.7	204.12304	2282	5080-50-2	1	C02571	HMDB00201	0	0	FALSE
acisoga	Amino acids	Polyamine Metabolism	plasma	Metabolon HD4 [nt-ms]	normalized counts	22.8	185.12845999999999	1813	106692-36-8	129397			0	0	FALSE
adenine	Nucleotides	Purine Metabolism, Adenine containing	plasma	Metabolon HD4 [nt-ms]	normalized counts	45.2	136.06178	2221	73-24-5	190	C00147	HMDB00034	2	0.240096	TRUE
adenosine	Nucleotides	Purine Metabolism, Adenine containing	plasma	Metabolon HD4 [nt-ms]	normalized counts	25.5	268.10404	2169	58-61-7	60961	C00212	HMDB00050	1	0.360144	TRUE
adenosine 3',5'-cyclic monophosphate (cAMP)	Nucleotides	Purine Metabolism, Adenine containing	plasma	Metabolon HD4 [nt-ms]	normalized counts	51	328.04523999999998	1952.2	60-92-4	6076	C00575	HMDB00058	0	0	FALSE
adenosine 5'-monophosphate (AMP)	Nucleotides	Purine Metabolism, Adenine containing	plasma	Metabolon HD4 [nt-ms]	normalized counts	9	348.07037000000003	1013	149022-20-8	6083	C00020	HMDB00045	0	0	FALSE
adipoylcarnitine	Lipids	Fatty Acid Metabolism(Acyl Carnitine)	plasma	Metabolon HD4 [nt-ms]	normalized counts	13.9	290.15982000000002	2558					0	0	FALSE
alanine	Amino acids	Alanine and Aspartate Metabolism	plasma	Metabolon HD4 [nt-ms]	normalized counts	10.1	90.054959999999994	1700	56-41-7	5950	C00041	HMDB00161	0	0	FALSE
allantoin	Nucleotides	Purine Metabolism, (Hypo)Xanthine/Inosine containing	plasma	Metabolon HD4 [nt-ms]	normalized counts	7.8	159.05126999999999	685	97-59-6	204	C02350	HMDB00462	0	0	FALSE
alliin	Xenobiotics	Food Component/Plant	plasma	Metabolon HD4 [nt-ms]	normalized counts	16.2	178.05323999999999	1470	556-27-4	87310	C08265	HMDB33592	0	0.720288	TRUE
alpha-CEHC sulfate	Cofactors and Vitamins	Tocopherol Metabolism	plasma	Metabolon HD4 [nt-ms]	normalized counts	0	357.10133999999999	3090					0	53.4214	FALSE
alpha-hydroxyisocaproate	Amino acids	Leucine, Isoleucine and Valine Metabolism	plasma	Metabolon HD4 [nt-ms]	normalized counts	11.7	131.07136	1840	10303-64-7	83697	C03264	HMDB00746	0	0	FALSE
alpha-hydroxyisovalerate	Amino acids	Leucine, Isoleucine and Valine Metabolism	plasma	Metabolon HD4 [nt-ms]	normalized counts	9.1	117.05571	1126	600-37-3	99823		HMDB00407	0	0	FALSE
alpha-ketobutyrate	Amino acids	Methionine, Cysteine, SAM and Taurine Metabolism	plasma	Metabolon HD4 [nt-ms]	normalized counts	44.3	101.02442000000001	949.2	600-18-0	58	C00109	HMDB00005	0	1.20048	TRUE
alpha-ketoglutarate	Energy	TCA Cycle	plasma	Metabolon HD4 [nt-ms]	normalized counts	14.2	145.01425	2700	305-72-6;328-50-7;22202-68-2	51	C00026	HMDB00208	1	0.120048	TRUE
alpha-tocopherol	Cofactors and Vitamins	Tocopherol Metabolism	plasma	Metabolon HD4 [nt-ms]	normalized counts	29.6	430.37817999999999	2522	59-02-9;10191-41-0	14985	C02477	HMDB01893	0	0	FALSE
andro steroid monosulfate (1)*	Lipids	Steroid	plasma	Metabolon HD4 [nt-ms]	normalized counts	7.6	383.15339999999998	3871			C04555	HMDB02759	0	0.240096	TRUE
androsterone sulfate	Lipids	Steroid	plasma	Metabolon HD4 [nt-ms]	normalized counts	6	369.17410999999998	5022	2479-86-9	159663		HMDB02759	0	0	FALSE
anthranilate	Amino acids	Tryptophan Metabolism	plasma	Metabolon HD4 [nt-ms]	normalized counts	34.1	138.05495999999999	2606	118-92-3	227	C00108	HMDB01123	0	64.1056	FALSE
arabinose	Carbohydrates	Pentose Metabolism	plasma	Metabolon HD4 [nt-ms]	normalized counts	26.6	195.05103	1804.5	28697-53-2	66308	C00216	HMDB00646	0	56.3025	FALSE
arabitol/xylitol	Carbohydrates	Pentose Metabolism	plasma	Metabolon HD4 [nt-ms]	normalized counts	11.7	151.06120000000001	1932.4					0	0	FALSE
arabonate/xylonate	Carbohydrates	Pentose Metabolism	plasma	Metabolon HD4 [nt-ms]	normalized counts	16.7	165.04046	2664.6					1	0.120048	TRUE
arginine	Amino acids	Urea cycle; Arginine and Proline Metabolism	plasma	Metabolon HD4 [nt-ms]	normalized counts	6.6	175.11895999999999	2825	1119-34-2	232	C00062	HMDB00517	0	0	FALSE
argininosuccinate	Amino acids	Urea cycle; Arginine and Proline Metabolism	plasma	Metabolon HD4 [nt-ms]	normalized counts	15.9	291.12992000000003	2745	156637-58-0	16950;828	C03406	HMDB00052	0	1.68067	TRUE
asparagine	Amino acids	Alanine and Aspartate Metabolism	plasma	Metabolon HD4 [nt-ms]	normalized counts	6.2	133.06076999999999	1225	70-47-3	6267	C00152	HMDB00168	0	0	FALSE
aspartate	Amino acids	Alanine and Aspartate Metabolism	plasma	Metabolon HD4 [nt-ms]	normalized counts	5.9	134.04479000000001	1165	56-84-8	5960	C00049	HMDB00191	0	0	FALSE
azelate (nonanedioate)	Lipids	Fatty Acid, Dicarboxylate	plasma	Metabolon HD4 [nt-ms]	normalized counts	18.4	187.09757999999999	2520	123-99-9	2266	C08261	HMDB00784	0	8.40336	TRUE
benzoate	Xenobiotics	Benzoate Metabolism	plasma	Metabolon HD4 [nt-ms]	normalized counts	11	121.0295	1750	65-85-0	243	C00180	HMDB01870	3	25.09	TRUE
beta-alanine	Nucleotides	Pyrimidine Metabolism, Uracil containing	plasma	Metabolon HD4 [nt-ms]	normalized counts	17.2	90.054959999999994	1939	56-41-7;107-95-9	239	C00099	HMDB00056	0	0	FALSE
beta-hydroxyisovalerate	Amino acids	Leucine, Isoleucine and Valine Metabolism	plasma	Metabolon HD4 [nt-ms]	normalized counts	10.6	117.05571999999999	1027	625-08-1	69362		HMDB00754	0	0	FALSE
betaine	Amino acids	Glycine, Serine and Threonine Metabolism	plasma	Metabolon HD4 [nt-ms]	normalized counts	7.6	118.08626	1064	107-43-7	247	C00719	HMDB00043	0	0	FALSE
betonicine	Xenobiotics	Food Component/Plant	plasma	Metabolon HD4 [nt-ms]	normalized counts	7	160.09682000000001	1012	515-25-3	164642	C08269	HMDB29412	0	1.44058	TRUE
bilirubin (E,E)*	Cofactors and Vitamins	Hemoglobin and Porphyrin Metabolism	plasma	Metabolon HD4 [nt-ms]	normalized counts	17.1	583.25620000000004	4294	114-25-0	5315454			0	0	FALSE
bilirubin (Z,Z)	Cofactors and Vitamins	Hemoglobin and Porphyrin Metabolism	plasma	Metabolon HD4 [nt-ms]	normalized counts	36.4	585.27076	1840	635-65-4	5280352	C00486	HMDB00054	0	0	FALSE
biliverdin	Cofactors and Vitamins	Hemoglobin and Porphyrin Metabolism	plasma	Metabolon HD4 [nt-ms]	normalized counts	20.1	583.25512000000003	1016	55482-27-4;55482-27-4	5353439	C00500	HMDB01008	0	0	FALSE
bradykinin	Peptides	Polypeptide	plasma	Metabolon HD4 [nt-ms]	normalized counts	9.3	530.78797999999995	792	58-82-2	439201	C00306	HMDB04246	1	35.6543	FALSE
bradykinin, des-arg(9)	Peptides	Polypeptide	plasma	Metabolon HD4 [nt-ms]	normalized counts	7.8	902.45300999999995	4250	15958-92-6	105044	C00306	HMDB04246	2	34.6939	FALSE
bradykinin, hydroxy-pro(3)	Peptides	Polypeptide	plasma	Metabolon HD4 [nt-ms]	normalized counts	11.6	538.78543999999999	776	37642-65-2	169947		HMDB11728	0	60.2641	FALSE
butyrylcarnitine	Lipids	Fatty Acid Metabolism (also BCAA Metabolism)	plasma	Metabolon HD4 [nt-ms]	normalized counts	9	232.15433999999999	2860	25576-40-3	439829	C02862	HMDB02013	0	0	FALSE
cadaverine	Amino acids	Lysine Metabolism	plasma	Metabolon HD4 [nt-ms]	normalized counts	40.7	103.12298	3036	462-94-2;1476-39-7	273	C01672	HMDB02322	1	58.2233	FALSE
caffeine	Xenobiotics	Xanthine Metabolism	plasma	Metabolon HD4 [nt-ms]	normalized counts	9.2	195.08766	2106	58-08-2	2519	C07481	HMDB01847	0	5.52221	TRUE
campesterol	Lipids	Sterol	plasma	Metabolon HD4 [nt-ms]	normalized counts	18.8	383.36723999999998	2873	474-62-4	173183	C01789	HMDB02869	0	58.9436	FALSE
caprate (10:0)	Lipids	Medium Chain Fatty Acid	plasma	Metabolon HD4 [nt-ms]	normalized counts	6.4	171.13905	5090.7	112-37-8	2969	C01571	HMDB00511	0	0	FALSE
caproate (6:0)	Lipids	Medium Chain Fatty Acid	plasma	Metabolon HD4 [nt-ms]	normalized counts	27.1	115.07644999999999	2713.7	142-62-1	8892	C01585	HMDB00535	0	14.4058	TRUE
caprylate (8:0)	Lipids	Medium Chain Fatty Acid	plasma	Metabolon HD4 [nt-ms]	normalized counts	25.9	143.10775000000001	4362	124-07-2	379	C06423	HMDB00482	0	0.60024	TRUE
carboxyibuprofen	Xenobiotics	Drug	plasma	Metabolon HD4 [nt-ms]	normalized counts	8.1	235.09757999999999	1920	15935-54-3	10444113			0	90.3962	FALSE
carnitine	Lipids	Carnitine Metabolism	plasma	Metabolon HD4 [nt-ms]	normalized counts	6	162.11247	1978	461-05-2	10917	C00318	HMDB00062	0	0	FALSE
catechol sulfate	Xenobiotics	Benzoate Metabolism	plasma	Metabolon HD4 [nt-ms]	normalized counts	6.5	188.98631	1906	4918-96-1	3083879	C00090	HMDB59724	0	0	FALSE
C-glycosyltryptophan	Amino acids	Tryptophan Metabolism	plasma	Metabolon HD4 [nt-ms]	normalized counts	17.2	367.14998000000003	2685	180509-18-6	10981970			0	0	FALSE
chenodeoxycholate	Lipids	Primary Bile Acid Metabolism	plasma	Metabolon HD4 [nt-ms]	normalized counts	29.3	391.28537999999998	5264	474-24-9;474-25-9	10133	C02528	HMDB00518	0	30.3721	FALSE
cholate	Lipids	Primary Bile Acid Metabolism	plasma	Metabolon HD4 [nt-ms]	normalized counts	13.5	407.28028999999998	5165	81-25-4	221493	C00695	HMDB00619	0	1.20048	TRUE
cholesterol	Lipids	Sterol	plasma	Metabolon HD4 [nt-ms]	normalized counts	10.3	369.35158999999999	2707	57-88-5	11025495	C00187	HMDB00067	0	0	FALSE
choline	Lipids	Phospholipid Metabolism	plasma	Metabolon HD4 [nt-ms]	normalized counts	6.6	104.10699	1961	67-48-1	305	C00114	HMDB00097	0	0	FALSE
choline phosphate	Lipids	Phospholipid Metabolism	plasma	Metabolon HD4 [nt-ms]	normalized counts	7.1	184.07332	700	72556-74-2	1014	C00588	HMDB01565	0	0	FALSE
cinnamoylglycine	Xenobiotics	Food Component/Plant	plasma	Metabolon HD4 [nt-ms]	normalized counts	7	204.06661	3127	16534-24-0	709625		HMDB11621	0	8.76351	TRUE
cis-4-decenoyl carnitine	Lipids	Fatty Acid Metabolism(Acyl Carnitine)	plasma	Metabolon HD4 [nt-ms]	normalized counts	7.1	314.23259000000002	1057	98930-66-6				0	0	FALSE
cis-aconitate	Energy	TCA Cycle	plasma	Metabolon HD4 [nt-ms]	normalized counts	15.8	192.05029999999999	864	585-84-2	643757	C00417	HMDB00072	0	26.6507	TRUE
citrate	Energy	TCA Cycle	plasma	Metabolon HD4 [nt-ms]	normalized counts	6.3	191.01973000000001	582	77-92-9	311	C00158	HMDB00094	0	0	FALSE
citrulline	Amino acids	Urea cycle; Arginine and Proline Metabolism	plasma	Metabolon HD4 [nt-ms]	normalized counts	5.7	176.10297	1520	372-75-8	9750	C00327	HMDB00904	0	0	FALSE
corticosterone	Lipids	Steroid	plasma	Metabolon HD4 [nt-ms]	normalized counts	20.1	345.20713000000001	5040	50-22-6	5753	C02140	HMDB01547	0	44.7779	FALSE
cortisol	Lipids	Steroid	plasma	Metabolon HD4 [nt-ms]	normalized counts	6.4	361.20204000000001	4713.2	50-23-7	5754	C00735	HMDB00063	0	0	FALSE
cortisone	Lipids	Steroid	plasma	Metabolon HD4 [nt-ms]	normalized counts	9.1	359.18639000000002	4572.5	53-06-5	222786	C00762	HMDB02802	0	0.240096	TRUE
cotinine	Xenobiotics	Tobacco Metabolite	plasma	Metabolon HD4 [nt-ms]	normalized counts	6.8	177.10223999999999	2213	486-56-6	854019		HMDB01046	0	60.3842	FALSE
cotinine N-oxide	Xenobiotics	Tobacco Metabolite	plasma	Metabolon HD4 [nt-ms]	normalized counts	8.2	193.09716	1377	36508-80-2	9815514		HMDB01411	0	92.3169	FALSE
creatine	Amino acids	Creatine Metabolism	plasma	Metabolon HD4 [nt-ms]	normalized counts	7.6	132.07676000000001	1947	57-00-1	586	C00300	HMDB00064	0	0	FALSE
creatinine	Amino acids	Creatine Metabolism	plasma	Metabolon HD4 [nt-ms]	normalized counts	7.5	114.06619000000001	2055	60-27-5	588	C00791	HMDB00562	0	0	FALSE
cys-gly, oxidized	Amino acids	Glutathione Metabolism	plasma	Metabolon HD4 [nt-ms]	normalized counts	34.4	355.07405999999997	2947	7729-20-6	333293			0	0	FALSE
cystathionine	Amino acids	Methionine, Cysteine, SAM and Taurine Metabolism	plasma	Metabolon HD4 [nt-ms]	normalized counts	10.9	223.07471000000001	2270	535-34-2	439258	C02291	HMDB00099	0	0.120048	TRUE
cysteine	Amino acids	Methionine, Cysteine, SAM and Taurine Metabolism	plasma	Metabolon HD4 [nt-ms]	normalized counts	14.2	122.02703	1488	52-90-4;56-89-3	5862	C00097	HMDB00574	0	0	FALSE
cysteine s-sulfate	Amino acids	Methionine, Cysteine, SAM and Taurine Metabolism	plasma	Metabolon HD4 [nt-ms]	normalized counts	18.7	199.96928	2273	1637-71-4	115015	C05824	HMDB00731	0	0	FALSE
cysteine sulfinic acid	Amino acids	Methionine, Cysteine, SAM and Taurine Metabolism	plasma	Metabolon HD4 [nt-ms]	normalized counts	16.8	154.01686000000001	597	207121-48-0	109	C00606	HMDB00996	0	0	FALSE
cysteinylglycine	Amino acids	Glutathione Metabolism	plasma	Metabolon HD4 [nt-ms]	normalized counts	26.8	179.04849999999999	2132	19246-18-5	439498	C01419	HMDB00078	0	0.480192	TRUE
cystine	Amino acids	Methionine, Cysteine, SAM and Taurine Metabolism	plasma	Metabolon HD4 [nt-ms]	normalized counts	26.8	241.03112999999999	2000	56-89-3	67678	C00491	HMDB00192	0	0	FALSE
cytidine	Nucleotides	Pyrimidine Metabolism, Cytidine containing	plasma	Metabolon HD4 [nt-ms]	normalized counts	22.6	242.07823999999999	1325	65-46-3	6175	C00475	HMDB00089	0	33.2533	FALSE
decanoylcarnitine	Lipids	Fatty Acid Metabolism(Acyl Carnitine)	plasma	Metabolon HD4 [nt-ms]	normalized counts	8.2	316.24824000000001	1130	1492-27-9	10245190		HMDB00651	0	0	FALSE
dehydroisoandrosterone sulfate (DHEA-S)	Lipids	Steroid	plasma	Metabolon HD4 [nt-ms]	normalized counts	5.8	367.15845999999999	4745	651-48-9	12594	C04555	HMDB01032	0	0	FALSE
deoxycarnitine	Lipids	Carnitine Metabolism	plasma	Metabolon HD4 [nt-ms]	normalized counts	6.6	146.11756	2052	6249-56-5	134	C01181	HMDB01161	0	0	FALSE
deoxycholate	Lipids	Secondary Bile Acid Metabolism	plasma	Metabolon HD4 [nt-ms]	normalized counts	8.1	391.28537999999998	5294	83-44-3	222528	C04483	HMDB00626	0	10.084	TRUE
dihydroferulic acid	Xenobiotics	Food Component/Plant	plasma	Metabolon HD4 [nt-ms]	normalized counts	19.7	195.06628000000001	1928	1135-23-5	14340			0	39.2557	FALSE
dimethyl sulfone	Xenobiotics	Chemical	plasma	Metabolon HD4 [nt-ms]	normalized counts	27	95.016130000000004	832	67-71-0	6213	C11142	HMDB04983	0	2.04082	TRUE
dimethylarginine (SDMA + ADMA)	Amino acids	Urea cycle; Arginine and Proline Metabolism	plasma	Metabolon HD4 [nt-ms]	normalized counts	8.5	203.15026	2850	102783-24-4	123831	C03626	HMDB01539	0	0	FALSE
dimethylglycine	Amino acids	Glycine, Serine and Threonine Metabolism	plasma	Metabolon HD4 [nt-ms]	normalized counts	7.4	104.07061	1104	1118-68-9	673	C01026	HMDB00092	0	0	FALSE
dodecanedioate	Lipids	Fatty Acid, Dicarboxylate	plasma	Metabolon HD4 [nt-ms]	normalized counts	13.8	229.14453	2990	693-23-2	12736	C02678	HMDB00623	0	0	FALSE
dopamine sulfate (2)	Amino acids	Phenylalanine and Tyrosine Metabolism	plasma	Metabolon HD4 [nt-ms]	normalized counts	8.3	232.02844999999999	1556.2					0	0.360144	TRUE
DSGEGDFXAEGGGVR*	Peptides	Fibrinogen Cleavage Peptide	plasma	Metabolon HD4 [nt-ms]	normalized counts	8.5	731.31677000000002	2535					5	8.52341	TRUE
EDTA	Xenobiotics	Chemical	plasma	Metabolon HD4 [nt-ms]	normalized counts	15.5	291.08339000000001	643	60-00-4	6049	C00284	HMDB15109	0	0	FALSE
epiandrosterone sulfate	Lipids	Steroid	plasma	Metabolon HD4 [nt-ms]	normalized counts	6.5	369.17410999999998	4855	22229-22-7		C07635	HMDB00365	0	0	FALSE
ergothioneine	Xenobiotics	Food Component/Plant	plasma	Metabolon HD4 [nt-ms]	normalized counts	16.1	230.09577999999999	850	58511-63-0	3032311	C05570	HMDB03045	0	0	FALSE
erythritol	Xenobiotics	Food Component/Plant	plasma	Metabolon HD4 [nt-ms]	normalized counts	9.6	167.05610999999999	1491	149-32-6	222285	C00503	HMDB02994	0	0	FALSE
erythronate*	Carbohydrates	Aminosugar Metabolism	plasma	Metabolon HD4 [nt-ms]	normalized counts	8.9	135.02988999999999	2186	88759-55-1	2781043		HMDB00613	0	0	FALSE
ethylmalonate	Amino acids	Leucine, Isoleucine and Valine Metabolism	plasma	Metabolon HD4 [nt-ms]	normalized counts	8	131.03497999999999	2785	601-75-2	11756		HMDB00622	1	0.240096	TRUE
etiocholanolone glucuronide	Lipids	Steroid	plasma	Metabolon HD4 [nt-ms]	normalized counts	9.1	465.24939000000001	4915	621890				0	0.120048	TRUE
eugenol sulfate	Xenobiotics	Food Component/Plant	plasma	Metabolon HD4 [nt-ms]	normalized counts	6.9	243.03326000000001	3782	95480-60-7	180632			0	77.3109	FALSE
ferulic acid 4-sulfate	Xenobiotics	Food Component/Plant	plasma	Metabolon HD4 [nt-ms]	normalized counts	14.6	273.00743999999997	1225	86321-29-1	6305574		HMDB29200	0	90.2761	FALSE
flavin adenine dinucleotide (FAD)	Cofactors and Vitamins	Riboflavin Metabolism	plasma	Metabolon HD4 [nt-ms]	normalized counts	17.8	784.14985000000001	2425	146-14-5;84366-81-4	643975	C00016	HMDB01248	0	4.32173	TRUE
fructose	Carbohydrates	Fructose, Mannose and Galactose Metabolism	plasma	Metabolon HD4 [nt-ms]	normalized counts	11.6	225.06159	2022.2	57-48-7	5984	C00095	HMDB00660	0	0	FALSE
fumarate	Energy	TCA Cycle	plasma	Metabolon HD4 [nt-ms]	normalized counts	14.1	115.00368	3084	100-17-8	444972	C00122	HMDB00134	1	0.120048	TRUE
gamma-carboxyglutamate	Amino acids	Glutamate Metabolism	plasma	Metabolon HD4 [nt-ms]	normalized counts	11.7	192.05027000000001	903	56271-99-9	40772		HMDB41900	0	0	FALSE
gamma-CEHC	Cofactors and Vitamins	Tocopherol Metabolism	plasma	Metabolon HD4 [nt-ms]	normalized counts	8.5	263.12887999999998	3843	178167-75-4	133098		HMDB01931	0	0	FALSE
gamma-CEHC glucuronide*	Cofactors and Vitamins	Tocopherol Metabolism	plasma	Metabolon HD4 [nt-ms]	normalized counts	12.2	439.16097000000002	2500					0	51.0204	FALSE
gamma-glutamyl-2-aminobutyrate	Peptides	Gamma-glutamyl Amino Acid	plasma	Metabolon HD4 [nt-ms]	normalized counts	20.6	233.11320000000001	2380					0	0	FALSE
gamma-glutamylalanine	Peptides	Gamma-glutamyl Amino Acid	plasma	Metabolon HD4 [nt-ms]	normalized counts	10.5	219.09755000000001	1986	5875-41-2	440103		HMDB29142	0	0	FALSE
gamma-glutamyl-epsilon-lysine	Peptides	Gamma-glutamyl Amino Acid	plasma	Metabolon HD4 [nt-ms]	normalized counts	12.4	276.15539999999999	2717	17105-15-6	65254;14284565		HMDB03869	0	0	FALSE
gamma-glutamylglutamate	Peptides	Gamma-glutamyl Amino Acid	plasma	Metabolon HD4 [nt-ms]	normalized counts	10.6	277.10302999999999	1775	1116-22-9	92865	C05282	HMDB11737	1	0.120048	TRUE
gamma-glutamylglutamine	Peptides	Gamma-glutamyl Amino Acid	plasma	Metabolon HD4 [nt-ms]	normalized counts	16	276.11901999999998	1430	10148-81-9	150914	C05283	HMDB11738	0	0	FALSE
gamma-glutamylglycine	Peptides	Gamma-glutamyl Amino Acid	plasma	Metabolon HD4 [nt-ms]	normalized counts	10.4	205.08189999999999	1535	1948-29-4	165527		HMDB11667	0	0	FALSE
gamma-glutamylhistidine	Peptides	Gamma-glutamyl Amino Acid	plasma	Metabolon HD4 [nt-ms]	normalized counts	11.1	285.11935	2740	37460-15-4	7017195			0	0	FALSE
gamma-glutamylisoleucine*	Peptides	Gamma-glutamyl Amino Acid	plasma	Metabolon HD4 [nt-ms]	normalized counts	9.8	261.14449999999999	2940		14253342		HMDB11170	0	0	FALSE
gamma-glutamylleucine	Peptides	Gamma-glutamyl Amino Acid	plasma	Metabolon HD4 [nt-ms]	normalized counts	12.1	261.14449999999999	2991	2566-39-4	151023		HMDB11171	0	0	FALSE
gamma-glutamylmethionine	Peptides	Gamma-glutamyl Amino Acid	plasma	Metabolon HD4 [nt-ms]	normalized counts	10.6	279.10091999999997	2640	17663-87-5	7009567		HMDB29155	0	0	FALSE
gamma-glutamylphenylalanine	Peptides	Gamma-glutamyl Amino Acid	plasma	Metabolon HD4 [nt-ms]	normalized counts	10.3	293.11428999999998	1825	7432-24-8	111299		HMDB00594	0	0	FALSE
gamma-glutamylthreonine*	Peptides	Gamma-glutamyl Amino Acid	plasma	Metabolon HD4 [nt-ms]	normalized counts	11.5	249.10812000000001	1750	5652-48-2			HMDB29159	0	0	FALSE
gamma-glutamyltryptophan	Peptides	Gamma-glutamyl Amino Acid	plasma	Metabolon HD4 [nt-ms]	normalized counts	16.6	332.12518999999998	1960	66471-20-3	3989307		HMDB29160	0	7.44298	TRUE
gamma-glutamyltyrosine	Peptides	Gamma-glutamyl Amino Acid	plasma	Metabolon HD4 [nt-ms]	normalized counts	15.8	309.10921000000002	1240	7432-23-7	94340		HMDB11741	0	0.360144	TRUE
gamma-glutamylvaline	Peptides	Gamma-glutamyl Amino Acid	plasma	Metabolon HD4 [nt-ms]	normalized counts	9.4	245.11429000000001	1072	2746-34-1	7015683		HMDB11172	0	0	FALSE
gamma-tocopherol/beta-tocopherol	Cofactors and Vitamins	Tocopherol Metabolism	plasma	Metabolon HD4 [nt-ms]	normalized counts	23	416.36426999999998	2384					0	0.480192	TRUE
gentisate	Amino acids	Phenylalanine and Tyrosine Metabolism	plasma	Metabolon HD4 [nt-ms]	normalized counts	27.5	153.01933	905	490-79-9	3469	C00628	HMDB00152	0	39.1357	FALSE
gluconate	Xenobiotics	Food Component/Plant	plasma	Metabolon HD4 [nt-ms]	normalized counts	16.9	195.05101999999999	2922	527-07-1	10690	C00257	HMDB00625	1	0.120048	TRUE
glucose	Carbohydrates	Glycolysis, Gluconeogenesis, and Pyruvate Metabolism	plasma	Metabolon HD4 [nt-ms]	normalized counts	8.8	225.06159	2342	50-99-7	79025	C00031	HMDB00122	1	0.120048	TRUE
glucuronate	Carbohydrates	Aminosugar Metabolism	plasma	Metabolon HD4 [nt-ms]	normalized counts	12.1	193.03537	639	207300-70-7	444791	C00191	HMDB00127	0	0	FALSE
glutamate	Amino acids	Glutamate Metabolism	plasma	Metabolon HD4 [nt-ms]	normalized counts	6.6	148.06044	1500	56-86-0	611	C00025	HMDB00148	0	0	FALSE
glutamine	Amino acids	Glutamate Metabolism	plasma	Metabolon HD4 [nt-ms]	normalized counts	7.4	147.07642000000001	1291	56-85-9	5961	C00064	HMDB00641	0	0	FALSE
glutarate (pentanedioate)	Amino acids	Lysine Metabolism	plasma	Metabolon HD4 [nt-ms]	normalized counts	10	131.03497999999999	2900	110-94-1	743	C00489	HMDB00661	0	1.68067	TRUE
glutarylcarnitine (C5)	Amino acids	Lysine Metabolism	plasma	Metabolon HD4 [nt-ms]	normalized counts	7.8	276.14416999999997	2393	102636-82-8	71464488		HMDB13130	0	0	FALSE
glycerate	Carbohydrates	Glycolysis, Gluconeogenesis, and Pyruvate Metabolism	plasma	Metabolon HD4 [nt-ms]	normalized counts	9.5	105.01933	2070.4	600-19-1	752	C00258	HMDB00139	0	0	FALSE
glycerol	Lipids	Glycerolipid Metabolism	plasma	Metabolon HD4 [nt-ms]	normalized counts	10.9	91.04007	758	56-81-5	753	C00116	HMDB00131	0	0.60024	TRUE
glycerol 3-phosphate	Lipids	Glycerolipid Metabolism	plasma	Metabolon HD4 [nt-ms]	normalized counts	11	173.02095	580	29849-82-9	754	C00093	HMDB00126	0	0	FALSE
glycerophosphoethanolamine	Lipids	Phospholipid Metabolism	plasma	Metabolon HD4 [nt-ms]	normalized counts	7.3	216.06315000000001	659	33049-08-0	123874	C01233	HMDB00114	1	0.120048	TRUE
glycerophosphoinositol*	Lipids	Phospholipid Metabolism	plasma	Metabolon HD4 [nt-ms]	normalized counts	58.3	333.05921999999998	3850	16824-65-0				0	77.6711	FALSE
glycerophosphorylcholine (GPC)	Lipids	Phospholipid Metabolism	plasma	Metabolon HD4 [nt-ms]	normalized counts	6	258.11009999999999	672	28319-77-9	71920	C00670	HMDB00086	2	0.240096	TRUE
glycine	Amino acids	Glycine, Serine and Threonine Metabolism	plasma	Metabolon HD4 [nt-ms]	normalized counts	8.2	76.03931	1375	56-40-6	750	C00037	HMDB00123	0	0	FALSE
glycochenodeoxycholate	Lipids	Primary Bile Acid Metabolism	plasma	Metabolon HD4 [nt-ms]	normalized counts	14.2	448.30684000000002	5236.1000000000004	16564-43-5	12544	C05466	HMDB00637	0	0	FALSE
glycochenodeoxycholate glucuronide (1)	Lipids	Primary Bile Acid Metabolism	plasma	Metabolon HD4 [nt-ms]	normalized counts	9.3	311.66583000000003	4806					0	0	FALSE
glycochenodeoxycholate sulfate	Lipids	Primary Bile Acid Metabolism	plasma	Metabolon HD4 [nt-ms]	normalized counts	9.3	263.62819000000002	4820					0	0.360144	TRUE
glycocholate	Lipids	Primary Bile Acid Metabolism	plasma	Metabolon HD4 [nt-ms]	normalized counts	9.5	464.30176	5163	475-31-0;863-57-0	10140	C01921	HMDB00138	0	0.120048	TRUE
glycocholate glucuronide (1)	Lipids	Primary Bile Acid Metabolism	plasma	Metabolon HD4 [nt-ms]	normalized counts	16.6	640.33384999999998	4533					0	49.94	FALSE
glycocholenate sulfate*	Lipids	Secondary Bile Acid Metabolism	plasma	Metabolon HD4 [nt-ms]	normalized counts	9.4	254.62290999999999	4750					0	0	FALSE
glycodeoxycholate	Lipids	Secondary Bile Acid Metabolism	plasma	Metabolon HD4 [nt-ms]	normalized counts	14.8	450.32139999999998	1302	360-65-6	3035026	C05464	HMDB00631	0	44.7779	FALSE
glycodeoxycholate sulfate	Lipids	Secondary Bile Acid Metabolism	plasma	Metabolon HD4 [nt-ms]	normalized counts	9.2	263.62819000000002	4875					0	3.72149	TRUE
glycohyocholate	Lipids	Secondary Bile Acid Metabolism	plasma	Metabolon HD4 [nt-ms]	normalized counts	8.1	464.30176	5020					0	8.76351	TRUE
glycolithocholate	Lipids	Secondary Bile Acid Metabolism	plasma	Metabolon HD4 [nt-ms]	normalized counts	17.9	432.31193000000002	5357.1	474-74-8	115245	C15557	HMDB00698	0	27.8511	TRUE
glycolithocholate sulfate*	Lipids	Secondary Bile Acid Metabolism	plasma	Metabolon HD4 [nt-ms]	normalized counts	9.2	255.63073	5011	15324-64-8	72222	C11301	HMDB02639	0	0	FALSE
glycoursodeoxycholate	Lipids	Secondary Bile Acid Metabolism	plasma	Metabolon HD4 [nt-ms]	normalized counts	6.5	448.30684000000002	5033	64480-66-6	12310288		HMDB00708	0	0.480192	TRUE
glycylvaline	Peptides	Dipeptide	plasma	Metabolon HD4 [nt-ms]	normalized counts	19	175.10772	2734	1963-21-9	97417		HMDB28854	0	74.6699	FALSE
guanidinoacetate	Amino acids	Creatine Metabolism	plasma	Metabolon HD4 [nt-ms]	normalized counts	7	118.06111	1937	352-97-6	763	C00581	HMDB00128	0	0	FALSE
guanidinosuccinate	Amino acids	Guanidino and Acetamido Metabolism	plasma	Metabolon HD4 [nt-ms]	normalized counts	12.8	176.06658999999999	1892	6133-30-8	97856	C03139	HMDB03157	0	51.6206	FALSE
hexadecanedioate	Lipids	Fatty Acid, Dicarboxylate	plasma	Metabolon HD4 [nt-ms]	normalized counts	13	285.20713000000001	4615	505-54-4	10459	C19615	HMDB00672	0	0	FALSE
hexanoylcarnitine	Lipids	Fatty Acid Metabolism(Acyl Carnitine)	plasma	Metabolon HD4 [nt-ms]	normalized counts	8.4	260.18563999999998	3308	6920-35-0	6426853		HMDB00705	0	0	FALSE
hexanoylglycine	Lipids	Fatty Acid Metabolism(Acyl Glycine)	plasma	Metabolon HD4 [nt-ms]	normalized counts	20.9	172.09791000000001	2900	24003-67-6	99463		HMDB00701	0	40.4562	FALSE
hippurate	Xenobiotics	Benzoate Metabolism	plasma	Metabolon HD4 [nt-ms]	normalized counts	5.8	178.05096	2106.9	495-69-2	464	C01586	HMDB00714	0	0	FALSE
histidine	Amino acids	Histidine Metabolism	plasma	Metabolon HD4 [nt-ms]	normalized counts	8.3	156.07676000000001	2707	5934-29-2	6274	C00135	HMDB00177	0	0	FALSE
homoarginine	Amino acids	Urea cycle; Arginine and Proline Metabolism	plasma	Metabolon HD4 [nt-ms]	normalized counts	8.3	189.13461000000001	2882	156-86-5	9085	C01924	HMDB00670	0	0	FALSE
homocitrulline	Amino acids	Urea cycle; Arginine and Proline Metabolism	plasma	Metabolon HD4 [nt-ms]	normalized counts	9.9	190.11861999999999	1908	1190-49-4	65072	C02427	HMDB00679	0	0	FALSE
homostachydrine*	Xenobiotics	Food Component/Plant	plasma	Metabolon HD4 [nt-ms]	normalized counts	18.8	158.11756	1750	1195-94-4	441447	C08283	HMDB33433	0	0.240096	TRUE
hydantoin-5-propionic acid	Amino acids	Histidine Metabolism	plasma	Metabolon HD4 [nt-ms]	normalized counts	19.2	171.04113000000001	2080	5624-26-0	782	C05565	HMDB01212	0	5.52221	TRUE
hydroquinone sulfate	Xenobiotics	Drug	plasma	Metabolon HD4 [nt-ms]	normalized counts	8.4	188.98631	1395	123-31-9	161220	C00530	HMDB02434	0	50.5402	FALSE
hydroxycotinine	Xenobiotics	Tobacco Metabolite	plasma	Metabolon HD4 [nt-ms]	normalized counts	9.3	193.09716	2030	34834-67-8	10219774		HMDB01390	0	73.5894	FALSE
hyocholate	Lipids	Secondary Bile Acid Metabolism	plasma	Metabolon HD4 [nt-ms]	normalized counts	12.8	407.28028999999998	5046	547-75-1	92805	C17649	HMDB00760	0	6.60264	TRUE
hypotaurine	Amino acids	Methionine, Cysteine, SAM and Taurine Metabolism	plasma	Metabolon HD4 [nt-ms]	normalized counts	9.4	110.02703	724	300-84-5	107812	C00519	HMDB00965	0	0	FALSE
hypoxanthine	Nucleotides	Purine Metabolism, (Hypo)Xanthine/Inosine containing	plasma	Metabolon HD4 [nt-ms]	normalized counts	21.6	137.04579000000001	1295	68-94-0	790	C00262	HMDB00157	0	0	FALSE
imidazole lactate	Amino acids	Histidine Metabolism	plasma	Metabolon HD4 [nt-ms]	normalized counts	7.1	157.06076999999999	2040	14403-45-3	440129	C05568	HMDB02320	0	0	FALSE
imidazole propionate	Amino acids	Histidine Metabolism	plasma	Metabolon HD4 [nt-ms]	normalized counts	24	141.06585999999999	2263	1074-59-5	70630		HMDB02271	1	1.56062	TRUE
iminodiacetate (IDA)	Xenobiotics	Chemical	plasma	Metabolon HD4 [nt-ms]	normalized counts	8.3	134.04479000000001	808	142-73-4	8897	C19911	HMDB11753	1	0.120048	TRUE
indole-3-carboxylic acid	Amino acids	Tryptophan Metabolism	plasma	Metabolon HD4 [nt-ms]	normalized counts	16.9	160.04040000000001	1708.8	771-50-6	69867	C19837	HMDB03320	0	30.7323	FALSE
indoleacetate	Amino acids	Tryptophan Metabolism	plasma	Metabolon HD4 [nt-ms]	normalized counts	7.5	174.05605	2200	6505-45-9	802	C00954	HMDB00197	0	0	FALSE
indoleacetylglutamine	Amino acids	Tryptophan Metabolism	plasma	Metabolon HD4 [nt-ms]	normalized counts	14.4	304.12918999999999	2185		25200879		HMDB13240	0	11.6447	TRUE
indolelactate	Amino acids	Tryptophan Metabolism	plasma	Metabolon HD4 [nt-ms]	normalized counts	8.9	206.08116999999999	2600	832-97-3	92904	C02043	HMDB00671	0	0	FALSE
indolepropionate	Amino acids	Tryptophan Metabolism	plasma	Metabolon HD4 [nt-ms]	normalized counts	7.4	188.07169999999999	2795	830-96-6	3744		HMDB02302	0	2.28091	TRUE
indolin-2-one	Xenobiotics	Food Component/Plant	plasma	Metabolon HD4 [nt-ms]	normalized counts	16.5	134.06003999999999	2575	59-48-3	321710	C12312		0	0	FALSE
inosine	Nucleotides	Purine Metabolism, (Hypo)Xanthine/Inosine containing	plasma	Metabolon HD4 [nt-ms]	normalized counts	11.6	267.07348999999999	1602.1	58-63-9	6021	C00294	HMDB00195	1	0.360144	TRUE
inosine 5'-monophosphate (IMP)	Nucleotides	Purine Metabolism, (Hypo)Xanthine/Inosine containing	plasma	Metabolon HD4 [nt-ms]	normalized counts	24.7	349.05437999999998	650	4691-65-0	8582	C00130	HMDB00175	0	45.018	FALSE
isobutyrylcarnitine	Amino acids	Leucine, Isoleucine and Valine Metabolism	plasma	Metabolon HD4 [nt-ms]	normalized counts	8.6	232.15433999999999	2810	25518-49-4	168379		HMDB00736	0	0	FALSE
isobutyrylglycine	Amino acids	Leucine, Isoleucine and Valine Metabolism	plasma	Metabolon HD4 [nt-ms]	normalized counts	38.5	144.06661	1420	15926-18-8	10855600		HMDB00730	0	15.006	TRUE
isoeugenol sulfate	Xenobiotics	Food Component/Plant	plasma	Metabolon HD4 [nt-ms]	normalized counts	9.1	243.03326000000001	3893					0	92.557	FALSE
isoleucine	Amino acids	Leucine, Isoleucine and Valine Metabolism	plasma	Metabolon HD4 [nt-ms]	normalized counts	7.3	132.10191	2800	73-32-5	6306	C00407	HMDB00172	0	0	FALSE
isovalerate	Amino acids	Leucine, Isoleucine and Valine Metabolism	plasma	Metabolon HD4 [nt-ms]	normalized counts	9.9	101.0608	1564	503-74-2	10430	C08262	HMDB00718	0	2.88115	TRUE
isovalerylcarnitine	Amino acids	Leucine, Isoleucine and Valine Metabolism	plasma	Metabolon HD4 [nt-ms]	normalized counts	8.9	246.16999000000001	3085	31023-24-2	6426851		HMDB00688	0	0	FALSE
isovalerylglycine	Amino acids	Leucine, Isoleucine and Valine Metabolism	plasma	Metabolon HD4 [nt-ms]	normalized counts	32.9	158.08225999999999	1950	16284-60-9	546304		HMDB00678	0	12.7251	TRUE
kynurenate	Amino acids	Tryptophan Metabolism	plasma	Metabolon HD4 [nt-ms]	normalized counts	8.2	190.04987	2385	492-27-3	3845	C01717	HMDB00715	0	0	FALSE
kynurenine	Amino acids	Tryptophan Metabolism	plasma	Metabolon HD4 [nt-ms]	normalized counts	7.6	209.09207000000001	2739	2922-83-0	161166	C00328	HMDB00684	0	0	FALSE
lactate	Carbohydrates	Glycolysis, Gluconeogenesis, and Pyruvate Metabolism	plasma	Metabolon HD4 [nt-ms]	normalized counts	6.8	89.024420000000006	681.6	79-33-4	612	C00186	HMDB00190	0	0	FALSE
lanthionine	Xenobiotics	Chemical	plasma	Metabolon HD4 [nt-ms]	normalized counts	10	209.05905999999999	1730	468821	6994972;98504			0	0.120048	TRUE
laurate (12:0)	Lipids	Medium Chain Fatty Acid	plasma	Metabolon HD4 [nt-ms]	normalized counts	7.9	199.17035000000001	5300	143-07-7	3893	C02679	HMDB00638	0	0	FALSE
laurylcarnitine	Lipids	Fatty Acid Metabolism(Acyl Carnitine)	plasma	Metabolon HD4 [nt-ms]	normalized counts	7.6	344.27954	1235	25518-54-1	10427569		HMDB02250	0	0	FALSE
leucine	Amino acids	Leucine, Isoleucine and Valine Metabolism	plasma	Metabolon HD4 [nt-ms]	normalized counts	6.8	132.10191	2864	61-90-5	6106	C00123	HMDB00687	0	0	FALSE
linoleamide (18:2n6)	Lipids	Fatty Acid, Amide	plasma	Metabolon HD4 [nt-ms]	normalized counts	139	280.26348999999999	1580	766652	6435901			0	0	FALSE
linoleoylcarnitine*	Lipids	Fatty Acid Metabolism(Acyl Carnitine)	plasma	Metabolon HD4 [nt-ms]	normalized counts	7.7	424.34213999999997	1430	36816-10-1	6450015		HMDB06469	0	0	FALSE
lysine	Amino acids	Lysine Metabolism	plasma	Metabolon HD4 [nt-ms]	normalized counts	8	147.11281	2850	56-87-1	5962	C00047	HMDB00182	0	0	FALSE
malate	Energy	TCA Cycle	plasma	Metabolon HD4 [nt-ms]	normalized counts	5.9	133.01425	615.6	6915-15-7	525	C00149	HMDB00156	0	0	FALSE
maleate	Lipids	Fatty Acid, Dicarboxylate	plasma	Metabolon HD4 [nt-ms]	normalized counts	19.2	115.00368	2510	110-16-7	444266	C01384	HMDB00176	1	0.120048	TRUE
malonate	Lipids	Fatty Acid Synthesis	plasma	Metabolon HD4 [nt-ms]	normalized counts	16.4	103.00368	3447	141-82-2;26522-22-85-0	867	C00383	HMDB00691	0	1.32053	TRUE
malonylcarnitine	Lipids	Fatty Acid Synthesis	plasma	Metabolon HD4 [nt-ms]	normalized counts	14.1	248.11286999999999	2086	853728-01-5	22833583		HMDB02095	0	0	FALSE
maltose	Carbohydrates	Glycogen Metabolism	plasma	Metabolon HD4 [nt-ms]	normalized counts	236.3	387.11442	3329.4	6363-53-7	10991489	C00208	HMDB00163	0	4.20168	TRUE
mannitol/sorbitol	Carbohydrates	Fructose, Mannose and Galactose Metabolism	plasma	Metabolon HD4 [nt-ms]	normalized counts	8.6	181.07176000000001	2260		5780	C01507	HMDB00247	0	0	FALSE
mannose	Carbohydrates	Fructose, Mannose and Galactose Metabolism	plasma	Metabolon HD4 [nt-ms]	normalized counts	16.9	225.06159	2200	3458-28-4	18950	C00159	HMDB00169	0	0	FALSE
methionine	Amino acids	Methionine, Cysteine, SAM and Taurine Metabolism	plasma	Metabolon HD4 [nt-ms]	normalized counts	8.8	150.05833000000001	2526	63-68-3	6137	C00073	HMDB00696	0	0	FALSE
methionine sulfone	Amino acids	Methionine, Cysteine, SAM and Taurine Metabolism	plasma	Metabolon HD4 [nt-ms]	normalized counts	7.1	182.04816	1250	820-10-0	69961			0	0	FALSE
methionine sulfoxide	Amino acids	Methionine, Cysteine, SAM and Taurine Metabolism	plasma	Metabolon HD4 [nt-ms]	normalized counts	6.1	166.05324999999999	1272	3226-65-1	158980	C02989	HMDB02005	0	0	FALSE
methyl glucopyranoside (alpha + beta)	Xenobiotics	Food Component/Plant	plasma	Metabolon HD4 [nt-ms]	normalized counts	8.2	193.0718	1070					0	0	FALSE
methyl indole-3-acetate	Xenobiotics	Food Component/Plant	plasma	Metabolon HD4 [nt-ms]	normalized counts	32.9	190.08626000000001	3339	1912-33-0	74706		HMDB29738	0	0.360144	TRUE
methyl-4-hydroxybenzoate sulfate	Xenobiotics	Benzoate Metabolism	plasma	Metabolon HD4 [nt-ms]	normalized counts	5.9	230.99688	2873					0	0	FALSE
methylmalonate (MMA)	Lipids	Fatty Acid Metabolism (also BCAA Metabolism)	plasma	Metabolon HD4 [nt-ms]	normalized counts	13.5	117.01933	3078.4	516-05-2	487	C02170	HMDB00202	0	8.64346	TRUE
methylsuccinate	Amino acids	Leucine, Isoleucine and Valine Metabolism	plasma	Metabolon HD4 [nt-ms]	normalized counts	19.7	131.03497999999999	2800	498-21-5	10349		HMDB01844	0	0.720288	TRUE
methylsuccinoylcarnitine (1)	Amino acids	Leucine, Isoleucine and Valine Metabolism	plasma	Metabolon HD4 [nt-ms]	normalized counts	30.1	276.14416999999997	2589					0	2.88115	TRUE
myo-inositol	Lipids	Inositol Metabolism	plasma	Metabolon HD4 [nt-ms]	normalized counts	10.4	225.06159	3506.3	87-89-8	892	C00137	HMDB00211	0	0	FALSE
myristoleoylcarnitine*	Lipids	Fatty Acid Metabolism(Acyl Carnitine)	plasma	Metabolon HD4 [nt-ms]	normalized counts	10	370.29471000000001	1316	889848-55-9				0	0	FALSE
myristoylcarnitine	Lipids	Fatty Acid Metabolism(Acyl Carnitine)	plasma	Metabolon HD4 [nt-ms]	normalized counts	14.1	372.31083999999998	1350	18822-89-4	53477791		HMDB05066	0	0.840336	TRUE
N-(2-furoyl)glycine	Xenobiotics	Food Component/Plant	plasma	Metabolon HD4 [nt-ms]	normalized counts	7.1	168.03022999999999	1525.8	5657-19-2;5657-19-2	21863		HMDB00439	0	34.8139	FALSE
N1-Methyl-2-pyridone-5-carboxamide	Cofactors and Vitamins	Nicotinate and Nicotinamide Metabolism	plasma	Metabolon HD4 [nt-ms]	normalized counts	5.8	151.0513	1668	701-44-0	69698	C05842	HMDB04193	0	0	FALSE
N1-methyladenosine	Nucleotides	Purine Metabolism, Adenine containing	plasma	Metabolon HD4 [nt-ms]	normalized counts	9.3	282.11968999999999	2120	15763-06-1	27476	C02494	HMDB03331	0	0	FALSE
N2,N2-dimethylguanosine	Nucleotides	Purine Metabolism, Guanine containing	plasma	Metabolon HD4 [nt-ms]	normalized counts	9.9	312.13024999999999	2210	2140-67-2	92919		HMDB04824	0	0	FALSE
N2,N5-diacetylornithine	Amino acids	Urea cycle; Arginine and Proline Metabolism	plasma	Metabolon HD4 [nt-ms]	normalized counts	13.4	215.10373000000001	1367	39825-23-5	10398396			0	11.2845	TRUE
N4-acetylcytidine	Nucleotides	Pyrimidine Metabolism, Cytidine containing	plasma	Metabolon HD4 [nt-ms]	normalized counts	20.4	284.08881000000002	2040	3768-18-1	107461		HMDB05923	0	10.6843	TRUE
N6,N6,N6-trimethyllysine	Amino acids	Lysine Metabolism	plasma	Metabolon HD4 [nt-ms]	normalized counts	8.7	189.15976000000001	2825	23284-33-5	440120	C03793	HMDB01325	0	0	FALSE
N6-acetyllysine	Amino acids	Lysine Metabolism	plasma	Metabolon HD4 [nt-ms]	normalized counts	18.8	187.10881000000001	2612.6	692-04-6	92832	C02727	HMDB00206	0	0	FALSE
N6-carbamoylthreonyladenosine	Nucleotides	Purine Metabolism, Adenine containing	plasma	Metabolon HD4 [nt-ms]	normalized counts	9.8	411.12698	2164	24719-82-2	161466		HMDB41623	0	0	FALSE
N6-methyladenosine	Nucleotides	Purine Metabolism, Adenine containing	plasma	Metabolon HD4 [nt-ms]	normalized counts	14.4	282.11968999999999	2264	1867-73-8	102175		HMDB04044	1	56.6627	FALSE
N6-succinyladenosine	Nucleotides	Purine Metabolism, Adenine containing	plasma	Metabolon HD4 [nt-ms]	normalized counts	17.6	384.11498999999998	1930	4542-23-8			HMDB00912	0	0.840336	TRUE
N-acetyl-1-methylhistidine*	Amino acids	Histidine Metabolism	plasma	Metabolon HD4 [nt-ms]	normalized counts	7.7	212.1028	2100					0	0	FALSE
N-acetyl-3-methylhistidine*	Amino acids	Histidine Metabolism	plasma	Metabolon HD4 [nt-ms]	normalized counts	24.1	212.10297	2056	37841-04-6	193270			0	4.80192	TRUE
N-acetylalanine	Amino acids	Alanine and Aspartate Metabolism	plasma	Metabolon HD4 [nt-ms]	normalized counts	9.3	130.05096	861.2	97-69-8	88064	C02847	HMDB00766	0	0	FALSE
N-acetylalliin	Xenobiotics	Food Component/Plant	plasma	Metabolon HD4 [nt-ms]	normalized counts	7.1	220.06380999999999	1348					0	0	FALSE
N-acetylarginine	Amino acids	Urea cycle; Arginine and Proline Metabolism	plasma	Metabolon HD4 [nt-ms]	normalized counts	8.3	217.12952000000001	2245	155-84-0	67427	C02562	HMDB04620	0	0	FALSE
N-acetylaspartate (NAA)	Amino acids	Alanine and Aspartate Metabolism	plasma	Metabolon HD4 [nt-ms]	normalized counts	14.9	174.04078999999999	620.5	997-55-7;997-55-7	65065	C01042	HMDB00812	1	0.240096	TRUE
N-acetyl-aspartyl-glutamate (NAAG)	Amino acids	Glutamate Metabolism	plasma	Metabolon HD4 [nt-ms]	normalized counts	29.9	305.09795000000003	1035	3106-85-2	5255	C12270	HMDB01067	0	4.32173	TRUE
N-acetyl-beta-alanine	Nucleotides	Pyrimidine Metabolism, Uracil containing	plasma	Metabolon HD4 [nt-ms]	normalized counts	21.4	130.05096	773	3025-95-4	76406	C01073		0	0.480192	TRUE
N-acetyl-cadaverine	Amino acids	Lysine Metabolism	plasma	Metabolon HD4 [nt-ms]	normalized counts	9.6	145.13354000000001	2385	32343-73-0				0	18.9676	TRUE
N-acetylcarnosine	Peptides	Dipeptide Derivative	plasma	Metabolon HD4 [nt-ms]	normalized counts	10.2	267.10987999999998	1235	56353-15-2	9903482		HMDB12881	0	0	FALSE
N-acetylcitrulline	Amino acids	Urea cycle; Arginine and Proline Metabolism	plasma	Metabolon HD4 [nt-ms]	normalized counts	10.8	216.09898000000001	940	33965-42-3	656979	C15532	HMDB00856	0	11.5246	TRUE
N-acetylglucosaminylasparagine	Carbohydrates	Aminosugar Metabolism	plasma	Metabolon HD4 [nt-ms]	normalized counts	28.1	336.14015000000001	1212	2776-93-4	123826	C04540	HMDB00489	0	0	FALSE
N-acetylglutamate	Amino acids	Glutamate Metabolism	plasma	Metabolon HD4 [nt-ms]	normalized counts	17.2	188.05644000000001	3106	1430871	70914	C00624	HMDB01138	0	0	FALSE
N-acetylglutamine	Amino acids	Glutamate Metabolism	plasma	Metabolon HD4 [nt-ms]	normalized counts	21.4	187.07243	771	2490-97-3	182230	C02716	HMDB06029	0	22.8091	TRUE
N-acetylglycine	Amino acids	Glycine, Serine and Threonine Metabolism	plasma	Metabolon HD4 [nt-ms]	normalized counts	8.1	116.03531	731	543-24-8	10972		HMDB00532	0	0	FALSE
N-acetylhistamine	Amino acids	Histidine Metabolism	plasma	Metabolon HD4 [nt-ms]	normalized counts	13.5	154.09748999999999	2287	673-49-4	69602	C05135	HMDB13253	0	94.4778	FALSE
N-acetylhistidine	Amino acids	Histidine Metabolism	plasma	Metabolon HD4 [nt-ms]	normalized counts	11.3	198.08732000000001	2065	39145-52-3	75619	C02997	HMDB32055	0	1.08043	TRUE
N-acetylisoleucine	Amino acids	Leucine, Isoleucine and Valine Metabolism	plasma	Metabolon HD4 [nt-ms]	normalized counts	16.3	172.09791000000001	2325	3077-46-1	2802421			0	3.60144	TRUE
N-acetylkynurenine (2)	Amino acids	Tryptophan Metabolism	plasma	Metabolon HD4 [nt-ms]	normalized counts	15.5	251.10264000000001	2364					0	2.40096	TRUE
N-acetylleucine	Amino acids	Leucine, Isoleucine and Valine Metabolism	plasma	Metabolon HD4 [nt-ms]	normalized counts	13	172.09791000000001	2400	1188-21-2	70912	C02710	HMDB11756	0	1.20048	TRUE
N-acetylmethionine	Amino acids	Methionine, Cysteine, SAM and Taurine Metabolism	plasma	Metabolon HD4 [nt-ms]	normalized counts	8.4	190.05434	1787	65-82-7	448580	C02712	HMDB11745	0	0	FALSE
N-acetylneuraminate	Carbohydrates	Aminosugar Metabolism	plasma	Metabolon HD4 [nt-ms]	normalized counts	13.8	310.11326000000003	660	131-48-6	439197	C00270	HMDB00230	0	0	FALSE
N-acetylphenylalanine	Amino acids	Phenylalanine and Tyrosine Metabolism	plasma	Metabolon HD4 [nt-ms]	normalized counts	7	206.08225999999999	2597	2018-61-3	74839	C03519	HMDB00512	0	6.96279	TRUE
N-acetylputrescine	Amino acids	Polyamine Metabolism	plasma	Metabolon HD4 [nt-ms]	normalized counts	9.1	131.11788999999999	2230	18233-70-0	122356	C02714	HMDB02064	0	0	FALSE
N-acetyl-S-allyl-L-cysteine	Xenobiotics	Food Component/Plant	plasma	Metabolon HD4 [nt-ms]	normalized counts	19.8	204.06889000000001	2380	23127-41-5	152467			0	46.8187	FALSE
N-acetylserine	Amino acids	Glycine, Serine and Threonine Metabolism	plasma	Metabolon HD4 [nt-ms]	normalized counts	32.8	146.04588000000001	706	97-14-3	65249		HMDB02931	2	0.480192	TRUE
N-acetyltaurine	Amino acids	Methionine, Cysteine, SAM and Taurine Metabolism	plasma	Metabolon HD4 [nt-ms]	normalized counts	16.5	166.01795000000001	800		159864			0	0.480192	TRUE
N-acetylthreonine	Amino acids	Glycine, Serine and Threonine Metabolism	plasma	Metabolon HD4 [nt-ms]	normalized counts	12.9	160.06153	821.6	17093-74-2	152204			0	0	FALSE
N-acetyltryptophan	Amino acids	Tryptophan Metabolism	plasma	Metabolon HD4 [nt-ms]	normalized counts	8.2	245.09316000000001	2630	1218-34-4	700653	C03137	HMDB13713	0	0	FALSE
N-acetyltyrosine	Amino acids	Phenylalanine and Tyrosine Metabolism	plasma	Metabolon HD4 [nt-ms]	normalized counts	13.9	222.07718	1680	537-55-3	68310		HMDB00866	0	1.68067	TRUE
N-acetylvaline	Amino acids	Leucine, Isoleucine and Valine Metabolism	plasma	Metabolon HD4 [nt-ms]	normalized counts	12.1	158.08225999999999	1704	96-81-1	66789		HMDB11757	0	0	FALSE
N-delta-acetylornithine	Amino acids	Urea cycle; Arginine and Proline Metabolism	plasma	Metabolon HD4 [nt-ms]	normalized counts	7.7	173.09316000000001	858		9920500			0	0	FALSE
N-formylmethionine	Amino acids	Methionine, Cysteine, SAM and Taurine Metabolism	plasma	Metabolon HD4 [nt-ms]	normalized counts	6.9	176.03869	1543.8	4289-98-9	439750	C03145	HMDB01015	0	0	FALSE
N-formylphenylalanine	Amino acids	Phenylalanine and Tyrosine Metabolism	plasma	Metabolon HD4 [nt-ms]	normalized counts	28.7	192.06661	2336	13200-85-6	759256			0	2.40096	TRUE
nicotinamide	Cofactors and Vitamins	Nicotinate and Nicotinamide Metabolism	plasma	Metabolon HD4 [nt-ms]	normalized counts	8.7	123.05529	1942	98-92-0	936	C00153	HMDB01406	0	0	FALSE
nicotinamide riboside	Cofactors and Vitamins	Nicotinate and Nicotinamide Metabolism	plasma	Metabolon HD4 [nt-ms]	normalized counts	10.5	255.09755000000001	2040	1341-23-7	439924	C03150	HMDB00855	0	2.16086	TRUE
N-methyl-4-aminobutyric acid	Amino acids	Glutamate Metabolism	plasma	Metabolon HD4 [nt-ms]	normalized counts	40.5	118.08626	2109	1119-48-8	1550042;70703			0	0	FALSE
N-methylpipecolate	Xenobiotics	Chemical	plasma	Metabolon HD4 [nt-ms]	normalized counts	7.3	144.10191	1932	41447-17-0	11862129;11286529			0	0	FALSE
N-methylproline	Amino acids	Urea cycle; Arginine and Proline Metabolism	plasma	Metabolon HD4 [nt-ms]	normalized counts	7.4	130.08626000000001	1335	475-11-6	557			0	0	FALSE
N-palmitoyl glycine	Lipids	Fatty Acid Metabolism(Acyl Glycine)	plasma	Metabolon HD4 [nt-ms]	normalized counts	39.5	312.25441000000001	5580	2441-41-0	151008			0	1.68067	TRUE
N-palmitoyltaurine	Lipids	Endocannabinoid	plasma	Metabolon HD4 [nt-ms]	normalized counts	37.9	362.23705000000001	5560	83982-06-3				0	48.2593	FALSE
N-stearoyltaurine	Lipids	Endocannabinoid	plasma	Metabolon HD4 [nt-ms]	normalized counts	44.8	390.26835	5782	63155-80-6	168274			0	60.3842	FALSE
O-acetylhomoserine	Amino acids	Glycine, Serine and Threonine Metabolism	plasma	Metabolon HD4 [nt-ms]	normalized counts	36.6	160.06153	760.2	7540-67-2	439389	C01077		0	15.9664	TRUE
o-cresol sulfate	Amino acids	Phenylalanine and Tyrosine Metabolism	plasma	Metabolon HD4 [nt-ms]	normalized counts	6.5	187.00704999999999	2796		11615528			0	4.44178	TRUE
octadecanedioate	Lipids	Fatty Acid, Dicarboxylate	plasma	Metabolon HD4 [nt-ms]	normalized counts	10.6	313.23842999999999	5043	871-70-5	70095		HMDB00782	0	0	FALSE
octanoylcarnitine	Lipids	Fatty Acid Metabolism(Acyl Carnitine)	plasma	Metabolon HD4 [nt-ms]	normalized counts	7.2	288.21694000000002	950	3671-77-0	123701	C02838	HMDB00791	0	0	FALSE
oleamide	Lipids	Fatty Acid, Amide	plasma	Metabolon HD4 [nt-ms]	normalized counts	138.7	282.27913999999998	1677	301-02-0	5283387	C19670	HMDB02117	0	0	FALSE
oleoyl ethanolamide	Lipids	Endocannabinoid	plasma	Metabolon HD4 [nt-ms]	normalized counts	43	324.29079999999999	6200	11-58-0;111-58-0	5283454		HMDB02088	0	0.720288	TRUE
oleoylcarnitine	Lipids	Fatty Acid Metabolism(Acyl Carnitine)	plasma	Metabolon HD4 [nt-ms]	normalized counts	7	426.35779000000002	1423	38677-66-6	6441392;53477789		HMDB05065	0	0	FALSE
O-methylcatechol sulfate	Xenobiotics	Benzoate Metabolism	plasma	Metabolon HD4 [nt-ms]	normalized counts	5.4	203.00196	2344		22473			0	0.360144	TRUE
ornithine	Amino acids	Urea cycle; Arginine and Proline Metabolism	plasma	Metabolon HD4 [nt-ms]	normalized counts	7.9	133.09716	2800	3184-13-2	6262	C00077	HMDB03374	0	0	FALSE
orotate	Nucleotides	Pyrimidine Metabolism, Orotate containing	plasma	Metabolon HD4 [nt-ms]	normalized counts	9.4	155.00982999999999	1638.1	50887-69-9	967	C00295	HMDB00226	0	0	FALSE
orotidine	Nucleotides	Pyrimidine Metabolism, Orotate containing	plasma	Metabolon HD4 [nt-ms]	normalized counts	9.9	287.05209000000002	2250	314-50-1	92751	C01103	HMDB00788	0	0.120048	TRUE
O-sulfo-L-tyrosine	Xenobiotics	Chemical	plasma	Metabolon HD4 [nt-ms]	normalized counts	7.6	260.02343000000002	990		514186			0	0	FALSE
oxalate (ethanedioate)	Cofactors and Vitamins	Ascorbate and Aldarate Metabolism	plasma	Metabolon HD4 [nt-ms]	normalized counts	8.8	88.988029999999995	603	144-62-7	971	C00209	HMDB02329	0	0	FALSE
palmitic amide	Lipids	Fatty Acid, Amide	plasma	Metabolon HD4 [nt-ms]	normalized counts	47.5	256.26348999999999	1661	629-54-9	69421			0	0	FALSE
palmitoyl ethanolamide	Lipids	Endocannabinoid	plasma	Metabolon HD4 [nt-ms]	normalized counts	34.5	298.27515	6100	544-31-0	4671	C16512	HMDB02100	0	0.120048	TRUE
palmitoylcarnitine	Lipids	Fatty Acid Metabolism(Acyl Carnitine)	plasma	Metabolon HD4 [nt-ms]	normalized counts	7.4	400.34213999999997	1425	6865-14-1	461	C02990	HMDB00222	0	0	FALSE
palmitoylcholine	Lipids	Fatty Acid Metabolism (Acyl Choline)	plasma	Metabolon HD4 [nt-ms]	normalized counts	36.1	342.33665999999999	1482		151731			0	0.480192	TRUE
pantothenate	Cofactors and Vitamins	Pantothenate and CoA Metabolism	plasma	Metabolon HD4 [nt-ms]	normalized counts	10.3	218.10338999999999	1498.7	137-08-6	6613	C00864	HMDB00210	0	0	FALSE
paraxanthine	Xenobiotics	Xanthine Metabolism	plasma	Metabolon HD4 [nt-ms]	normalized counts	8.2	179.05744999999999	2279	611-59-6	4687	C13747	HMDB01860	0	1.44058	TRUE
p-cresol sulfate	Amino acids	Phenylalanine and Tyrosine Metabolism	plasma	Metabolon HD4 [nt-ms]	normalized counts	4.9	187.00704999999999	2890	3233-57-7	4615423	C01468	HMDB11635	0	0	FALSE
p-cresol-glucuronide*	Amino acids	Phenylalanine and Tyrosine Metabolism	plasma	Metabolon HD4 [nt-ms]	normalized counts	7.1	283.08231999999998	2420	17680-99-8	154035		HMDB11686	0	1.20048	TRUE
phenol sulfate	Amino acids	Phenylalanine and Tyrosine Metabolism	plasma	Metabolon HD4 [nt-ms]	normalized counts	5.3	172.9914	2156	937-34-8	74426	C02180	HMDB60015	0	0	FALSE
phenylacetylcarnitine	Amino acids	Phenylalanine and Tyrosine Metabolism	plasma	Metabolon HD4 [nt-ms]	normalized counts	15.3	280.15433999999999	3092	287108-21-8				0	3.72149	TRUE
phenylacetylglutamate	Amino acids	Phenylalanine and Tyrosine Metabolism	plasma	Metabolon HD4 [nt-ms]	normalized counts	16.2	266.10230000000001	2357		11579826		HMDB59772	0	18.4874	TRUE
phenylacetylglutamine	Amino acids	Phenylalanine and Tyrosine Metabolism	plasma	Metabolon HD4 [nt-ms]	normalized counts	9.5	265.11829	2145	28047-15-6	92258	C04148	HMDB06344	0	0	FALSE
phenylalanine	Amino acids	Phenylalanine and Tyrosine Metabolism	plasma	Metabolon HD4 [nt-ms]	normalized counts	7.5	166.08626000000001	2878	63-91-2	6140	C00079	HMDB00159	0	0	FALSE
phenylalanylalanine	Peptides	Dipeptide	plasma	Metabolon HD4 [nt-ms]	normalized counts	8.8	237.12336999999999	2909	3918-87-4	6993123;5488196			0	68.5474	FALSE
phenylalanylglycine	Peptides	Dipeptide	plasma	Metabolon HD4 [nt-ms]	normalized counts	12.3	223.10772	2898	721-90-4	98207			0	74.3097	FALSE
phenyllactate (PLA)	Amino acids	Phenylalanine and Tyrosine Metabolism	plasma	Metabolon HD4 [nt-ms]	normalized counts	7.4	165.05571	2208	828-01-3	3848	C05607	HMDB00779	0	0	FALSE
phenylpyruvate	Amino acids	Phenylalanine and Tyrosine Metabolism	plasma	Metabolon HD4 [nt-ms]	normalized counts	30.1	163.04006999999999	2517.6	156-06-9	997	C00166	HMDB00205	0	3.36134	TRUE
phosphate	Energy	Oxidative Phosphorylation	plasma	Metabolon HD4 [nt-ms]	normalized counts	9.4	98.984179999999995	576	7664-38-2	1061	C00009	HMDB01429	0	0	FALSE
phosphoethanolamine	Lipids	Phospholipid Metabolism	plasma	Metabolon HD4 [nt-ms]	normalized counts	11.2	142.02637999999999	700	1071-23-4	1015	C00346	HMDB00224	0	0	FALSE
phytanate	Xenobiotics	Food Component/Plant	plasma	Metabolon HD4 [nt-ms]	normalized counts	33	311.29554999999999	5908	14721-66-5	26840	C01607	HMDB00417,HMDB00801,HMDB00553	0	0	FALSE
pipecolate	Amino acids	Lysine Metabolism	plasma	Metabolon HD4 [nt-ms]	normalized counts	9.2	130.08626000000001	2200	4043-87-2	849	C00408	HMDB00070	0	0	FALSE
piperine	Xenobiotics	Food Component/Plant	plasma	Metabolon HD4 [nt-ms]	normalized counts	10.9	286.14377000000002	1168	94-62-2	638024	C03882	HMDB29377	0	0.120048	TRUE
pregn steroid monosulfate*	Lipids	Steroid	plasma	Metabolon HD4 [nt-ms]	normalized counts	7.7	397.20540999999997	5000	1247-64-9				0	0	FALSE
pregnanediol-3-glucuronide	Lipids	Steroid	plasma	Metabolon HD4 [nt-ms]	normalized counts	28.1	495.29633999999999	5145	1852-49-9	123796			0	0	FALSE
pregnanolone/allopregnanolone sulfate	Lipids	Steroid	plasma	Metabolon HD4 [nt-ms]	normalized counts	22.2	397.20540999999997	5160					0	27.3709	TRUE
pregnen-diol disulfate*	Lipids	Steroid	plasma	Metabolon HD4 [nt-ms]	normalized counts	7	238.07747000000001	3868					0	0	FALSE
pregnenolone sulfate	Lipids	Steroid	plasma	Metabolon HD4 [nt-ms]	normalized counts	15.7	395.18975999999998	5100	1247-64-9	105074		HMDB00774	0	0	FALSE
pristanate	Lipids	Fatty Acid, Branched	plasma	Metabolon HD4 [nt-ms]	normalized counts	36.6	297.2799	5773	1189-37-3	123929		HMDB00795	0	6.48259	TRUE
pro-hydroxy-pro	Amino acids	Urea cycle; Arginine and Proline Metabolism	plasma	Metabolon HD4 [nt-ms]	normalized counts	9.9	229.11829	2128	18684-24-7	11673055		HMDB06695	0	0	FALSE
proline	Amino acids	Urea cycle; Arginine and Proline Metabolism	plasma	Metabolon HD4 [nt-ms]	normalized counts	6.1	116.07061	1603	147-85-3	145742	C00148	HMDB00162	0	0	FALSE
prolylglycine	Peptides	Dipeptide	plasma	Metabolon HD4 [nt-ms]	normalized counts	14	173.09207000000001	2136	2578-57-6	7408076;6426709			0	0.720288	TRUE
propionylcarnitine	Lipids	Fatty Acid Metabolism (also BCAA Metabolism)	plasma	Metabolon HD4 [nt-ms]	normalized counts	6.4	218.13869	2590	17298-37-2	107738	C03017	HMDB00824	0	0	FALSE
propionylglycine	Lipids	Fatty Acid Metabolism (also BCAA Metabolism)	plasma	Metabolon HD4 [nt-ms]	normalized counts	25.2	130.05096	960	21709-90-0	98681		HMDB00783	0	9.12365	TRUE
propyl 4-hydroxybenzoate sulfate	Xenobiotics	Benzoate Metabolism	plasma	Metabolon HD4 [nt-ms]	normalized counts	12.4	259.02818000000002	3971	162338-10-5				0	75.9904	FALSE
pseudouridine	Nucleotides	Pyrimidine Metabolism, Uracil containing	plasma	Metabolon HD4 [nt-ms]	normalized counts	6	243.06226000000001	1100	1445-07-4	15047	C02067	HMDB00767	0	0	FALSE
pyridoxate	Cofactors and Vitamins	Vitamin B6 Metabolism	plasma	Metabolon HD4 [nt-ms]	normalized counts	14.8	182.04588000000001	2185	82-82-6	6723	C00847	HMDB00017	0	0	FALSE
pyroglutamine*	Amino acids	Glutamate Metabolism	plasma	Metabolon HD4 [nt-ms]	normalized counts	9.3	129.06585999999999	1900	2353-44-8	134508			0	0	FALSE
pyrraline	Xenobiotics	Food Component/Plant	plasma	Metabolon HD4 [nt-ms]	normalized counts	9.4	253.11938000000001	2304	74509-14-1				0	42.9772	FALSE
pyruvate	Carbohydrates	Glycolysis, Gluconeogenesis, and Pyruvate Metabolism	plasma	Metabolon HD4 [nt-ms]	normalized counts	9.4	87.008769999999998	732.4	127-17-3	1060	C00022	HMDB00243	0	0	FALSE
quinate	Xenobiotics	Food Component/Plant	plasma	Metabolon HD4 [nt-ms]	normalized counts	45.7	191.05610999999999	2432.9	77-95-2	6508	C00296	HMDB03072	0	0.120048	TRUE
quinolinate	Cofactors and Vitamins	Nicotinate and Nicotinamide Metabolism	plasma	Metabolon HD4 [nt-ms]	normalized counts	15.4	168.02914000000001	845	89-00-9	1066	C03722	HMDB00232	0	0	FALSE
retinol (Vitamin A)	Cofactors and Vitamins	Vitamin A Metabolism	plasma	Metabolon HD4 [nt-ms]	normalized counts	7.4	269.22638999999998	1636	68-26-8	445354	C00473	HMDB00305	0	0	FALSE
ribitol	Carbohydrates	Pentose Metabolism	plasma	Metabolon HD4 [nt-ms]	normalized counts	11.1	151.06119000000001	1789.6	488-81-3	6912	C00474	HMDB00508	0	0.120048	TRUE
riboflavin (Vitamin B2)	Cofactors and Vitamins	Riboflavin Metabolism	plasma	Metabolon HD4 [nt-ms]	normalized counts	26.1	377.14557000000002	2292	83-88-5	493570	C00255	HMDB00244	0	58.2233	FALSE
ribonate	Carbohydrates	Pentose Metabolism	plasma	Metabolon HD4 [nt-ms]	normalized counts	24.7	165.04046	2425	1255190	5460677	C01685	HMDB00867	0	0	FALSE
S-1-pyrroline-5-carboxylate	Amino acids	Glutamate Metabolism	plasma	Metabolon HD4 [nt-ms]	normalized counts	14.6	114.05495999999999	1528	2906-39-0	1196	C04322	HMDB01301	0	0.240096	TRUE
S-adenosylhomocysteine (SAH)	Amino acids	Methionine, Cysteine, SAM and Taurine Metabolism	plasma	Metabolon HD4 [nt-ms]	normalized counts	10.4	383.11430999999999	1832.4	979-92-0	439155	C00021	HMDB00939	0	4.08163	TRUE
S-allylcysteine	Xenobiotics	Food Component/Plant	plasma	Metabolon HD4 [nt-ms]	normalized counts	11	162.05833000000001	2690	21593-77-1	98280			0	3.2413	TRUE
sarcosine (N-Methylglycine)	Amino acids	Glycine, Serine and Threonine Metabolism	plasma	Metabolon HD4 [nt-ms]	normalized counts	14.4	90.054959999999994	1280	107-97-1	1088	C00213	HMDB00271	1	0.120048	TRUE
sebacate (decanedioate)	Lipids	Fatty Acid, Dicarboxylate	plasma	Metabolon HD4 [nt-ms]	normalized counts	31.1	201.11322999999999	1788	111-20-6	5192	C08277	HMDB00792	0	23.8896	TRUE
serine	Amino acids	Glycine, Serine and Threonine Metabolism	plasma	Metabolon HD4 [nt-ms]	normalized counts	7.1	106.04987	1239	56-45-1	5951	C00065	HMDB00187	0	0	FALSE
S-methylcysteine	Amino acids	Methionine, Cysteine, SAM and Taurine Metabolism	plasma	Metabolon HD4 [nt-ms]	normalized counts	9.3	134.02812	880	1187-84-4	24417		HMDB02108	0	0	FALSE
S-methylmethionine	Amino acids	Methionine, Cysteine, SAM and Taurine Metabolism	plasma	Metabolon HD4 [nt-ms]	normalized counts	27.4	164.07398000000001	2584	582174	458	C05319		0	59.904	FALSE
spermidine	Amino acids	Polyamine Metabolism	plasma	Metabolon HD4 [nt-ms]	normalized counts	19.4	146.16517999999999	3355	124-20-9	1102	C00315	HMDB01257	0	1.80072	TRUE
sphinganine	Lipids	Sphingolipid Metabolism	plasma	Metabolon HD4 [nt-ms]	normalized counts	10.1	302.30536000000001	1413	3102-56-5	3126	C00836	HMDB00269	0	59.7839	FALSE
sphinganine-1-phosphate	Lipids	Sphingolipid Metabolism	plasma	Metabolon HD4 [nt-ms]	normalized counts	16.6	380.25713000000002	1911	19794-97-9	520		HMDB01383	0	20.4082	TRUE
sphingosine	Lipids	Sphingolipid Metabolism	plasma	Metabolon HD4 [nt-ms]	normalized counts	6.8	300.28971000000001	1393	123-78-4	5353955	C00319	HMDB00252	0	9.0036	TRUE
sphingosine 1-phosphate	Lipids	Sphingolipid Metabolism	plasma	Metabolon HD4 [nt-ms]	normalized counts	11.8	378.24148000000002	1850	26993-30-6	5283560	C06124	HMDB00277	0	0	FALSE
stachydrine	Xenobiotics	Food Component/Plant	plasma	Metabolon HD4 [nt-ms]	normalized counts	6.6	144.10191	1440	4136-37-2	115244	C10172	HMDB04827	0	0	FALSE
stearoylcarnitine	Lipids	Fatty Acid Metabolism(Acyl Carnitine)	plasma	Metabolon HD4 [nt-ms]	normalized counts	10	428.37344000000002	1485	18822-91-8	6426855		HMDB00848	0	0	FALSE
suberate (octanedioate)	Lipids	Fatty Acid, Dicarboxylate	plasma	Metabolon HD4 [nt-ms]	normalized counts	25.9	173.08193	2577.6	505-48-6	10457	C08278	HMDB00893	0	32.0528	FALSE
suberoyl carnitine	Lipids	Fatty Acid Metabolism(Acyl Carnitine)	plasma	Metabolon HD4 [nt-ms]	normalized counts	12.1	318.19112000000001	2964					0	2.16086	TRUE
succinate	Energy	TCA Cycle	plasma	Metabolon HD4 [nt-ms]	normalized counts	8.1	117.01933	3149	110-15-6	1110	C00042	HMDB00254	1	0.120048	TRUE
succinylcarnitine	Energy	TCA Cycle	plasma	Metabolon HD4 [nt-ms]	normalized counts	8.9	262.12851999999998	2291					0	0	FALSE
sucrose	Carbohydrates	Disaccharides and Oligosaccharides	plasma	Metabolon HD4 [nt-ms]	normalized counts	90.4	387.11442	3092	57-50-1	5988	C00089	HMDB00258	2	36.6146	FALSE
sulfate*	Xenobiotics	Chemical	plasma	Metabolon HD4 [nt-ms]	normalized counts	7	96.960099999999997	616	14808-79-8	1118	C00059	HMDB01448	0	0	FALSE
tartarate	Xenobiotics	Food Component/Plant	plasma	Metabolon HD4 [nt-ms]	normalized counts	19.7	149.00916000000001	615.29999999999995	87-69-4;6106-24-7	444305	C00898	HMDB00956	0	0	FALSE
tartronate (hydroxymalonate)	Xenobiotics	Bacterial/Fungal	plasma	Metabolon HD4 [nt-ms]	normalized counts	9.9	118.99858999999999	610	80-69-3	45	C02287	HMDB35227	0	0	FALSE
taurine	Amino acids	Methionine, Cysteine, SAM and Taurine Metabolism	plasma	Metabolon HD4 [nt-ms]	normalized counts	7.1	126.02195	660	107-35-7	1123	C00245	HMDB00251	0	0	FALSE
tauro-beta-muricholate	Lipids	Primary Bile Acid Metabolism	plasma	Metabolon HD4 [nt-ms]	normalized counts	19.7	514.28439000000003	4774	25696-60-0	168408		HMDB00932	0	59.0636	FALSE
taurochenodeoxycholate	Lipids	Primary Bile Acid Metabolism	plasma	Metabolon HD4 [nt-ms]	normalized counts	23	498.28948000000003	5250	6009-98-9	387316	C05465	HMDB00951	0	1.32053	TRUE
taurocholenate sulfate	Lipids	Secondary Bile Acid Metabolism	plasma	Metabolon HD4 [nt-ms]	normalized counts	9.1	279.61421999999999	4750					0	0	FALSE
taurodeoxycholate	Lipids	Secondary Bile Acid Metabolism	plasma	Metabolon HD4 [nt-ms]	normalized counts	13.2	498.28948000000003	5257.4	207737-97-1	2733768	C05463	HMDB00896	0	37.2149	FALSE
taurolithocholate 3-sulfate	Lipids	Secondary Bile Acid Metabolism	plasma	Metabolon HD4 [nt-ms]	normalized counts	10.8	280.62205	5026.7	64936-83-0	440071	C03642	HMDB02580	0	0.240096	TRUE
tauroursodeoxycholate	Lipids	Secondary Bile Acid Metabolism	plasma	Metabolon HD4 [nt-ms]	normalized counts	16.9	498.28948000000003	5025	14605-22-2	9848818		HMDB00874	0	54.0216	FALSE
tetradecanedioate	Lipids	Fatty Acid, Dicarboxylate	plasma	Metabolon HD4 [nt-ms]	normalized counts	10.3	257.17583000000002	4000	821-38-5	13185		HMDB00872	0	0	FALSE
theobromine	Xenobiotics	Xanthine Metabolism	plasma	Metabolon HD4 [nt-ms]	normalized counts	9.7	181.07201000000001	1600	83-67-0	5429	C07480	HMDB02825	0	0	FALSE
theophylline	Xenobiotics	Xanthine Metabolism	plasma	Metabolon HD4 [nt-ms]	normalized counts	6.4	179.05744999999999	2356.9	58-55-9	2153	C07130	HMDB01889	0	0	FALSE
threonate	Cofactors and Vitamins	Ascorbate and Aldarate Metabolism	plasma	Metabolon HD4 [nt-ms]	normalized counts	11.8	135.02988999999999	2384	70753-61-6	151152	C01620	HMDB00943	1	0.120048	TRUE
threonine	Amino acids	Glycine, Serine and Threonine Metabolism	plasma	Metabolon HD4 [nt-ms]	normalized counts	7.9	120.06552000000001	1514	72-19-5	6288	C00188	HMDB00167	0	0	FALSE
thymine	Nucleotides	Pyrimidine Metabolism, Thymine containing	plasma	Metabolon HD4 [nt-ms]	normalized counts	34	125.03565	1654	65-71-4	1135	C00178	HMDB00262	0	44.4178	FALSE
thymol sulfate	Xenobiotics	Food Component/Plant	plasma	Metabolon HD4 [nt-ms]	normalized counts	6.1	229.054	4410	89-83-8		C09908	HMDB01878	0	18.6074	TRUE
thyroxine	Amino acids	Phenylalanine and Tyrosine Metabolism	plasma	Metabolon HD4 [nt-ms]	normalized counts	8.8	775.67944	4808	51-48-9	5819	C01829	HMDB01918	0	0	FALSE
tigloylglycine	Amino acids	Leucine, Isoleucine and Valine Metabolism	plasma	Metabolon HD4 [nt-ms]	normalized counts	28.8	158.08116999999999	1926	35842-45-6	6441567		HMDB00959	0	19.0876	TRUE
tiglylcarnitine	Amino acids	Leucine, Isoleucine and Valine Metabolism	plasma	Metabolon HD4 [nt-ms]	normalized counts	8.3	244.15433999999999	2962	64191-86-2	22833596		HMDB02366	0	0	FALSE
trans-4-hydroxyproline	Amino acids	Urea cycle; Arginine and Proline Metabolism	plasma	Metabolon HD4 [nt-ms]	normalized counts	8.8	132.06551999999999	1064	51-35-4	5810	C01157	HMDB00725	0	0	FALSE
trans-urocanate	Amino acids	Histidine Metabolism	plasma	Metabolon HD4 [nt-ms]	normalized counts	27.8	139.05020999999999	2285	104-98-3	736715	C00785	HMDB00301	1	0.120048	TRUE
trigonelline (N'-methylnicotinate)	Cofactors and Vitamins	Nicotinate and Nicotinamide Metabolism	plasma	Metabolon HD4 [nt-ms]	normalized counts	6.9	138.05495999999999	1388	535-83-1	5570	C01004	HMDB00875	0	0	FALSE
trimethylamine N-oxide	Lipids	Phospholipid Metabolism	plasma	Metabolon HD4 [nt-ms]	normalized counts	7.5	76.075689999999994	2100	1184-78-7	1145	C01104	HMDB00925	0	0	FALSE
tryptophan	Amino acids	Tryptophan Metabolism	plasma	Metabolon HD4 [nt-ms]	normalized counts	9.5	205.09716	2986	73-22-3	6305	C00078	HMDB00929	0	0	FALSE
tryptophan betaine	Amino acids	Tryptophan Metabolism	plasma	Metabolon HD4 [nt-ms]	normalized counts	7.6	247.14411000000001	2673	20671-76-5	442106	C09213	HMDB61115	0	0	FALSE
tyramine O-sulfate	Amino acids	Phenylalanine and Tyrosine Metabolism	plasma	Metabolon HD4 [nt-ms]	normalized counts	12.8	216.03360000000001	1565	30223-92-8	153005		HMDB06409	0	23.8896	TRUE
tyrosine	Amino acids	Phenylalanine and Tyrosine Metabolism	plasma	Metabolon HD4 [nt-ms]	normalized counts	7.8	182.08116999999999	2430	60-18-4	6057	C00082	HMDB00158	0	0	FALSE
umbelliferone sulfate	Xenobiotics	Food Component/Plant	plasma	Metabolon HD4 [nt-ms]	normalized counts	8.1	240.98123000000001	2442.8000000000002	69526-88-1	129659			0	94.8379	FALSE
urate	Nucleotides	Purine Metabolism, (Hypo)Xanthine/Inosine containing	plasma	Metabolon HD4 [nt-ms]	normalized counts	6.2	167.02106000000001	757.1	69-93-2;120K5305	1175	C00366	HMDB00289	0	0	FALSE
urea	Amino acids	Urea cycle; Arginine and Proline Metabolism	plasma	Metabolon HD4 [nt-ms]	normalized counts	7.7	121.07201000000001	700	57-13-6	1176	C00086	HMDB00294	0	0	FALSE
uridine	Nucleotides	Pyrimidine Metabolism, Uracil containing	plasma	Metabolon HD4 [nt-ms]	normalized counts	6.4	243.06226000000001	1457.6	58-96-8	6029	C00299	HMDB00296	0	0	FALSE
ursodeoxycholate	Lipids	Secondary Bile Acid Metabolism	plasma	Metabolon HD4 [nt-ms]	normalized counts	6.8	391.28537999999998	5055	128-13-2	31401	C07880	HMDB00946	0	15.6062	TRUE
valine	Amino acids	Leucine, Isoleucine and Valine Metabolism	plasma	Metabolon HD4 [nt-ms]	normalized counts	8.7	116.07170000000001	909.4	72-18-4	6287	C00183	HMDB00883	0	0	FALSE
vanillic alcohol sulfate	Amino acids	Phenylalanine and Tyrosine Metabolism	plasma	Metabolon HD4 [nt-ms]	normalized counts	13.9	233.01253	1808	754920-02-0				0	40.6963	FALSE
vanillylmandelate (VMA)	Amino acids	Phenylalanine and Tyrosine Metabolism	plasma	Metabolon HD4 [nt-ms]	normalized counts	13.5	197.04554999999999	941	55-10-7	1245	C05584	HMDB00291	0	0	FALSE
xanthine	Nucleotides	Purine Metabolism, (Hypo)Xanthine/Inosine containing	plasma	Metabolon HD4 [nt-ms]	normalized counts	6.6	151.02615	910	69-89-6	1188	C00385	HMDB00292	0	0	FALSE
xanthosine	Nucleotides	Purine Metabolism, (Hypo)Xanthine/Inosine containing	plasma	Metabolon HD4 [nt-ms]	normalized counts	15.4	285.08296000000001	1275	146-80-5	64959	C01762	HMDB00299	0	25.4502	TRUE
xanthurenate	Amino acids	Tryptophan Metabolism	plasma	Metabolon HD4 [nt-ms]	normalized counts	11	206.04479000000001	2236	59-007	5699	C02470	HMDB00881	0	0	FALSE
xylose	Carbohydrates	Pentose Metabolism	plasma	Metabolon HD4 [nt-ms]	normalized counts	24.1	195.05103	1727	609-06-3	135191	C00181	HMDB00098	0	71.6687	FALSE
1,2,3-benzenetriol sulfate (1)	Xenobiotics	Chemical	urine	Metabolon HD4 [nt-ms]	normalized counts	8.2	204.98123000000001	1453					0	44.1667	FALSE
1,2,3-benzenetriol sulfate (2)	Xenobiotics	Chemical	urine	Metabolon HD4 [nt-ms]	normalized counts	4.3	204.98123000000001	1709					0	2.08333	TRUE
1,3,7-trimethylurate	Xenobiotics	Xanthine Metabolism	urine	Metabolon HD4 [nt-ms]	normalized counts	15	209.06800999999999	1985	5415-44-1	79437	C16361	HMDB02123	0	0.833333	TRUE
1,3-dimethylurate	Xenobiotics	Xanthine Metabolism	urine	Metabolon HD4 [nt-ms]	normalized counts	6.1	195.05235999999999	1671.4	944-73-0	70346		HMDB01857	0	2.91667	TRUE
1,5-anhydroglucitol (1,5-AG)	Carbohydrates	Glycolysis, Gluconeogenesis, and Pyruvate Metabolism	urine	Metabolon HD4 [nt-ms]	normalized counts	19.8	163.06119000000001	802	154-58-5	64960	C07326	HMDB02712	0	0.416667	TRUE
1,6-anhydroglucose	Xenobiotics	Food Component/Plant	urine	Metabolon HD4 [nt-ms]	normalized counts	6.8	161.04553999999999	919.7	498-07-7	2724705		HMDB00640	0	13.3333	TRUE
1,7-dimethylurate	Xenobiotics	Xanthine Metabolism	urine	Metabolon HD4 [nt-ms]	normalized counts	4.4	195.05235999999999	1578.6	33868-03-0	91611	C16356	HMDB11103	0	0	FALSE
11-ketoetiocholanolone glucuronide	Lipids	Steroid	urine	Metabolon HD4 [nt-ms]	normalized counts	4.5	479.22865000000002	4280	17181-16-7				0	0	FALSE
11-ketoetiocholanolone sulfate	Lipids	Steroid	urine	Metabolon HD4 [nt-ms]	normalized counts	19.2	383.15338000000003	4420					0	22.5	TRUE
12-dehydrocholate	Lipids	Secondary Bile Acid Metabolism	urine	Metabolon HD4 [nt-ms]	normalized counts	6.1	405.26463999999999	4871	2458-08-4;2458-08-4	94235		HMDB00400	0	41.6667	FALSE
16a-hydroxy DHEA 3-sulfate	Lipids	Steroid	urine	Metabolon HD4 [nt-ms]	normalized counts	3.3	383.15338000000003	4240					0	0	FALSE
17alpha-hydroxypregnanolone glucuronide	Lipids	Steroid	urine	Metabolon HD4 [nt-ms]	normalized counts	8.6	509.2756	5071.8999999999996					0	0	FALSE
1-kestose	Xenobiotics	Food Component/Plant	urine	Metabolon HD4 [nt-ms]	normalized counts	61.5	503.16174999999998	1054	470-69-9	440080	C03661	HMDB11729	0	72.9167	FALSE
1-methyladenine	Nucleotides	Purine Metabolism, Adenine containing	urine	Metabolon HD4 [nt-ms]	normalized counts	6.4	150.07742999999999	2133	5142-22-3	78821	C02216	HMDB11599	0	0	FALSE
1-methyl-beta-carboline-3-carboxylic acid	Xenobiotics	Food Component/Plant	urine	Metabolon HD4 [nt-ms]	normalized counts	18.7	225.06694999999999	3190	22329-38-0	5406157			0	63.75	FALSE
1-methylguanidine	Amino acids	Guanidino and Acetamido Metabolism	urine	Metabolon HD4 [nt-ms]	normalized counts	7.1	74.071269999999998	2149	22661-87-6	10111	C02294	HMDB01522	0	0	FALSE
1-methylhistamine	Amino acids	Histidine Metabolism	urine	Metabolon HD4 [nt-ms]	normalized counts	6.7	126.10258	3040	501-75-7	3614	C05127	HMDB00898	0	0	FALSE
1-methylhistidine	Amino acids	Histidine Metabolism	urine	Metabolon HD4 [nt-ms]	normalized counts	8.7	168.07785000000001	1227	332-80-9	92105	C01152	HMDB00001	0	0	FALSE
1-methylimidazoleacetate	Amino acids	Histidine Metabolism	urine	Metabolon HD4 [nt-ms]	normalized counts	6.9	141.06585999999999	2064	2625-49-2	75810	C05828	HMDB02820	0	0	FALSE
1-methylnicotinamide	Cofactors and Vitamins	Nicotinate and Nicotinamide Metabolism	urine	Metabolon HD4 [nt-ms]	normalized counts	3.6	137.07094000000001	1940	1005-24-9	10129985	C02918	HMDB00699	0	0	FALSE
1-methylurate	Xenobiotics	Xanthine Metabolism	urine	Metabolon HD4 [nt-ms]	normalized counts	5.5	183.05126999999999	1461	708-79-2	69726	C16359	HMDB03099	0	0	FALSE
1-methylxanthine	Xenobiotics	Xanthine Metabolism	urine	Metabolon HD4 [nt-ms]	normalized counts	6.4	165.04179999999999	1568.8	6136-37-4	80220	C16358	HMDB10738	0	0	FALSE
2,3-dihydroxyisovalerate	Xenobiotics	Food Component/Plant	urine	Metabolon HD4 [nt-ms]	normalized counts	5.8	133.05063000000001	1050	1756-18-9	677	C04039	HMDB12141	0	0	FALSE
2,3-dihydroxypyridine	Xenobiotics	Food Component/Plant	urine	Metabolon HD4 [nt-ms]	normalized counts	17.6	112.03931	1420	16867-04-2	28115			0	12.9167	TRUE
2,4,6-trihydroxybenzoate	Xenobiotics	Benzoate Metabolism	urine	Metabolon HD4 [nt-ms]	normalized counts	8.3	169.01424	1574	83-30-7	66520			0	35	FALSE
21-hydroxypregnenolone disulfate	Lipids	Steroid	urine	Metabolon HD4 [nt-ms]	normalized counts	14.5	245.06711000000001	3935	1164-98-3	134595	C05485	HMDB04026	0	0	FALSE
2-acetamidophenol sulfate	Xenobiotics	Drug	urine	Metabolon HD4 [nt-ms]	normalized counts	4.7	230.01285999999999	2251	40712-60-5	181671			0	6.66667	TRUE
2-aminoadipate	Amino acids	Lysine Metabolism	urine	Metabolon HD4 [nt-ms]	normalized counts	6.3	160.06153	3500	542-32-5;1118-90-7	469	C00956	HMDB00510	0	0	FALSE
2-aminooctanoate	Lipids	Fatty Acid, Amino	urine	Metabolon HD4 [nt-ms]	normalized counts	13.9	160.13320999999999	750	644-90-6	69522		HMDB00991	0	33.3333	FALSE
2-aminophenol sulfate	Xenobiotics	Chemical	urine	Metabolon HD4 [nt-ms]	normalized counts	4.7	188.00229999999999	1677		181670		HMDB61116	0	0	FALSE
2'-deoxyadenosine	Nucleotides	Purine Metabolism, Adenine containing	urine	Metabolon HD4 [nt-ms]	normalized counts	10.2	252.10911999999999	2252	16373-93-6	13730	C00559	HMDB00101	0	0	FALSE
2'-deoxyguanosine	Nucleotides	Purine Metabolism, Guanine containing	urine	Metabolon HD4 [nt-ms]	normalized counts	13.1	266.08947999999998	1751	961-07-9	187790	C00330	HMDB00085	0	7.08333	TRUE
2'-deoxyinosine	Nucleotides	Purine Metabolism, (Hypo)Xanthine/Inosine containing	urine	Metabolon HD4 [nt-ms]	normalized counts	18.2	251.07857000000001	1688	890-38-0	65058	C05512	HMDB00071	0	63.75	FALSE
2-ethylphenylsulfate	Xenobiotics	Benzoate Metabolism	urine	Metabolon HD4 [nt-ms]	normalized counts	15.1	201.02269999999999	3416					0	87.5	FALSE
2-fucosyllactose	Carbohydrates	Disaccharides and Oligosaccharides	urine	Metabolon HD4 [nt-ms]	normalized counts	14.5	533.17232000000001	4060	41263-94-9	170484		HMDB02098	0	55	FALSE
2-hydroxy-3-methylvalerate	Amino acids	Leucine, Isoleucine and Valine Metabolism	urine	Metabolon HD4 [nt-ms]	normalized counts	67.1	131.07136	1800	488-15-3	164623		HMDB00317	0	70.8333	FALSE
2-hydroxyacetaminophen sulfate*	Xenobiotics	Drug	urine	Metabolon HD4 [nt-ms]	normalized counts	5.5	246.00778	1674					0	1.25	TRUE
2-hydroxyadipate	Lipids	Fatty Acid, Dicarboxylate	urine	Metabolon HD4 [nt-ms]	normalized counts	5.2	161.04553999999999	3000	18294-85-4	193530	C02360	HMDB00321	0	0	FALSE
2-hydroxybutyrate/2-hydroxyisobutyrate	Amino acids	Methionine, Cysteine, SAM and Taurine Metabolism	urine	Metabolon HD4 [nt-ms]	normalized counts	25.4	103.04006	1258					0	0	FALSE
2-hydroxyglutarate	Lipids	Fatty Acid, Dicarboxylate	urine	Metabolon HD4 [nt-ms]	normalized counts	7.7	131.03389000000001	958	40951-21-1	43	C02630	HMDB00606	0	0	FALSE
2-hydroxyhippurate (salicylurate)	Xenobiotics	Benzoate Metabolism	urine	Metabolon HD4 [nt-ms]	normalized counts	6.5	194.04588000000001	2184	487-54-7	10253	C07588	HMDB00840	0	0	FALSE
2-hydroxyphenylacetate	Amino acids	Phenylalanine and Tyrosine Metabolism	urine	Metabolon HD4 [nt-ms]	normalized counts	8.6	151.04006000000001	858.6	614-75-5	11970	C05852	HMDB00669	0	0.416667	TRUE
2-isopropylmalate	Xenobiotics	Food Component/Plant	urine	Metabolon HD4 [nt-ms]	normalized counts	5.9	175.06119000000001	725	3237-44-3	77	C02504	HMDB00402	0	2.91667	TRUE
2-keto-3-deoxy-gluconate	Xenobiotics	Food Component/Plant	urine	Metabolon HD4 [nt-ms]	normalized counts	9.3	177.04046	1900	17510-99-5	161227		HMDB01353	0	0	FALSE
2-methoxyacetaminophen glucuronide*	Xenobiotics	Drug	urine	Metabolon HD4 [nt-ms]	normalized counts	7.9	356.09870000000001	1633					0	27.5	TRUE
2-methoxyacetaminophen sulfate*	Xenobiotics	Drug	urine	Metabolon HD4 [nt-ms]	normalized counts	6.8	260.02343000000002	1949					0	9.16667	TRUE
2-methoxyresorcinol sulfate	Xenobiotics	Chemical	urine	Metabolon HD4 [nt-ms]	normalized counts	10.1	218.99688	1863	1446269-78-8				0	47.9167	FALSE
2-methylbutyrylcarnitine (C5)	Amino acids	Leucine, Isoleucine and Valine Metabolism	urine	Metabolon HD4 [nt-ms]	normalized counts	5.7	246.16999000000001	3035	31023-25-3	6426901		HMDB00378	0	0.416667	TRUE
2-methylbutyrylglycine	Amino acids	Leucine, Isoleucine and Valine Metabolism	urine	Metabolon HD4 [nt-ms]	normalized counts	5.5	158.08225999999999	1884.2	52320-67-9	193872		HMDB00339	0	0	FALSE
2-methylcitrate	Energy	TCA Cycle	urine	Metabolon HD4 [nt-ms]	normalized counts	16.9	224.07650000000001	1370	6061-96-7	439681	C02225	HMDB00379	0	0	FALSE
2-methylmalonyl carnitine	Lipids	Fatty Acid Synthesis	urine	Metabolon HD4 [nt-ms]	normalized counts	4.7	262.12851999999998	2440	149181-64-6	53481628		HMDB13133	0	0	FALSE
2-oxindole-3-acetate	Xenobiotics	Food Component/Plant	urine	Metabolon HD4 [nt-ms]	normalized counts	6.4	190.05096	2076	2971-31-5	3080590			0	0.416667	TRUE
2-oxo-1-pyrrolidinepropionate	Xenobiotics	Chemical	urine	Metabolon HD4 [nt-ms]	normalized counts	11.3	158.08116999999999	1600	77191-38-9	3146688			0	0	FALSE
2-oxoadipate	Amino acids	Lysine Metabolism	urine	Metabolon HD4 [nt-ms]	normalized counts	32.1	159.0299	2633.1	3184-35-8	71	C00322	HMDB00225	0	0.416667	TRUE
2-piperidinone	Xenobiotics	Food Component/Plant	urine	Metabolon HD4 [nt-ms]	normalized counts	7.6	100.07568999999999	1675	675-20-7	12665			0	0	FALSE
3-(3-hydroxyphenyl)propionate	Amino acids	Phenylalanine and Tyrosine Metabolism	urine	Metabolon HD4 [nt-ms]	normalized counts	12.7	165.05571	1980	621-54-5	91	C11457	HMDB00375	0	45.8333	FALSE
3-(3-hydroxyphenyl)propionate sulfate	Amino acids	Phenylalanine and Tyrosine Metabolism	urine	Metabolon HD4 [nt-ms]	normalized counts	7.2	245.01253	1294	86321-32-6	187488			0	0.833333	TRUE
3-(4-hydroxyphenyl)lactate	Amino acids	Phenylalanine and Tyrosine Metabolism	urine	Metabolon HD4 [nt-ms]	normalized counts	7.2	181.05063000000001	1379	6482-98-0	9378	C03672	HMDB00755	0	0	FALSE
3-(cystein-S-yl)acetaminophen*	Xenobiotics	Drug	urine	Metabolon HD4 [nt-ms]	normalized counts	14.9	271.07470999999998	2420		5233914			0	64.1667	FALSE
3-(N-acetyl-L-cystein-S-yl) acetaminophen	Xenobiotics	Drug	urine	Metabolon HD4 [nt-ms]	normalized counts	7.5	311.07071999999999	2094	52372-86-8	83967			0	47.5	FALSE
3,4-dihydroxyphenylacetate	Amino acids	Phenylalanine and Tyrosine Metabolism	urine	Metabolon HD4 [nt-ms]	normalized counts	11	123.04515000000001	1029.9000000000001	102-32-9	547	C01161	HMDB01336	0	13.3333	TRUE
3,4-dihydroxyphenylacetate sulfate	Amino acids	Phenylalanine and Tyrosine Metabolism	urine	Metabolon HD4 [nt-ms]	normalized counts	6.4	246.99179000000001	800	38339-04-7	193283			0	0	FALSE
3,4-methyleneheptanoylcarnitine	Lipids	Fatty Acid Metabolism(Acyl Carnitine)	urine	Metabolon HD4 [nt-ms]	normalized counts	8.7	346.18711999999999	4096					0	16.25	TRUE
3,5-dihydroxybenzoic acid	Xenobiotics	Food Component/Plant	urine	Metabolon HD4 [nt-ms]	normalized counts	6.2	153.01933	785.4	99-10-5	7424		HMDB13677	0	0	FALSE
3,7-dimethylurate	Xenobiotics	Xanthine Metabolism	urine	Metabolon HD4 [nt-ms]	normalized counts	4.9	195.05235999999999	1418.2	13087-49-5	83126	C16360	HMDB01982	0	0	FALSE
3-aminoisobutyrate	Nucleotides	Pyrimidine Metabolism, Thymine containing	urine	Metabolon HD4 [nt-ms]	normalized counts	6.2	104.07061	2215	10569-72-9;214139-20-5	64956	C05145	HMDB03911	0	0	FALSE
3'-a-sialyl-N-acetyllactosamine	Carbohydrates	Aminosugar Metabolism	urine	Metabolon HD4 [nt-ms]	normalized counts	5.8	673.23090000000002	3300					0	0	FALSE
3-carboxy-4-methyl-5-propyl-2-furanpropanoate (CMPF)	Lipids	Fatty Acid, Dicarboxylate	urine	Metabolon HD4 [nt-ms]	normalized counts	6.4	239.09249	2840	86879-39-2	123979		HMDB61112	0	0.833333	TRUE
3-hydroxy-2-ethylpropionate	Amino acids	Leucine, Isoleucine and Valine Metabolism	urine	Metabolon HD4 [nt-ms]	normalized counts	10	117.05571	1443.3	4374-62-3	188979		HMDB00396	0	0	FALSE
3-hydroxy-3-methylglutarate	Lipids	Mevalonate Metabolism	urine	Metabolon HD4 [nt-ms]	normalized counts	4.7	161.04554999999999	2700	503-49-1	1662	C03761	HMDB00355	0	0	FALSE
3-hydroxyanthranilate	Amino acids	Tryptophan Metabolism	urine	Metabolon HD4 [nt-ms]	normalized counts	11.9	154.04987	2407	548-93-6	86	C00632	HMDB01476	0	0.833333	TRUE
3-hydroxybutyrate (BHBA)	Lipids	Ketone Bodies	urine	Metabolon HD4 [nt-ms]	normalized counts	15.8	103.04007	1443.3	625-72-9	441	C01089	HMDB00357	0	0.416667	TRUE
3-hydroxybutyrylcarnitine (1)	Lipids	Fatty Acid Metabolism(Acyl Carnitine)	urine	Metabolon HD4 [nt-ms]	normalized counts	4.6	248.14924999999999	2400		53481617		HMDB13127	0	5.41667	TRUE
3-hydroxybutyrylcarnitine (2)	Lipids	Fatty Acid Metabolism(Acyl Carnitine)	urine	Metabolon HD4 [nt-ms]	normalized counts	3.8	248.14924999999999	2340					0	0	FALSE
3-hydroxycinnamate (m-coumarate)	Xenobiotics	Food Component/Plant	urine	Metabolon HD4 [nt-ms]	normalized counts	14	163.04006000000001	1960	588-30-7;14755-02-3	637541	C12621	HMDB01713	0	32.9167	FALSE
3-hydroxycinnamate sulfate	Xenobiotics	Food Component/Plant	urine	Metabolon HD4 [nt-ms]	normalized counts	9.4	242.99688	1338	86321-30-4	6443141			0	20.4167	TRUE
3-hydroxycotinine glucuronide	Xenobiotics	Tobacco Metabolite	urine	Metabolon HD4 [nt-ms]	normalized counts	11.4	367.11469	1745	132929-88-5	183115			0	77.0833	FALSE
3-hydroxyhippurate	Xenobiotics	Benzoate Metabolism	urine	Metabolon HD4 [nt-ms]	normalized counts	3.3	194.04588000000001	1687	1637-75-8	450268		HMDB06116	0	0	FALSE
3-hydroxyindolin-2-one	Xenobiotics	Food Component/Plant	urine	Metabolon HD4 [nt-ms]	normalized counts	9.1	132.0444	2035	61-71-2	6097	C11130		0	2.91667	TRUE
3-hydroxyindolin-2-one sulfate	Xenobiotics	Chemical	urine	Metabolon HD4 [nt-ms]	normalized counts	6.7	227.99721	2082					0	0	FALSE
3-hydroxyisobutyrate	Amino acids	Leucine, Isoleucine and Valine Metabolism	urine	Metabolon HD4 [nt-ms]	normalized counts	17.2	103.04007	1619.1	2068-83-9	87	C06001	HMDB00336	0	0	FALSE
3-hydroxykynurenine	Amino acids	Tryptophan Metabolism	urine	Metabolon HD4 [nt-ms]	normalized counts	12.8	225.08698999999999	2536	2147-61-7	89	C02794	HMDB00732	0	9.16667	TRUE
3-hydroxyphenylacetate	Amino acids	Phenylalanine and Tyrosine Metabolism	urine	Metabolon HD4 [nt-ms]	normalized counts	23	151.04006999999999	1576.8	621-37-4	12122	C05593	HMDB00440	0	0.833333	TRUE
3-hydroxyphenylacetate sulfate	Amino acids	Phenylalanine and Tyrosine Metabolism	urine	Metabolon HD4 [nt-ms]	normalized counts	5	230.99688	969					0	0.833333	TRUE
3-hydroxyphenylacetatoylcarnitine	Amino acids	Phenylalanine and Tyrosine Metabolism	urine	Metabolon HD4 [nt-ms]	normalized counts	4.6	296.14924999999999	2808					0	0	FALSE
3-hydroxypyridine sulfate	Xenobiotics	Chemical	urine	Metabolon HD4 [nt-ms]	normalized counts	3.8	173.98665	1595.5	1955-23-3				0	0	FALSE
3-hydroxysebacate	Lipids	Fatty Acid, Monohydroxy	urine	Metabolon HD4 [nt-ms]	normalized counts	6.1	217.10813999999999	1282.0999999999999	73141-46-5	3017884		HMDB00350	0	0	FALSE
3-hydroxysuberate	Lipids	Fatty Acid, Monohydroxy	urine	Metabolon HD4 [nt-ms]	normalized counts	12.3	191.09139999999999	1892	73141-47-6	22328017		HMDB00325	0	0	FALSE
3-hydroxytetradecanedioate	Lipids	Fatty Acid, Monohydroxy	urine	Metabolon HD4 [nt-ms]	normalized counts	22.1	273.17074000000002	3411	73179-89-2				0	45	FALSE
3-indoxyl sulfate	Amino acids	Tryptophan Metabolism	urine	Metabolon HD4 [nt-ms]	normalized counts	4.6	212.00229999999999	2222.1999999999998	2642-37-7	10258		HMDB00682	0	0	FALSE
3-methoxycatechol sulfate (1)	Xenobiotics	Benzoate Metabolism	urine	Metabolon HD4 [nt-ms]	normalized counts	4.3	218.99688	2163					0	11.25	TRUE
3-methoxycatechol sulfate (2)	Xenobiotics	Benzoate Metabolism	urine	Metabolon HD4 [nt-ms]	normalized counts	17.1	218.99688	2200					0	45.8333	FALSE
3-methoxytyramine	Amino acids	Phenylalanine and Tyrosine Metabolism	urine	Metabolon HD4 [nt-ms]	normalized counts	7.9	168.10191	2635	1477-68-5	1669	C05587	HMDB00022	0	0	FALSE
3-methoxytyramine sulfate	Amino acids	Phenylalanine and Tyrosine Metabolism	urine	Metabolon HD4 [nt-ms]	normalized counts	15.8	246.04416000000001	1722					0	17.0833	TRUE
3-methoxytyrosine	Amino acids	Phenylalanine and Tyrosine Metabolism	urine	Metabolon HD4 [nt-ms]	normalized counts	5.2	212.09173999999999	2555	300-48-1	1670		HMDB01434	0	0	FALSE
3-methyl catechol sulfate (1)	Xenobiotics	Benzoate Metabolism	urine	Metabolon HD4 [nt-ms]	normalized counts	4.9	203.00196	2790					0	1.66667	TRUE
3-methyl catechol sulfate (2)	Xenobiotics	Benzoate Metabolism	urine	Metabolon HD4 [nt-ms]	normalized counts	16.5	203.00196	2860					0	65.4167	FALSE
3-methyl-2-oxobutyrate	Amino acids	Leucine, Isoleucine and Valine Metabolism	urine	Metabolon HD4 [nt-ms]	normalized counts	16	115.04006	1465	3715-29-5	49	C00141	HMDB00019	0	26.25	TRUE
3-methyl-2-oxovalerate	Amino acids	Leucine, Isoleucine and Valine Metabolism	urine	Metabolon HD4 [nt-ms]	normalized counts	12.1	129.05572000000001	2064.1999999999998	1460-34-0;51829-07-3	47	C00671	HMDB03736	0	0.833333	TRUE
3-methyladipate	Lipids	Fatty Acid, Dicarboxylate	urine	Metabolon HD4 [nt-ms]	normalized counts	6.6	159.06628000000001	2865	422955	12292		HMDB00555	0	0	FALSE
3-methylcrotonylglycine	Amino acids	Leucine, Isoleucine and Valine Metabolism	urine	Metabolon HD4 [nt-ms]	normalized counts	7.5	158.08116999999999	1980	33008-07-0	169485		HMDB00459	0	0	FALSE
3-methylcytidine	Nucleotides	Pyrimidine Metabolism, Cytidine containing	urine	Metabolon HD4 [nt-ms]	normalized counts	3.3	258.10845	2176	21028-20-6	159649			0	0	FALSE
3-methylglutaconate	Amino acids	Leucine, Isoleucine and Valine Metabolism	urine	Metabolon HD4 [nt-ms]	normalized counts	6.6	127.03898	1966	5746-90-7	1551553		HMDB00522	0	0	FALSE
3-methylglutarate	Amino acids	Leucine, Isoleucine and Valine Metabolism	urine	Metabolon HD4 [nt-ms]	normalized counts	4.3	145.05063000000001	2832	626-51-7	12284		HMDB00752	0	0	FALSE
3-methylglutarylcarnitine (1)	Amino acids	Lysine Metabolism	urine	Metabolon HD4 [nt-ms]	normalized counts	12.3	290.15982000000002	2635		128145		HMDB00552	0	2.91667	TRUE
3-methylglutarylcarnitine (2)	Amino acids	Lysine Metabolism	urine	Metabolon HD4 [nt-ms]	normalized counts	3.6	290.15982000000002	2675		128145		HMDB00552	0	0	FALSE
3-methylhistidine	Amino acids	Histidine Metabolism	urine	Metabolon HD4 [nt-ms]	normalized counts	5.5	168.07785000000001	906.3	368-16-1	64969	C01152	HMDB00479	0	0	FALSE
3-methylurate*	Xenobiotics	Xanthine Metabolism	urine	Metabolon HD4 [nt-ms]	normalized counts	8.4	181.03671	1024	605-99-2	11804			0	1.25	TRUE
3-methylxanthine	Xenobiotics	Xanthine Metabolism	urine	Metabolon HD4 [nt-ms]	normalized counts	4.8	165.04179999999999	1700	1076-22-8	70639	C16357	HMDB01886	0	0	FALSE
3-phosphoglycerate	Carbohydrates	Glycolysis, Gluconeogenesis, and Pyruvate Metabolism	urine	Metabolon HD4 [nt-ms]	normalized counts	22.1	187.00022000000001	590	80731-10-8	724	C00597	HMDB00807	0	30	FALSE
3-sialyllactose	Carbohydrates	Disaccharides and Oligosaccharides	urine	Metabolon HD4 [nt-ms]	normalized counts	6.1	632.20434999999998	3720	35890-38-1	123914		HMDB00825	0	0	FALSE
3-ureidopropionate	Nucleotides	Pyrimidine Metabolism, Uracil containing	urine	Metabolon HD4 [nt-ms]	normalized counts	3	133.06076999999999	875	462-88-4	111	C02642	HMDB00026	0	0	FALSE
4-acetamidobutanoate	Amino acids	Polyamine Metabolism	urine	Metabolon HD4 [nt-ms]	normalized counts	6.1	146.08116999999999	1350	3025-96-5	18189	C02946	HMDB03681	0	0	FALSE
4-acetamidophenol	Xenobiotics	Drug	urine	Metabolon HD4 [nt-ms]	normalized counts		150.05605	2173.6999999999998	103-90-2	1983	C06804	HMDB01859	0	80.4167	FALSE
4-acetamidophenylglucuronide	Xenobiotics	Drug	urine	Metabolon HD4 [nt-ms]	normalized counts	7.6	326.08814000000001	1400	120595-80-4	83944		HMDB10316	0	4.58333	TRUE
4-acetaminophen sulfate	Xenobiotics	Drug	urine	Metabolon HD4 [nt-ms]	normalized counts	5.4	230.01286999999999	1792	10066-90-7;32113-41-0	83939	C06804	HMDB59911	0	1.66667	TRUE
4-acetylphenol sulfate	Xenobiotics	Drug	urine	Metabolon HD4 [nt-ms]	normalized counts	5.3	215.00196	2375		4684006			0	9.16667	TRUE
4-allylphenol sulfate	Xenobiotics	Food Component/Plant	urine	Metabolon HD4 [nt-ms]	normalized counts	5.6	213.02269999999999	3805					0	2.08333	TRUE
4-androsten-3alpha,17alpha-diol monosulfate (1)	Lipids	Steroid	urine	Metabolon HD4 [nt-ms]	normalized counts	16.2	369.17410999999998	4371					0	30.8333	FALSE
4-androsten-3alpha,17alpha-diol monosulfate (2)	Lipids	Steroid	urine	Metabolon HD4 [nt-ms]	normalized counts	16.5	369.17410999999998	4712					0	19.1667	TRUE
4-androsten-3beta,17beta-diol disulfate (1)	Lipids	Steroid	urine	Metabolon HD4 [nt-ms]	normalized counts	6.2	224.06182000000001	3740		10634	C04295	HMDB03818	0	0	FALSE
4-androsten-3beta,17beta-diol disulfate (2)	Lipids	Steroid	urine	Metabolon HD4 [nt-ms]	normalized counts	10.2	224.0624	4065		10634	C04295	HMDB03818	0	0	FALSE
4-androsten-3beta,17beta-diol monosulfate (1)	Lipids	Steroid	urine	Metabolon HD4 [nt-ms]	normalized counts	4.1	369.17410999999998	4500	521-17-5			HMDB03818	0	0	FALSE
4-androsten-3beta,17beta-diol monosulfate (2)	Lipids	Steroid	urine	Metabolon HD4 [nt-ms]	normalized counts	21.9	369.17410999999998	4500					0	37.9167	FALSE
4-ethylphenol glucuronide	Xenobiotics	Food Component/Plant	urine	Metabolon HD4 [nt-ms]	normalized counts	4.9	297.09796999999998	3167					0	16.6667	TRUE
4-ethylphenylsulfate	Xenobiotics	Benzoate Metabolism	urine	Metabolon HD4 [nt-ms]	normalized counts	4	201.02269999999999	3580	123-07-9		C13637		0	0	FALSE
4-guanidinobutanoate	Amino acids	Guanidino and Acetamido Metabolism	urine	Metabolon HD4 [nt-ms]	normalized counts	4.8	146.09241	2320	463-003;463-00-3	500	C01035	HMDB03464	0	0	FALSE
4-hydroxybenzoate	Xenobiotics	Benzoate Metabolism	urine	Metabolon HD4 [nt-ms]	normalized counts	12.5	137.02440999999999	820	99-96-7	135	C00156	HMDB00500	0	0	FALSE
4-hydroxycinnamate sulfate	Amino acids	Phenylalanine and Tyrosine Metabolism	urine	Metabolon HD4 [nt-ms]	normalized counts	8.4	242.99688	1000	376374-66-2	6070438			0	4.16667	TRUE
4-hydroxycoumarin	Xenobiotics	Drug	urine	Metabolon HD4 [nt-ms]	normalized counts	7.9	161.02440999999999	2470	1076-38-6	54682930	C20414		0	36.6667	FALSE
4-hydroxyglutamate	Amino acids	Glutamate Metabolism	urine	Metabolon HD4 [nt-ms]	normalized counts	15	164.05535	1141	2485-33-8	439902	C03079	HMDB01344	0	16.6667	TRUE
4-hydroxyhippurate	Xenobiotics	Benzoate Metabolism	urine	Metabolon HD4 [nt-ms]	normalized counts	6.5	194.04588000000001	1475	2482-25-9	151012		HMDB13678	0	0	FALSE
4-hydroxymandelate	Xenobiotics	Benzoate Metabolism	urine	Metabolon HD4 [nt-ms]	normalized counts	9.4	167.03497999999999	772.7	7198-10-9;184901-84-6	328	C03198	HMDB00822	0	0.416667	TRUE
4-hydroxyphenylacetate	Amino acids	Phenylalanine and Tyrosine Metabolism	urine	Metabolon HD4 [nt-ms]	normalized counts	10.3	151.04006999999999	1361.1	156-38-7	127	C00642	HMDB00020	0	0	FALSE
4-hydroxyphenylacetatoylcarnitine	Amino acids	Phenylalanine and Tyrosine Metabolism	urine	Metabolon HD4 [nt-ms]	normalized counts	4.6	296.14924999999999	2730					0	0	FALSE
4-hydroxyphenylpyruvate	Amino acids	Phenylalanine and Tyrosine Metabolism	urine	Metabolon HD4 [nt-ms]	normalized counts	13.3	179.03497999999999	1690.1	156-39-8	979	C01179	HMDB00707	0	1.66667	TRUE
4-hydroxypyridine	Xenobiotics	Chemical	urine	Metabolon HD4 [nt-ms]	normalized counts	11.1	96.044390000000007	2308	626-64-2	12290			0	2.08333	TRUE
4-imidazoleacetate	Amino acids	Histidine Metabolism	urine	Metabolon HD4 [nt-ms]	normalized counts	6.2	127.05021000000001	2055	645-65-8	96215	C02835	HMDB02024	0	0	FALSE
4-methyl-2-oxopentanoate	Amino acids	Leucine, Isoleucine and Valine Metabolism	urine	Metabolon HD4 [nt-ms]	normalized counts	25.6	129.05571	2170	816-66-0	70	C00233	HMDB00695	0	22.9167	TRUE
4-methylcatechol sulfate	Xenobiotics	Benzoate Metabolism	urine	Metabolon HD4 [nt-ms]	normalized counts	3.9	203.00196	2665					0	0	FALSE
4-octenedioate	Lipids	Fatty Acid, Dicarboxylate	urine	Metabolon HD4 [nt-ms]	normalized counts	5.4	171.06628000000001	740	38561-68-1	11805205		HMDB04982	0	0.416667	TRUE
4-ureidobutyrate	Nucleotides	Pyrimidine Metabolism, Uracil containing	urine	Metabolon HD4 [nt-ms]	normalized counts	7.7	147.07642000000001	1095	259232	1571307			0	0	FALSE
4-vinylguaiacol sulfate	Xenobiotics	Food Component/Plant	urine	Metabolon HD4 [nt-ms]	normalized counts	15.5	229.01760999999999	3354					0	76.25	FALSE
4-vinylphenol sulfate	Xenobiotics	Benzoate Metabolism	urine	Metabolon HD4 [nt-ms]	normalized counts	5.5	199.00704999999999	3320	2628-17-3	6426766	C05627	HMDB04072	0	0.833333	TRUE
5-(galactosylhydroxy)-L-lysine	Amino acids	Lysine Metabolism	urine	Metabolon HD4 [nt-ms]	normalized counts	8.8	323.14598999999998	5477	32448-36-5				0	0	FALSE
5,6-dihydrothymine	Nucleotides	Pyrimidine Metabolism, Thymine containing	urine	Metabolon HD4 [nt-ms]	normalized counts	8.9	129.06585999999999	1280	696-04-8	93556	C00906	HMDB00079	0	0	FALSE
5,6-dihydrouracil	Nucleotides	Pyrimidine Metabolism, Uracil containing	urine	Metabolon HD4 [nt-ms]	normalized counts	5.1	115.05021000000001	779	504-07-4	649	C00429	HMDB00076	0	0	FALSE
5-acetylamino-6-amino-3-methyluracil	Xenobiotics	Xanthine Metabolism	urine	Metabolon HD4 [nt-ms]	normalized counts	7.3	197.06800999999999	1710	19893-78-8	88299	C16366	HMDB04400	0	0	FALSE
5-acetylamino-6-formylamino-3-methyluracil	Xenobiotics	Xanthine Metabolism	urine	Metabolon HD4 [nt-ms]	normalized counts	21.4	225.06291999999999	1424	85438-96-6	108214	C16365	HMDB11105	0	0.416667	TRUE
5alpha-androstan-3beta,17alpha-diol disulfate	Lipids	Steroid	urine	Metabolon HD4 [nt-ms]	normalized counts	5.9	225.06965	4215					0	5.83333	TRUE
5alpha-androstan-3beta,17beta-diol disulfate	Lipids	Steroid	urine	Metabolon HD4 [nt-ms]	normalized counts	13.9	225.06965	3880	571-20-0	242332	C12525	HMDB00493	0	0	FALSE
5alpha-pregnan-3(alpha or beta),20beta-diol disulfate	Lipids	Steroid	urine	Metabolon HD4 [nt-ms]	normalized counts	19.1	239.08529999999999	4310		5127902			0	52.5	FALSE
5alpha-pregnan-3beta,20alpha-diol disulfate	Lipids	Steroid	urine	Metabolon HD4 [nt-ms]	normalized counts	11	239.08529999999999	3962					0	0	FALSE
5-aminolevulinate	Cofactors and Vitamins	Hemoglobin and Porphyrin Metabolism	urine	Metabolon HD4 [nt-ms]	normalized counts	6.8	132.06551999999999	2049	1297222	137	C00430	HMDB01149	0	0	FALSE
5-aminovalerate	Amino acids	Lysine Metabolism	urine	Metabolon HD4 [nt-ms]	normalized counts	32	118.08626	2220	660-88-8	138	C00431	HMDB03355	0	5.41667	TRUE
5beta-pregnan-3alpha,21-diol-11,20-dione 21-glucosiduronate	Lipids	Steroid	urine	Metabolon HD4 [nt-ms]	normalized counts	5.2	523.25486999999998	4732.3999999999996					0	0	FALSE
5-hydroxyhexanoate	Lipids	Fatty Acid, Monohydroxy	urine	Metabolon HD4 [nt-ms]	normalized counts	12.1	131.07136	1267	44843-89-2	170748		HMDB00525	0	0	FALSE
5-hydroxyindole sulfate	Amino acids	Tryptophan Metabolism	urine	Metabolon HD4 [nt-ms]	normalized counts	6	212.00229999999999	1928					0	0	FALSE
5-hydroxyindoleacetate	Amino acids	Tryptophan Metabolism	urine	Metabolon HD4 [nt-ms]	normalized counts	7.2	190.05096	1510.2	54-16-0	1826	C05635	HMDB00763	0	0	FALSE
5-hydroxylysine	Amino acids	Lysine Metabolism	urine	Metabolon HD4 [nt-ms]	normalized counts	6.9	163.10772	2790	13204-98-3	1029	C16741	HMDB00450	0	0	FALSE
5-hydroxymethyl-2-furoic acid	Amino acids	Phenylalanine and Tyrosine Metabolism	urine	Metabolon HD4 [nt-ms]	normalized counts	17.7	141.01933	962	6338-41-6	80642	C20448	HMDB02432	0	30	FALSE
5-methylthioadenosine (MTA)	Amino acids	Polyamine Metabolism	urine	Metabolon HD4 [nt-ms]	normalized counts	5.8	298.09683999999999	2752	2457-80-9	439176	C00170	HMDB01173	0	0	FALSE
5-methyluridine (ribothymidine)	Nucleotides	Pyrimidine Metabolism, Uracil containing	urine	Metabolon HD4 [nt-ms]	normalized counts	15.2	257.07790999999997	1778.1	1463-10-1	445408		HMDB00884	0	59.1667	FALSE
5-oxoproline	Amino acids	Glutathione Metabolism	urine	Metabolon HD4 [nt-ms]	normalized counts	5	128.03531000000001	738.5	98-79-3	7405	C01879	HMDB00267	0	0	FALSE
6-hydroxyindole sulfate	Xenobiotics	Chemical	urine	Metabolon HD4 [nt-ms]	normalized counts	4.2	212.00229999999999	2498					0	0	FALSE
6-oxopiperidine-2-carboxylic acid	Amino acids	Lysine Metabolism	urine	Metabolon HD4 [nt-ms]	normalized counts	24.3	142.05096	964.5	34622-39-4	3014237			0	30	FALSE
6'-sialyllactose	Carbohydrates	Disaccharides and Oligosaccharides	urine	Metabolon HD4 [nt-ms]	normalized counts	9.3	632.20434999999998	4064	35890-39-2	643987	G00265	HMDB06569	0	5	TRUE
6-sialyl-N-acetyllactosamine	Carbohydrates	Aminosugar Metabolism	urine	Metabolon HD4 [nt-ms]	normalized counts	5.7	673.23090000000002	3641	174757-71-2	16212424		HMDB06584	0	0	FALSE
7,8-dihydroneopterin	Cofactors and Vitamins	Pterin Metabolism	urine	Metabolon HD4 [nt-ms]	normalized counts	46.5	256.10403000000002	1650	1218-98-0	65074	C04784	HMDB02275	0	40	FALSE
7-hydroxyindole sulfate	Amino acids	Tryptophan Metabolism	urine	Metabolon HD4 [nt-ms]	normalized counts	7.2	212.00229999999999	1765					0	0	FALSE
7-ketodeoxycholate	Lipids	Secondary Bile Acid Metabolism	urine	Metabolon HD4 [nt-ms]	normalized counts	10.9	405.26463999999999	4821	911-40-0	188292		HMDB00391	0	52.5	FALSE
7-methylguanine	Nucleotides	Purine Metabolism, Guanine containing	urine	Metabolon HD4 [nt-ms]	normalized counts	5.6	166.07234	2175	578-76-7	11361	C02242	HMDB00897	0	0	FALSE
7-methylurate	Xenobiotics	Xanthine Metabolism	urine	Metabolon HD4 [nt-ms]	normalized counts	8.6	183.05126999999999	1321	612-37-3	69160			0	0	FALSE
7-methylxanthine	Xenobiotics	Xanthine Metabolism	urine	Metabolon HD4 [nt-ms]	normalized counts	4.7	167.05636000000001	1350	552-62-5	68374	C16353	HMDB01991	0	0	FALSE
acetylcarnitine	Lipids	Fatty Acid Metabolism(Acyl Carnitine)	urine	Metabolon HD4 [nt-ms]	normalized counts	2.9	204.12304	2282	5080-50-2	1	C02571	HMDB00201	0	0	FALSE
acisoga	Amino acids	Polyamine Metabolism	urine	Metabolon HD4 [nt-ms]	normalized counts	4	185.12845999999999	1813	106692-36-8	129397			0	0	FALSE
adenine	Nucleotides	Purine Metabolism, Adenine containing	urine	Metabolon HD4 [nt-ms]	normalized counts	12.4	136.06178	2221	73-24-5	190	C00147	HMDB00034	0	0	FALSE
adenosine	Nucleotides	Purine Metabolism, Adenine containing	urine	Metabolon HD4 [nt-ms]	normalized counts	4	268.10404	2169	58-61-7	60961	C00212	HMDB00050	0	0	FALSE
adenosine 3',5'-cyclic monophosphate (cAMP)	Nucleotides	Purine Metabolism, Adenine containing	urine	Metabolon HD4 [nt-ms]	normalized counts	5.2	328.04523999999998	1952.2	60-92-4	6076	C00575	HMDB00058	0	0	FALSE
adipate	Lipids	Fatty Acid, Dicarboxylate	urine	Metabolon HD4 [nt-ms]	normalized counts	6.5	145.05063000000001	3000	124-04-9	196	C06104	HMDB00448	0	0	FALSE
adipoylcarnitine	Lipids	Fatty Acid Metabolism(Acyl Carnitine)	urine	Metabolon HD4 [nt-ms]	normalized counts	7.8	290.15982000000002	2558					0	0	FALSE
alanine	Amino acids	Alanine and Aspartate Metabolism	urine	Metabolon HD4 [nt-ms]	normalized counts	5.1	90.054959999999994	1700	56-41-7	5950	C00041	HMDB00161	0	0	FALSE
allantoic acid	Nucleotides	Purine Metabolism, (Hypo)Xanthine/Inosine containing	urine	Metabolon HD4 [nt-ms]	normalized counts	8.7	175.04728	2960	99-16-1	203	C00499	HMDB01209	0	5.83333	TRUE
allantoin	Nucleotides	Purine Metabolism, (Hypo)Xanthine/Inosine containing	urine	Metabolon HD4 [nt-ms]	normalized counts	7	157.03671	1672	97-59-6	204	C02350	HMDB00462	0	0	FALSE
alliin	Xenobiotics	Food Component/Plant	urine	Metabolon HD4 [nt-ms]	normalized counts	6.8	178.05323999999999	1470	556-27-4	87310	C08265	HMDB33592	0	0	FALSE
allo-threonine	Amino acids	Glycine, Serine and Threonine Metabolism	urine	Metabolon HD4 [nt-ms]	normalized counts	4.1	120.06552000000001	1424	28954-12-3	99289	C05519	HMDB04041	0	2.91667	TRUE
alpha-CEHC	Cofactors and Vitamins	Tocopherol Metabolism	urine	Metabolon HD4 [nt-ms]	normalized counts	16.9	277.14452999999997	4045	4072-32-6	9943542		HMDB01518	0	44.5833	FALSE
alpha-CEHC glucuronide*	Cofactors and Vitamins	Tocopherol Metabolism	urine	Metabolon HD4 [nt-ms]	normalized counts	5.1	453.17662000000001	2616	477200-36-5				0	0	FALSE
alpha-CEHC sulfate	Cofactors and Vitamins	Tocopherol Metabolism	urine	Metabolon HD4 [nt-ms]	normalized counts	6.9	357.10133999999999	3090					0	0	FALSE
alpha-hydroxyisocaproate	Amino acids	Leucine, Isoleucine and Valine Metabolism	urine	Metabolon HD4 [nt-ms]	normalized counts	22.5	131.07136	1840	10303-64-7	83697	C03264	HMDB00746	0	78.3333	FALSE
alpha-hydroxyisovalerate	Amino acids	Leucine, Isoleucine and Valine Metabolism	urine	Metabolon HD4 [nt-ms]	normalized counts	27.7	117.05571	1052	600-37-3	99823		HMDB00407	0	0	FALSE
alpha-ketoglutarate	Energy	TCA Cycle	urine	Metabolon HD4 [nt-ms]	normalized counts	5.9	145.01425	616.79999999999995	305-72-6;328-50-7;22202-68-2	51	C00026	HMDB00208	0	0	FALSE
andro steroid monosulfate (1)*	Lipids	Steroid	urine	Metabolon HD4 [nt-ms]	normalized counts	4.4	383.15339999999998	3871			C04555	HMDB02759	0	0	FALSE
androsterone sulfate	Lipids	Steroid	urine	Metabolon HD4 [nt-ms]	normalized counts	4.9	369.17410999999998	5022	2479-86-9	159663		HMDB02759	0	0	FALSE
anserine	Peptides	Dipeptide Derivative	urine	Metabolon HD4 [nt-ms]	normalized counts	5.8	239.11496	1124.8	10030-52-1	112072	C01262	HMDB00194	0	5.83333	TRUE
anthranilate	Amino acids	Tryptophan Metabolism	urine	Metabolon HD4 [nt-ms]	normalized counts	24.8	138.05495999999999	2606	118-92-3	227	C00108	HMDB01123	0	5	TRUE
arabinose	Carbohydrates	Pentose Metabolism	urine	Metabolon HD4 [nt-ms]	normalized counts	24	195.05103	1804.5	28697-53-2	66308	C00216	HMDB00646	0	0.833333	TRUE
arabitol/xylitol	Carbohydrates	Pentose Metabolism	urine	Metabolon HD4 [nt-ms]	normalized counts	5.5	151.06120000000001	1932.4					0	0	FALSE
arabonate/xylonate	Carbohydrates	Pentose Metabolism	urine	Metabolon HD4 [nt-ms]	normalized counts	7	165.04046	2664.6					0	0	FALSE
arginine	Amino acids	Urea cycle; Arginine and Proline Metabolism	urine	Metabolon HD4 [nt-ms]	normalized counts	3.9	175.11895999999999	2825	1119-34-2	232	C00062	HMDB00517	0	0	FALSE
argininosuccinate	Amino acids	Urea cycle; Arginine and Proline Metabolism	urine	Metabolon HD4 [nt-ms]	normalized counts	6	291.12992000000003	2745	156637-58-0	16950;828	C03406	HMDB00052	0	0	FALSE
ascorbate (Vitamin C)	Cofactors and Vitamins	Ascorbate and Aldarate Metabolism	urine	Metabolon HD4 [nt-ms]	normalized counts	28.9	177.03936999999999	770	134-03-2		C00072	HMDB00044	0	0	FALSE
asparagine	Amino acids	Alanine and Aspartate Metabolism	urine	Metabolon HD4 [nt-ms]	normalized counts	2.5	133.06076999999999	1225	70-47-3	6267	C00152	HMDB00168	0	0	FALSE
aspartate	Amino acids	Alanine and Aspartate Metabolism	urine	Metabolon HD4 [nt-ms]	normalized counts	7.2	134.04479000000001	1165	56-84-8	5960	C00049	HMDB00191	0	0	FALSE
assymetric dimethylarginine (ADMA)	Amino acids	Urea cycle; Arginine and Proline Metabolism	urine	Metabolon HD4 [nt-ms]	normalized counts	19	201.13570000000001	4590	65005-57-4	123831	C03626	HMDB01539	0	0	FALSE
azelate (nonanedioate)	Lipids	Fatty Acid, Dicarboxylate	urine	Metabolon HD4 [nt-ms]	normalized counts	5.7	187.09757999999999	2520	123-99-9	2266	C08261	HMDB00784	0	0	FALSE
azeloylcarnitine	Xenobiotics	Chemical	urine	Metabolon HD4 [nt-ms]	normalized counts	12	332.20677000000001	3149					0	0	FALSE
benzene-1,2,3-triol	Xenobiotics	Benzoate Metabolism	urine	Metabolon HD4 [nt-ms]	normalized counts	17.9	125.02441	1675	87-66-1				0	64.1667	FALSE
benzoylcarnitine*	Xenobiotics	Chemical	urine	Metabolon HD4 [nt-ms]	normalized counts	6.2	266.13869	3041	105450-08-6				0	0	FALSE
beta-alanine	Nucleotides	Pyrimidine Metabolism, Uracil containing	urine	Metabolon HD4 [nt-ms]	normalized counts	17.4	90.054959999999994	1939	56-41-7;107-95-9	239	C00099	HMDB00056	0	0	FALSE
beta-hydroxyisovalerate	Amino acids	Leucine, Isoleucine and Valine Metabolism	urine	Metabolon HD4 [nt-ms]	normalized counts	24	117.05571999999999	1027	625-08-1	69362		HMDB00754	0	0	FALSE
beta-hydroxyisovaleroylcarnitine	Amino acids	Leucine, Isoleucine and Valine Metabolism	urine	Metabolon HD4 [nt-ms]	normalized counts	4.2	262.16489999999999	2584	99159-87-2				0	0	FALSE
betaine	Amino acids	Glycine, Serine and Threonine Metabolism	urine	Metabolon HD4 [nt-ms]	normalized counts	2.8	118.08626	1064	107-43-7	247	C00719	HMDB00043	0	0	FALSE
betonicine	Xenobiotics	Food Component/Plant	urine	Metabolon HD4 [nt-ms]	normalized counts	3.2	160.09682000000001	1012	515-25-3	164642	C08269	HMDB29412	0	0	FALSE
biopterin	Cofactors and Vitamins	Tetrahydrobiopterin Metabolism	urine	Metabolon HD4 [nt-ms]	normalized counts	12.2	236.07891000000001	1398.5	22150-76-1	445040	C06313	HMDB00468	0	0	FALSE
biotin	Cofactors and Vitamins	Biotin Metabolism	urine	Metabolon HD4 [nt-ms]	normalized counts	25.9	245.09545	2253	58-85-5	171548	C00120	HMDB00030	0	48.75	FALSE
caffeine	Xenobiotics	Xanthine Metabolism	urine	Metabolon HD4 [nt-ms]	normalized counts	10.4	195.08766	2106	58-08-2	2519	C07481	HMDB01847	0	13.75	TRUE
carboxyethyl-GABA	Amino acids	Glutamate Metabolism	urine	Metabolon HD4 [nt-ms]	normalized counts	8.2	176.09173999999999	2085	908055	2572		HMDB02201	0	0	FALSE
carboxyibuprofen	Xenobiotics	Drug	urine	Metabolon HD4 [nt-ms]	normalized counts	11.3	254.13869	810	15935-54-3	10444113			0	55.4167	FALSE
carnitine	Lipids	Carnitine Metabolism	urine	Metabolon HD4 [nt-ms]	normalized counts	3.4	162.11247	1978	461-05-2	10917	C00318	HMDB00062	0	0	FALSE
carnosine	Peptides	Dipeptide Derivative	urine	Metabolon HD4 [nt-ms]	normalized counts	3.7	225.09931	804	305-84-0	439224	C00386	HMDB00033	0	0	FALSE
catechol sulfate	Xenobiotics	Benzoate Metabolism	urine	Metabolon HD4 [nt-ms]	normalized counts	5.1	188.98631	1906	4918-96-1	3083879	C00090	HMDB59724	0	0	FALSE
C-glycosyltryptophan	Amino acids	Tryptophan Metabolism	urine	Metabolon HD4 [nt-ms]	normalized counts	5.1	365.13542000000001	1777	180509-18-6	10981970			0	0	FALSE
chiro-inositol	Lipids	Inositol Metabolism	urine	Metabolon HD4 [nt-ms]	normalized counts	21	225.06159	3191.2	643-12-9		C19891	HMDB34220	0	41.6667	FALSE
cholate	Lipids	Primary Bile Acid Metabolism	urine	Metabolon HD4 [nt-ms]	normalized counts	8.5	407.28028999999998	5165	81-25-4	221493	C00695	HMDB00619	0	49.5833	FALSE
choline	Lipids	Phospholipid Metabolism	urine	Metabolon HD4 [nt-ms]	normalized counts	3.7	104.10699	1961	67-48-1	305	C00114	HMDB00097	0	0	FALSE
choline phosphate	Lipids	Phospholipid Metabolism	urine	Metabolon HD4 [nt-ms]	normalized counts	6	184.07332	700	72556-74-2	1014	C00588	HMDB01565	0	0	FALSE
cinnamoylglycine	Xenobiotics	Food Component/Plant	urine	Metabolon HD4 [nt-ms]	normalized counts	3.5	204.06661	3127	16534-24-0	709625		HMDB11621	0	0	FALSE
cis-aconitate	Energy	TCA Cycle	urine	Metabolon HD4 [nt-ms]	normalized counts	12.5	192.05029999999999	864	585-84-2	643757	C00417	HMDB00072	0	0	FALSE
cis-urocanate	Amino acids	Histidine Metabolism	urine	Metabolon HD4 [nt-ms]	normalized counts	6.7	139.05020999999999	2406	7699-35-6	1549103			0	1.25	TRUE
citraconate/glutaconate	Energy	TCA Cycle	urine	Metabolon HD4 [nt-ms]	normalized counts	5.7	129.01939999999999	2600					0	0	FALSE
citramalate	Amino acids	Glutamate Metabolism	urine	Metabolon HD4 [nt-ms]	normalized counts	11	166.071	1224	1583974	1081	C00815	HMDB00426	0	0	FALSE
citrate	Energy	TCA Cycle	urine	Metabolon HD4 [nt-ms]	normalized counts	9.7	210.0608	915	77-92-9	311	C00158	HMDB00094	0	0	FALSE
citrulline	Amino acids	Urea cycle; Arginine and Proline Metabolism	urine	Metabolon HD4 [nt-ms]	normalized counts	4	176.10297	1520	372-75-8	9750	C00327	HMDB00904	0	0	FALSE
cortisol	Lipids	Steroid	urine	Metabolon HD4 [nt-ms]	normalized counts	18.1	361.20204000000001	4713.2	50-23-7	5754	C00735	HMDB00063	0	35.8333	FALSE
cortisol glucuronide	Lipids	Steroid	urine	Metabolon HD4 [nt-ms]	normalized counts	7.5	537.23413000000005	4246.5					0	2.08333	TRUE
cortisone	Lipids	Steroid	urine	Metabolon HD4 [nt-ms]	normalized counts	5.7	359.18639000000002	4572.5	53-06-5	222786	C00762	HMDB02802	0	1.66667	TRUE
cotinine	Xenobiotics	Tobacco Metabolite	urine	Metabolon HD4 [nt-ms]	normalized counts	10.6	177.10223999999999	2213	486-56-6	854019		HMDB01046	0	71.6667	FALSE
cotinine N-oxide	Xenobiotics	Tobacco Metabolite	urine	Metabolon HD4 [nt-ms]	normalized counts	21.7	193.09716	1377	36508-80-2	9815514		HMDB01411	0	81.25	FALSE
creatine	Amino acids	Creatine Metabolism	urine	Metabolon HD4 [nt-ms]	normalized counts	7	132.07676000000001	1947	57-00-1	586	C00300	HMDB00064	0	0	FALSE
creatinine	Amino acids	Creatine Metabolism	urine	Metabolon HD4 [nt-ms]	normalized counts	2.7	114.06619000000001	2055	60-27-5	588	C00791	HMDB00562	0	0	FALSE
cys-gly, oxidized	Amino acids	Glutathione Metabolism	urine	Metabolon HD4 [nt-ms]	normalized counts	26.1	355.07405999999997	2947	7729-20-6	333293			0	75.4167	FALSE
cystathionine	Amino acids	Methionine, Cysteine, SAM and Taurine Metabolism	urine	Metabolon HD4 [nt-ms]	normalized counts	6.1	223.07471000000001	2270	535-34-2	439258	C02291	HMDB00099	0	0.416667	TRUE
cysteine	Amino acids	Methionine, Cysteine, SAM and Taurine Metabolism	urine	Metabolon HD4 [nt-ms]	normalized counts	15.1	122.02703	1488	52-90-4;56-89-3	5862	C00097	HMDB00574	0	0	FALSE
cysteine s-sulfate	Amino acids	Methionine, Cysteine, SAM and Taurine Metabolism	urine	Metabolon HD4 [nt-ms]	normalized counts	5.7	201.98383999999999	565	1637-71-4	115015	C05824	HMDB00731	0	0	FALSE
cysteine-glutathione disulfide	Amino acids	Glutathione Metabolism	urine	Metabolon HD4 [nt-ms]	normalized counts	41.8	427.09519	2465	13081-14-6	4247235		HMDB00656	0	59.1667	FALSE
cysteinylglycine	Amino acids	Glutathione Metabolism	urine	Metabolon HD4 [nt-ms]	normalized counts	19.4	179.04849999999999	2132	19246-18-5	439498	C01419	HMDB00078	0	0	FALSE
cystine	Amino acids	Methionine, Cysteine, SAM and Taurine Metabolism	urine	Metabolon HD4 [nt-ms]	normalized counts	5.3	241.03112999999999	2000	56-89-3	67678	C00491	HMDB00192	0	0	FALSE
cytidine	Nucleotides	Pyrimidine Metabolism, Cytidine containing	urine	Metabolon HD4 [nt-ms]	normalized counts	7	242.07823999999999	1325	65-46-3	6175	C00475	HMDB00089	0	1.25	TRUE
daidzein sulfate (2)	Xenobiotics	Food Component/Plant	urine	Metabolon HD4 [nt-ms]	normalized counts	20.6	333.00756000000001	3330					0	83.75	FALSE
decanoylcarnitine	Lipids	Fatty Acid Metabolism(Acyl Carnitine)	urine	Metabolon HD4 [nt-ms]	normalized counts	17.5	316.24824000000001	1130	1492-27-9	10245190		HMDB00651	0	0.416667	TRUE
dehydroascorbate	Cofactors and Vitamins	Ascorbate and Aldarate Metabolism	urine	Metabolon HD4 [nt-ms]	normalized counts	21.3	173.00916000000001	1130	490-83-5	835	C05422	HMDB01264	0	47.0833	FALSE
dehydroepiandrosterone glucuronide	Lipids	Steroid	urine	Metabolon HD4 [nt-ms]	normalized counts	5.8	463.23374000000001	4510					0	0	FALSE
dehydroisoandrosterone sulfate (DHEA-S)	Lipids	Steroid	urine	Metabolon HD4 [nt-ms]	normalized counts	3.9	367.15845999999999	4745	651-48-9	12594	C04555	HMDB01032	0	0	FALSE
deoxycarnitine	Lipids	Carnitine Metabolism	urine	Metabolon HD4 [nt-ms]	normalized counts	4	146.11756	2052	6249-56-5	134	C01181	HMDB01161	0	0	FALSE
deoxycholate	Lipids	Secondary Bile Acid Metabolism	urine	Metabolon HD4 [nt-ms]	normalized counts	26.8	391.28537999999998	5294	83-44-3	222528	C04483	HMDB00626	0	62.5	FALSE
deoxycholic acid sulfate	Lipids	Secondary Bile Acid Metabolism	urine	Metabolon HD4 [nt-ms]	normalized counts	17.2	235.11745999999999	4880					0	75.4167	FALSE
dexpanthenol	Xenobiotics	Chemical	urine	Metabolon HD4 [nt-ms]	normalized counts	7.9	204.12413000000001	2259.1	16485-10-2	4678	D03726	HMDB04231	0	89.5833	FALSE
diglycerol	Xenobiotics	Chemical	urine	Metabolon HD4 [nt-ms]	normalized counts	15.6	165.07684	1078	627-82-7	42953			0	40	FALSE
dihydrobiopterin	Cofactors and Vitamins	Tetrahydrobiopterin Metabolism	urine	Metabolon HD4 [nt-ms]	normalized counts	11.3	194.06833	1552.3	6779-87-9	1879	C00268	HMDB00038	0	0	FALSE
dihydroferulic acid	Xenobiotics	Food Component/Plant	urine	Metabolon HD4 [nt-ms]	normalized counts	10.8	195.06628000000001	1928	1135-23-5	14340			0	25.4167	TRUE
dihydroorotate	Nucleotides	Pyrimidine Metabolism, Orotate containing	urine	Metabolon HD4 [nt-ms]	normalized counts	17.8	157.02547999999999	1910.1	155-54-4	648	C00337	HMDB03349	0	37.0833	FALSE
dimethylglycine	Amino acids	Glycine, Serine and Threonine Metabolism	urine	Metabolon HD4 [nt-ms]	normalized counts	3.2	104.07061	1104	1118-68-9	673	C01026	HMDB00092	0	0	FALSE
dimethylmalonic acid	Lipids	Fatty Acid, Dicarboxylate	urine	Metabolon HD4 [nt-ms]	normalized counts	16.6	131.03497999999999	2702	595-46-0	11686		HMDB02001	0	0.416667	TRUE
dopamine	Amino acids	Phenylalanine and Tyrosine Metabolism	urine	Metabolon HD4 [nt-ms]	normalized counts	8	154.08626000000001	2385	62-31-7	681	C03758	HMDB00073	0	5.83333	TRUE
dopamine sulfate (1)	Amino acids	Phenylalanine and Tyrosine Metabolism	urine	Metabolon HD4 [nt-ms]	normalized counts	5.6	232.02848	1511					0	0	FALSE
dopamine sulfate (2)	Amino acids	Phenylalanine and Tyrosine Metabolism	urine	Metabolon HD4 [nt-ms]	normalized counts	4.7	232.02844999999999	1556.2					0	0	FALSE
ectoine	Xenobiotics	Chemical	urine	Metabolon HD4 [nt-ms]	normalized counts	4.4	143.08151000000001	1980	96702-03-3	126041	C06231		0	0	FALSE
enterolactone	Xenobiotics	Food Component/Plant	urine	Metabolon HD4 [nt-ms]	normalized counts	14.5	297.11322999999999	4515.2	78473-71-9	10685477			0	62.0833	FALSE
epiandrosterone glucuronide	Lipids	Fatty Acid, Monohydroxy	urine	Metabolon HD4 [nt-ms]	normalized counts	4.3	465.24939000000001	4642	4271-00-5	10298641			0	0	FALSE
epiandrosterone sulfate	Lipids	Steroid	urine	Metabolon HD4 [nt-ms]	normalized counts	4.1	369.17410999999998	4855	22229-22-7		C07635	HMDB00365	0	0	FALSE
equol glucuronide	Xenobiotics	Food Component/Plant	urine	Metabolon HD4 [nt-ms]	normalized counts	4.3	417.1191	3215					0	90	FALSE
equol sulfate	Xenobiotics	Food Component/Plant	urine	Metabolon HD4 [nt-ms]	normalized counts	18.2	321.04383000000001	3630					0	90	FALSE
ergothioneine	Xenobiotics	Food Component/Plant	urine	Metabolon HD4 [nt-ms]	normalized counts	13.1	230.09577999999999	850	58511-63-0	3032311	C05570	HMDB03045	0	9.58333	TRUE
erythritol	Xenobiotics	Food Component/Plant	urine	Metabolon HD4 [nt-ms]	normalized counts	5.5	121.05063	729	149-32-6	222285	C00503	HMDB02994	0	0	FALSE
erythronate*	Carbohydrates	Aminosugar Metabolism	urine	Metabolon HD4 [nt-ms]	normalized counts	7.7	135.02988999999999	2186	88759-55-1	2781043		HMDB00613	0	0	FALSE
ethanolamine	Lipids	Phospholipid Metabolism	urine	Metabolon HD4 [nt-ms]	normalized counts	9.5	123.11279999999999	1935	141-43-5	700	C00189	HMDB00149	0	2.91667	TRUE
ethyl glucuronide	Xenobiotics	Chemical	urine	Metabolon HD4 [nt-ms]	normalized counts	19.3	221.06666999999999	793	17685-04-0	152226			0	25.4167	TRUE
ethyl paraben sulfate	Xenobiotics	Chemical	urine	Metabolon HD4 [nt-ms]	normalized counts	9.8	245.01253	3445	162338-11-6				0	48.75	FALSE
ethylmalonate	Amino acids	Leucine, Isoleucine and Valine Metabolism	urine	Metabolon HD4 [nt-ms]	normalized counts	4.2	131.03497999999999	2785	601-75-2	11756		HMDB00622	0	0	FALSE
etiocholanolone glucuronide	Lipids	Steroid	urine	Metabolon HD4 [nt-ms]	normalized counts	6.2	465.24939000000001	4915	621890				0	0	FALSE
eugenol sulfate	Xenobiotics	Food Component/Plant	urine	Metabolon HD4 [nt-ms]	normalized counts	5	243.03326000000001	3782	95480-60-7	180632			0	24.5833	TRUE
ferulic acid 4-sulfate	Xenobiotics	Food Component/Plant	urine	Metabolon HD4 [nt-ms]	normalized counts	5.3	273.00743999999997	1225	86321-29-1	6305574		HMDB29200	0	7.5	TRUE
fucitol	Xenobiotics	Food Component/Plant	urine	Metabolon HD4 [nt-ms]	normalized counts	4.7	165.07684	816.1	13074-06-1	3429			0	0	FALSE
fucose	Carbohydrates	Pentose Metabolism	urine	Metabolon HD4 [nt-ms]	normalized counts	13.5	164.0917	750	2438-80-4	19466	C01018	HMDB00174	0	0	FALSE
fumarate	Energy	TCA Cycle	urine	Metabolon HD4 [nt-ms]	normalized counts	5.6	115.00368	3084	100-17-8	444972	C00122	HMDB00134	0	0	FALSE
galactitol (dulcitol)	Carbohydrates	Fructose, Mannose and Galactose Metabolism	urine	Metabolon HD4 [nt-ms]	normalized counts	21.2	181.07176000000001	2309.6999999999998	608-66-2	11850	C01697	HMDB00107	0	16.25	TRUE
galactonate	Carbohydrates	Fructose, Mannose and Galactose Metabolism	urine	Metabolon HD4 [nt-ms]	normalized counts	29.3	195.05101999999999	3085	299-28-5	128869	C00880	HMDB00565	0	0.416667	TRUE
gamma-carboxyglutamate	Amino acids	Glutamate Metabolism	urine	Metabolon HD4 [nt-ms]	normalized counts	7.8	192.05027000000001	903	56271-99-9	40772		HMDB41900	0	0	FALSE
gamma-CEHC	Cofactors and Vitamins	Tocopherol Metabolism	urine	Metabolon HD4 [nt-ms]	normalized counts	13.3	263.12887999999998	3843	178167-75-4	133098		HMDB01931	0	39.1667	FALSE
gamma-CEHC glucuronide*	Cofactors and Vitamins	Tocopherol Metabolism	urine	Metabolon HD4 [nt-ms]	normalized counts	3.8	439.16097000000002	2500					0	0	FALSE
gamma-glutamyl-epsilon-lysine	Peptides	Gamma-glutamyl Amino Acid	urine	Metabolon HD4 [nt-ms]	normalized counts	10.4	276.15539999999999	2717	17105-15-6	65254;14284565		HMDB03869	0	6.25	TRUE
gamma-glutamylglycine	Peptides	Gamma-glutamyl Amino Acid	urine	Metabolon HD4 [nt-ms]	normalized counts	6.9	205.08189999999999	1535	1948-29-4	165527		HMDB11667	0	2.08333	TRUE
gamma-glutamylhistidine	Peptides	Gamma-glutamyl Amino Acid	urine	Metabolon HD4 [nt-ms]	normalized counts	11.8	285.11935	2740	37460-15-4	7017195			0	7.08333	TRUE
gamma-glutamylisoleucine*	Peptides	Gamma-glutamyl Amino Acid	urine	Metabolon HD4 [nt-ms]	normalized counts	8.7	261.14449999999999	2940		14253342		HMDB11170	0	0	FALSE
gamma-glutamylleucine	Peptides	Gamma-glutamyl Amino Acid	urine	Metabolon HD4 [nt-ms]	normalized counts	9.3	261.14449999999999	2991	2566-39-4	151023		HMDB11171	0	6.66667	TRUE
gamma-glutamylphenylalanine	Peptides	Gamma-glutamyl Amino Acid	urine	Metabolon HD4 [nt-ms]	normalized counts	9.5	295.12885	2992	7432-24-8	111299		HMDB00594	0	6.66667	TRUE
gamma-glutamylthreonine*	Peptides	Gamma-glutamyl Amino Acid	urine	Metabolon HD4 [nt-ms]	normalized counts	33.5	249.10812000000001	1750	5652-48-2			HMDB29159	0	28.3333	TRUE
gamma-glutamyltyrosine	Peptides	Gamma-glutamyl Amino Acid	urine	Metabolon HD4 [nt-ms]	normalized counts	19.6	309.10921000000002	1240	7432-23-7	94340		HMDB11741	0	51.25	FALSE
gamma-glutamylvaline	Peptides	Gamma-glutamyl Amino Acid	urine	Metabolon HD4 [nt-ms]	normalized counts	7.2	247.12885	2700	2746-34-1	7015683		HMDB11172	0	0	FALSE
gentisate	Amino acids	Phenylalanine and Tyrosine Metabolism	urine	Metabolon HD4 [nt-ms]	normalized counts	5.8	153.01933	905	490-79-9	3469	C00628	HMDB00152	0	0	FALSE
gentisic acid-5-glucoside	Xenobiotics	Chemical	urine	Metabolon HD4 [nt-ms]	normalized counts	12.6	315.07215000000002	1434	1820-89-9	10914066			0	79.1667	FALSE
glucarate (saccharate)	Cofactors and Vitamins	Ascorbate and Aldarate Metabolism	urine	Metabolon HD4 [nt-ms]	normalized counts	18.8	209.03029000000001	3692	5793-88-4	33037	C00818	HMDB00663	0	10.4167	TRUE
gluconate	Xenobiotics	Food Component/Plant	urine	Metabolon HD4 [nt-ms]	normalized counts	10.8	195.05101999999999	2922	527-07-1	10690	C00257	HMDB00625	0	0	FALSE
glucosaminate	Carbohydrates	Aminosugar Metabolism	urine	Metabolon HD4 [nt-ms]	normalized counts	10.2	196.08157	1091	3646-68-2	73563	C03752		0	0	FALSE
glucose	Carbohydrates	Glycolysis, Gluconeogenesis, and Pyruvate Metabolism	urine	Metabolon HD4 [nt-ms]	normalized counts	5.6	225.06159	2342	50-99-7	79025	C00031	HMDB00122	0	0	FALSE
glucuronate	Carbohydrates	Aminosugar Metabolism	urine	Metabolon HD4 [nt-ms]	normalized counts	7.3	193.03537	3233.3	207300-70-7	444791	C00191	HMDB00127	0	0	FALSE
glutamate	Amino acids	Glutamate Metabolism	urine	Metabolon HD4 [nt-ms]	normalized counts	3.5	148.06044	1500	56-86-0	611	C00025	HMDB00148	0	0	FALSE
glutamine	Amino acids	Glutamate Metabolism	urine	Metabolon HD4 [nt-ms]	normalized counts	3.5	147.07642000000001	1291	56-85-9	5961	C00064	HMDB00641	0	0	FALSE
glutarate (pentanedioate)	Amino acids	Lysine Metabolism	urine	Metabolon HD4 [nt-ms]	normalized counts	11.4	131.03497999999999	2900	110-94-1	743	C00489	HMDB00661	0	0	FALSE
glutarylcarnitine (C5)	Amino acids	Lysine Metabolism	urine	Metabolon HD4 [nt-ms]	normalized counts	5	276.14416999999997	2393	102636-82-8	71464488		HMDB13130	0	0	FALSE
glycerate	Carbohydrates	Glycolysis, Gluconeogenesis, and Pyruvate Metabolism	urine	Metabolon HD4 [nt-ms]	normalized counts	14.7	105.01933	2070.4	600-19-1	752	C00258	HMDB00139	0	0	FALSE
glycerol 3-phosphate	Lipids	Glycerolipid Metabolism	urine	Metabolon HD4 [nt-ms]	normalized counts	7.8	173.02095	580	29849-82-9	754	C00093	HMDB00126	0	0	FALSE
glycerophosphoethanolamine	Lipids	Phospholipid Metabolism	urine	Metabolon HD4 [nt-ms]	normalized counts	6	214.04858999999999	3075	33049-08-0	123874	C01233	HMDB00114	0	0	FALSE
glycerophosphoglycerol	Lipids	Glycerolipid Metabolism	urine	Metabolon HD4 [nt-ms]	normalized counts	7.8	245.04317	2430		439964	C03274		0	0	FALSE
glycerophosphoinositol*	Lipids	Phospholipid Metabolism	urine	Metabolon HD4 [nt-ms]	normalized counts	5.7	335.07378	516	16824-65-0				0	0	FALSE
glycerophosphorylcholine (GPC)	Lipids	Phospholipid Metabolism	urine	Metabolon HD4 [nt-ms]	normalized counts	4.2	258.11009999999999	672	28319-77-9	71920	C00670	HMDB00086	0	0	FALSE
glycine	Amino acids	Glycine, Serine and Threonine Metabolism	urine	Metabolon HD4 [nt-ms]	normalized counts	3.5	76.03931	1375	56-40-6	750	C00037	HMDB00123	0	0	FALSE
glycochenodeoxycholate	Lipids	Primary Bile Acid Metabolism	urine	Metabolon HD4 [nt-ms]	normalized counts	16.9	448.30684000000002	5236.1000000000004	16564-43-5	12544	C05466	HMDB00637	0	60.4167	FALSE
glycochenodeoxycholate glucuronide (1)	Lipids	Primary Bile Acid Metabolism	urine	Metabolon HD4 [nt-ms]	normalized counts	12.1	311.66583000000003	4806					0	6.25	TRUE
glycochenodeoxycholate sulfate	Lipids	Primary Bile Acid Metabolism	urine	Metabolon HD4 [nt-ms]	normalized counts	7.6	263.62819000000002	4820					0	0.416667	TRUE
glycocholate	Lipids	Primary Bile Acid Metabolism	urine	Metabolon HD4 [nt-ms]	normalized counts	12.9	464.30176	5163	475-31-0;863-57-0	10140	C01921	HMDB00138	0	20.8333	TRUE
glycocholate glucuronide (1)	Lipids	Primary Bile Acid Metabolism	urine	Metabolon HD4 [nt-ms]	normalized counts	10.1	640.33384999999998	2938					0	26.6667	TRUE
glycocholenate sulfate*	Lipids	Secondary Bile Acid Metabolism	urine	Metabolon HD4 [nt-ms]	normalized counts	9.3	254.62290999999999	4750					0	0	FALSE
glycodeoxycholate	Lipids	Secondary Bile Acid Metabolism	urine	Metabolon HD4 [nt-ms]	normalized counts	16.9	448.30684000000002	5281	360-65-6	3035026	C05464	HMDB00631	0	52.0833	FALSE
glycodeoxycholate sulfate	Lipids	Secondary Bile Acid Metabolism	urine	Metabolon HD4 [nt-ms]	normalized counts	6.1	263.62819000000002	4875					0	4.16667	TRUE
glycohyocholate	Lipids	Secondary Bile Acid Metabolism	urine	Metabolon HD4 [nt-ms]	normalized counts	14.8	464.30176	5020					0	48.75	FALSE
glycolate (hydroxyacetate)	Xenobiotics	Chemical	urine	Metabolon HD4 [nt-ms]	normalized counts	29.4	159.01073	1790.4	79-14-1	757	C00160	HMDB00115	0	0.416667	TRUE
glycolithocholate sulfate*	Lipids	Secondary Bile Acid Metabolism	urine	Metabolon HD4 [nt-ms]	normalized counts	11.5	255.63073	5011	15324-64-8	72222	C11301	HMDB02639	0	0.416667	TRUE
glycoursodeoxycholate	Lipids	Secondary Bile Acid Metabolism	urine	Metabolon HD4 [nt-ms]	normalized counts	21.8	448.30684000000002	5033	64480-66-6	12310288		HMDB00708	0	42.5	FALSE
guanidinoacetate	Amino acids	Creatine Metabolism	urine	Metabolon HD4 [nt-ms]	normalized counts	5	116.04655	2884	352-97-6	763	C00581	HMDB00128	0	0	FALSE
guanidinosuccinate	Amino acids	Guanidino and Acetamido Metabolism	urine	Metabolon HD4 [nt-ms]	normalized counts	3.9	174.05203	640.20000000000005	6133-30-8	97856	C03139	HMDB03157	0	0	FALSE
guanine	Nucleotides	Purine Metabolism, Guanine containing	urine	Metabolon HD4 [nt-ms]	normalized counts	7.4	150.04212999999999	1330	73-40-5	764	C00242	HMDB00132	0	0	FALSE
guanosine	Nucleotides	Purine Metabolism, Guanine containing	urine	Metabolon HD4 [nt-ms]	normalized counts	7.1	282.08438999999998	1662	118-00-3	6802	C00387	HMDB00133	0	8.75	TRUE
guanosine-3',5'-cyclic monophosphate (cGMP)	Nucleotides	Purine Metabolism, Guanine containing	urine	Metabolon HD4 [nt-ms]	normalized counts	7.6	344.04016000000001	1593	7665-99-8	24316	C00942	HMDB01314	0	0	FALSE
gulonic acid*	Cofactors and Vitamins	Ascorbate and Aldarate Metabolism	urine	Metabolon HD4 [nt-ms]	normalized counts	10.3	195.05101999999999	2750	20246-53-1	9794176			0	0	FALSE
hexanoylcarnitine	Lipids	Fatty Acid Metabolism(Acyl Carnitine)	urine	Metabolon HD4 [nt-ms]	normalized counts	8.4	260.18563999999998	3308	6920-35-0	6426853		HMDB00705	0	0.416667	TRUE
hexanoylglycine	Lipids	Fatty Acid Metabolism(Acyl Glycine)	urine	Metabolon HD4 [nt-ms]	normalized counts	5	172.09791000000001	2900	24003-67-6	99463		HMDB00701	0	0	FALSE
hippurate	Xenobiotics	Benzoate Metabolism	urine	Metabolon HD4 [nt-ms]	normalized counts	3.9	180.06551999999999	2116	495-69-2	464	C01586	HMDB00714	0	0	FALSE
histamine	Amino acids	Histidine Metabolism	urine	Metabolon HD4 [nt-ms]	normalized counts	16.1	112.08693	3035	51-45-6	774	C00388	HMDB00870	0	65.8333	FALSE
histidine	Amino acids	Histidine Metabolism	urine	Metabolon HD4 [nt-ms]	normalized counts	6.3	156.07676000000001	2707	5934-29-2	6274	C00135	HMDB00177	0	0	FALSE
homoarginine	Amino acids	Urea cycle; Arginine and Proline Metabolism	urine	Metabolon HD4 [nt-ms]	normalized counts	6.6	189.13461000000001	2882	156-86-5	9085	C01924	HMDB00670	0	0	FALSE
homocarnosine	Peptides	Dipeptide Derivative	urine	Metabolon HD4 [nt-ms]	normalized counts	7.7	239.11496	3938.7	3650-73-5	10243361	C00884	HMDB00745	0	0	FALSE
homocitrate	Xenobiotics	Food Component/Plant	urine	Metabolon HD4 [nt-ms]	normalized counts	8.5	224.07650000000001	1179	320573-06-6	439459	C01251	HMDB03518	0	0	FALSE
homocitrulline	Amino acids	Urea cycle; Arginine and Proline Metabolism	urine	Metabolon HD4 [nt-ms]	normalized counts	3.6	190.11861999999999	1908	1190-49-4	65072	C02427	HMDB00679	0	0	FALSE
homoserine	Amino acids	Glycine, Serine and Threonine Metabolism	urine	Metabolon HD4 [nt-ms]	normalized counts	18.2	118.05096	2875.8	672-15-1	12647	C00263	HMDB00719	0	1.25	TRUE
homostachydrine*	Xenobiotics	Food Component/Plant	urine	Metabolon HD4 [nt-ms]	normalized counts	17	158.11756	1750	1195-94-4	441447	C08283	HMDB33433	0	0	FALSE
homovanillate (HVA)	Amino acids	Phenylalanine and Tyrosine Metabolism	urine	Metabolon HD4 [nt-ms]	normalized counts	8.1	181.05063000000001	1649	306-08-1	1738	C05582	HMDB00118	0	0	FALSE
homovanillate sulfate	Amino acids	Phenylalanine and Tyrosine Metabolism	urine	Metabolon HD4 [nt-ms]	normalized counts	9.6	261.00743999999997	1047	38339-06-9	29981063		HMDB11719	0	0	FALSE
hydantoin-5-propionic acid	Amino acids	Histidine Metabolism	urine	Metabolon HD4 [nt-ms]	normalized counts	4.3	171.04113000000001	767	5624-26-0	782	C05565	HMDB01212	0	0	FALSE
hydroquinone sulfate	Xenobiotics	Drug	urine	Metabolon HD4 [nt-ms]	normalized counts	5.3	188.98631	1395	123-31-9	161220	C00530	HMDB02434	0	0	FALSE
hydroxycotinine	Xenobiotics	Tobacco Metabolite	urine	Metabolon HD4 [nt-ms]	normalized counts	17.8	193.09716	2030	34834-67-8	10219774		HMDB01390	0	75.4167	FALSE
hypotaurine	Amino acids	Methionine, Cysteine, SAM and Taurine Metabolism	urine	Metabolon HD4 [nt-ms]	normalized counts	12.3	110.02703	724	300-84-5	107812	C00519	HMDB00965	0	1.25	TRUE
hypoxanthine	Nucleotides	Purine Metabolism, (Hypo)Xanthine/Inosine containing	urine	Metabolon HD4 [nt-ms]	normalized counts	8.2	135.03122999999999	1291.2	68-94-0	790	C00262	HMDB00157	0	0	FALSE
ibuprofen acyl glucuronide	Xenobiotics	Drug	urine	Metabolon HD4 [nt-ms]	normalized counts	8.6	381.15548999999999	4855	115075-59-7	163959			0	63.3333	FALSE
imidazole lactate	Amino acids	Histidine Metabolism	urine	Metabolon HD4 [nt-ms]	normalized counts	7.7	157.06076999999999	2040	14403-45-3	440129	C05568	HMDB02320	0	0	FALSE
imidazole propionate	Amino acids	Histidine Metabolism	urine	Metabolon HD4 [nt-ms]	normalized counts	4.6	141.06585999999999	2263	1074-59-5	70630		HMDB02271	0	0	FALSE
indole-3-carboxylic acid	Amino acids	Tryptophan Metabolism	urine	Metabolon HD4 [nt-ms]	normalized counts	22.7	160.04040000000001	1708.8	771-50-6	69867	C19837	HMDB03320	0	47.9167	FALSE
indoleacetate	Amino acids	Tryptophan Metabolism	urine	Metabolon HD4 [nt-ms]	normalized counts	3.9	174.05605	2200	6505-45-9	802	C00954	HMDB00197	0	0	FALSE
indoleacetylalanine	Xenobiotics	Food Component/Plant	urine	Metabolon HD4 [nt-ms]	normalized counts	10.1	245.09316000000001	2870	57105-39-2	3398622			0	47.5	FALSE
indoleacetylglutamine	Amino acids	Tryptophan Metabolism	urine	Metabolon HD4 [nt-ms]	normalized counts	3.8	302.11462999999998	2535		25200879		HMDB13240	0	0	FALSE
indolelactate	Amino acids	Tryptophan Metabolism	urine	Metabolon HD4 [nt-ms]	normalized counts	3.5	204.06661	2286	832-97-3	92904	C02043	HMDB00671	0	0	FALSE
indolin-2-one	Xenobiotics	Food Component/Plant	urine	Metabolon HD4 [nt-ms]	normalized counts	22.3	134.06003999999999	2575	59-48-3	321710	C12312		0	0	FALSE
inosine	Nucleotides	Purine Metabolism, (Hypo)Xanthine/Inosine containing	urine	Metabolon HD4 [nt-ms]	normalized counts	5.1	267.07348999999999	1602.1	58-63-9	6021	C00294	HMDB00195	0	0	FALSE
isobutyrylcarnitine	Amino acids	Leucine, Isoleucine and Valine Metabolism	urine	Metabolon HD4 [nt-ms]	normalized counts	3.9	232.15433999999999	2810	25518-49-4	168379		HMDB00736	0	0	FALSE
isobutyrylglycine	Amino acids	Leucine, Isoleucine and Valine Metabolism	urine	Metabolon HD4 [nt-ms]	normalized counts	5.9	144.06661	1420	15926-18-8	10855600		HMDB00730	0	0	FALSE
isocitrate	Energy	TCA Cycle	urine	Metabolon HD4 [nt-ms]	normalized counts	18.6	191.01973000000001	4156.8	20226-99-7	1198	C00311	HMDB00193	0	0.833333	TRUE
isoeugenol sulfate	Xenobiotics	Food Component/Plant	urine	Metabolon HD4 [nt-ms]	normalized counts	10.4	243.03326000000001	3893					0	70.8333	FALSE
isoleucine	Amino acids	Leucine, Isoleucine and Valine Metabolism	urine	Metabolon HD4 [nt-ms]	normalized counts	6.4	132.10191	2800	73-32-5	6306	C00407	HMDB00172	0	0	FALSE
isovalerylcarnitine	Amino acids	Leucine, Isoleucine and Valine Metabolism	urine	Metabolon HD4 [nt-ms]	normalized counts	8.6	246.16999000000001	3085	31023-24-2	6426851		HMDB00688	0	5.83333	TRUE
isovalerylglycine	Amino acids	Leucine, Isoleucine and Valine Metabolism	urine	Metabolon HD4 [nt-ms]	normalized counts	6.3	158.08225999999999	1950	16284-60-9	546304		HMDB00678	0	0	FALSE
isoxanthopterin	Cofactors and Vitamins	Pterin Metabolism	urine	Metabolon HD4 [nt-ms]	normalized counts	6.6	180.05160000000001	1110	529-69-1	10729	C03975	HMDB00704	0	0.416667	TRUE
I-urobilinogen	Cofactors and Vitamins	Hemoglobin and Porphyrin Metabolism	urine	Metabolon HD4 [nt-ms]	normalized counts	23.6	591.31880999999998	4190	14684-37-8	26818	C05790	HMDB04157	0	63.75	FALSE
kynurenate	Amino acids	Tryptophan Metabolism	urine	Metabolon HD4 [nt-ms]	normalized counts	6.6	190.04987	2385	492-27-3	3845	C01717	HMDB00715	0	0	FALSE
kynurenine	Amino acids	Tryptophan Metabolism	urine	Metabolon HD4 [nt-ms]	normalized counts	6.7	209.09207000000001	2739	2922-83-0	161166	C00328	HMDB00684	0	0	FALSE
lactate	Carbohydrates	Glycolysis, Gluconeogenesis, and Pyruvate Metabolism	urine	Metabolon HD4 [nt-ms]	normalized counts	14.9	89.024420000000006	1468.8	79-33-4	612	C00186	HMDB00190	0	0	FALSE
lactose	Carbohydrates	Disaccharides and Oligosaccharides	urine	Metabolon HD4 [nt-ms]	normalized counts	14.4	387.11442	3500	5965-66-2	84571	C00243	HMDB00186	0	14.1667	TRUE
lanthionine	Xenobiotics	Chemical	urine	Metabolon HD4 [nt-ms]	normalized counts	5.3	209.05905999999999	1730	468821	6994972;98504			0	0	FALSE
laurylcarnitine	Lipids	Fatty Acid Metabolism(Acyl Carnitine)	urine	Metabolon HD4 [nt-ms]	normalized counts	9.8	344.27954	1235	25518-54-1	10427569		HMDB02250	0	2.5	TRUE
leucine	Amino acids	Leucine, Isoleucine and Valine Metabolism	urine	Metabolon HD4 [nt-ms]	normalized counts	4.8	132.10191	2864	61-90-5	6106	C00123	HMDB00687	0	0	FALSE
levulinate (4-oxovalerate)	Xenobiotics	Food Component/Plant	urine	Metabolon HD4 [nt-ms]	normalized counts	20.6	99.044060000000002	1433	123-76-2	11579		HMDB00720	0	0.416667	TRUE
L-urobilin	Cofactors and Vitamins	Hemoglobin and Porphyrin Metabolism	urine	Metabolon HD4 [nt-ms]	normalized counts	15.4	595.34902	901	34217-90-8	5280818	C05793	HMDB04159	0	7.08333	TRUE
lysine	Amino acids	Lysine Metabolism	urine	Metabolon HD4 [nt-ms]	normalized counts	6	147.11281	2850	56-87-1	5962	C00047	HMDB00182	0	0	FALSE
malate	Energy	TCA Cycle	urine	Metabolon HD4 [nt-ms]	normalized counts	9.3	133.01425	3343.1	6915-15-7	525	C00149	HMDB00156	0	0	FALSE
maleate	Lipids	Fatty Acid, Dicarboxylate	urine	Metabolon HD4 [nt-ms]	normalized counts	5.9	115.00368	2510	110-16-7	444266	C01384	HMDB00176	0	0	FALSE
malonate	Lipids	Fatty Acid Synthesis	urine	Metabolon HD4 [nt-ms]	normalized counts	10.9	103.00368	3447	141-82-2;26522-22-85-0	867	C00383	HMDB00691	0	0.833333	TRUE
malonylcarnitine	Lipids	Fatty Acid Synthesis	urine	Metabolon HD4 [nt-ms]	normalized counts	4.3	248.11286999999999	2086	853728-01-5	22833583		HMDB02095	0	0	FALSE
mandelate	Xenobiotics	Benzoate Metabolism	urine	Metabolon HD4 [nt-ms]	normalized counts	10.3	151.04006000000001	1431.4	90-64-2	1292	C01984	HMDB00703	0	35	FALSE
mannitol/sorbitol	Carbohydrates	Fructose, Mannose and Galactose Metabolism	urine	Metabolon HD4 [nt-ms]	normalized counts	8.4	181.07176000000001	2260		5780	C01507	HMDB00247	0	0	FALSE
mannose	Carbohydrates	Fructose, Mannose and Galactose Metabolism	urine	Metabolon HD4 [nt-ms]	normalized counts	22.7	225.06159	2200	3458-28-4	18950	C00159	HMDB00169	0	55.8333	FALSE
mesaconate (methylfumarate)	Energy	TCA Cycle	urine	Metabolon HD4 [nt-ms]	normalized counts	7.5	129.01933	3000	498-24-8	638129	C01732	HMDB00749	0	0	FALSE
methionine	Amino acids	Methionine, Cysteine, SAM and Taurine Metabolism	urine	Metabolon HD4 [nt-ms]	normalized counts	5.4	150.05833000000001	2526	63-68-3	6137	C00073	HMDB00696	0	0	FALSE
methionine sulfone	Amino acids	Methionine, Cysteine, SAM and Taurine Metabolism	urine	Metabolon HD4 [nt-ms]	normalized counts	4.8	182.04816	1250	820-10-0	69961			0	0	FALSE
methionine sulfoxide	Amino acids	Methionine, Cysteine, SAM and Taurine Metabolism	urine	Metabolon HD4 [nt-ms]	normalized counts	8.5	166.05324999999999	1272	3226-65-1	158980	C02989	HMDB02005	0	0	FALSE
methyl indole-3-acetate	Xenobiotics	Food Component/Plant	urine	Metabolon HD4 [nt-ms]	normalized counts	17.3	190.08626000000001	3339	1912-33-0	74706		HMDB29738	0	5.41667	TRUE
methyl-4-hydroxybenzoate sulfate	Xenobiotics	Benzoate Metabolism	urine	Metabolon HD4 [nt-ms]	normalized counts	4.4	230.99688	2873					0	0	FALSE
methylmalonate (MMA)	Lipids	Fatty Acid Metabolism (also BCAA Metabolism)	urine	Metabolon HD4 [nt-ms]	normalized counts	9	117.01933	3078.4	516-05-2	487	C02170	HMDB00202	0	0	FALSE
methylsuccinate	Amino acids	Leucine, Isoleucine and Valine Metabolism	urine	Metabolon HD4 [nt-ms]	normalized counts	5	131.03497999999999	2800	498-21-5	10349		HMDB01844	0	0	FALSE
methylsuccinoylcarnitine (1)	Amino acids	Leucine, Isoleucine and Valine Metabolism	urine	Metabolon HD4 [nt-ms]	normalized counts	5.8	276.14416999999997	2589					0	0	FALSE
methylurea	Amino acids	Urea cycle; Arginine and Proline Metabolism	urine	Metabolon HD4 [nt-ms]	normalized counts	5.3	75.055289999999999	807	598-50-5	11719	C16363		0	0	FALSE
mevalonolactone	Lipids	Mevalonate Metabolism	urine	Metabolon HD4 [nt-ms]	normalized counts	8.5	131.07026999999999	1375	674-26-0	10428		HMDB06024	0	0	FALSE
myo-inositol	Lipids	Inositol Metabolism	urine	Metabolon HD4 [nt-ms]	normalized counts	21.9	225.06159	3506.3	87-89-8	892	C00137	HMDB00211	0	0.833333	TRUE
myristoleoylcarnitine*	Lipids	Fatty Acid Metabolism(Acyl Carnitine)	urine	Metabolon HD4 [nt-ms]	normalized counts	9.1	370.29471000000001	1316	889848-55-9				0	0.833333	TRUE
N-(2-furoyl)glycine	Xenobiotics	Food Component/Plant	urine	Metabolon HD4 [nt-ms]	normalized counts	6.3	168.03022999999999	1525.8	5657-19-2;5657-19-2	21863		HMDB00439	0	0	FALSE
N1,N12-diacetylspermine	Amino acids	Polyamine Metabolism	urine	Metabolon HD4 [nt-ms]	normalized counts	11.2	287.24416000000002	3105	61345-83-3	132680	C03413	HMDB02172	0	0	FALSE
N1-Methyl-2-pyridone-5-carboxamide	Cofactors and Vitamins	Nicotinate and Nicotinamide Metabolism	urine	Metabolon HD4 [nt-ms]	normalized counts	5.8	153.06585999999999	1250	701-44-0	69698	C05842	HMDB04193	0	0	FALSE
N1-methyladenosine	Nucleotides	Purine Metabolism, Adenine containing	urine	Metabolon HD4 [nt-ms]	normalized counts	5.6	282.11968999999999	2120	15763-06-1	27476	C02494	HMDB03331	0	0	FALSE
N1-methylguanosine	Nucleotides	Purine Metabolism, Guanine containing	urine	Metabolon HD4 [nt-ms]	normalized counts	4.7	296.10003999999998	1915	2140-65-0	96373		HMDB01563	0	0	FALSE
N2,N2-dimethylguanine	Nucleotides	Purine Metabolism, Guanine containing	urine	Metabolon HD4 [nt-ms]	normalized counts	23.3	180.08798999999999	2465	1445-15-4	74047			0	26.25	TRUE
N2,N2-dimethylguanosine	Nucleotides	Purine Metabolism, Guanine containing	urine	Metabolon HD4 [nt-ms]	normalized counts	4.1	312.13024999999999	2210	2140-67-2	92919		HMDB04824	0	0	FALSE
N2,N5-diacetylornithine	Amino acids	Urea cycle; Arginine and Proline Metabolism	urine	Metabolon HD4 [nt-ms]	normalized counts	12.5	215.10373000000001	1650	39825-23-5	10398396			0	0	FALSE
N2,N6-diacetyllysine	Amino acids	Lysine Metabolism	urine	Metabolon HD4 [nt-ms]	normalized counts	5	229.11938000000001	1604	499-86-5	91827			0	0	FALSE
N2-acetyllysine	Amino acids	Lysine Metabolism	urine	Metabolon HD4 [nt-ms]	normalized counts	4.5	187.10881000000001	828.3	1946-82-3	92907	C12989	HMDB00446	0	0	FALSE
N2-methylguanosine	Nucleotides	Purine Metabolism, Guanine containing	urine	Metabolon HD4 [nt-ms]	normalized counts	4.5	296.10003999999998	1988	2140-77-4	3035422		HMDB05862	0	0	FALSE
N3-methyluridine	Nucleotides	Pyrimidine Metabolism, Uracil containing	urine	Metabolon HD4 [nt-ms]	normalized counts	7	257.07790999999997	1944	2140-69-4	99592		HMDB04813	0	0	FALSE
N4-acetylcytidine	Nucleotides	Pyrimidine Metabolism, Cytidine containing	urine	Metabolon HD4 [nt-ms]	normalized counts	4	284.08881000000002	2040	3768-18-1	107461		HMDB05923	0	0	FALSE
N6,N6,N6-trimethyllysine	Amino acids	Lysine Metabolism	urine	Metabolon HD4 [nt-ms]	normalized counts	5.5	189.15976000000001	2825	23284-33-5	440120	C03793	HMDB01325	0	0	FALSE
N6-acetyllysine	Amino acids	Lysine Metabolism	urine	Metabolon HD4 [nt-ms]	normalized counts	5.4	187.10881000000001	1059	692-04-6	92832	C02727	HMDB00206	0	0	FALSE
N6-carbamoylthreonyladenosine	Nucleotides	Purine Metabolism, Adenine containing	urine	Metabolon HD4 [nt-ms]	normalized counts	5.4	411.12698	2164	24719-82-2	161466		HMDB41623	0	0	FALSE
N6-carboxyethyllysine	Amino acids	Lysine Metabolism	urine	Metabolon HD4 [nt-ms]	normalized counts	8.1	219.13394	2695					0	0	FALSE
N6-carboxymethyllysine	Carbohydrates	Advanced Glycation End-product	urine	Metabolon HD4 [nt-ms]	normalized counts	10.3	203.10373000000001	4315	1404817				0	0	FALSE
N6-methyladenosine	Nucleotides	Purine Metabolism, Adenine containing	urine	Metabolon HD4 [nt-ms]	normalized counts	15.7	282.11968999999999	2264	1867-73-8	102175		HMDB04044	0	10.4167	TRUE
N6-succinyladenosine	Nucleotides	Purine Metabolism, Adenine containing	urine	Metabolon HD4 [nt-ms]	normalized counts	5.9	384.11498999999998	1930	4542-23-8			HMDB00912	0	0	FALSE
N-acetyl-1-methylhistidine*	Amino acids	Histidine Metabolism	urine	Metabolon HD4 [nt-ms]	normalized counts	4.6	212.1028	2100					0	0	FALSE
N-acetyl-3-methylhistidine*	Amino acids	Histidine Metabolism	urine	Metabolon HD4 [nt-ms]	normalized counts	7	210.08841000000001	1360	37841-04-6	193270			0	0	FALSE
N-acetylalanine	Amino acids	Alanine and Aspartate Metabolism	urine	Metabolon HD4 [nt-ms]	normalized counts	24.5	130.05096	861.2	97-69-8	88064	C02847	HMDB00766	0	5.41667	TRUE
N-acetylalliin	Xenobiotics	Food Component/Plant	urine	Metabolon HD4 [nt-ms]	normalized counts	4.6	220.06380999999999	1348					0	0	FALSE
N-acetylarginine	Amino acids	Urea cycle; Arginine and Proline Metabolism	urine	Metabolon HD4 [nt-ms]	normalized counts	4.2	217.12952000000001	2245	155-84-0	67427	C02562	HMDB04620	0	0	FALSE
N-acetylasparagine	Amino acids	Alanine and Aspartate Metabolism	urine	Metabolon HD4 [nt-ms]	normalized counts	6.1	173.05678	2250	4033-40-3	99715		HMDB06028	0	0	FALSE
N-acetylaspartate (NAA)	Amino acids	Alanine and Aspartate Metabolism	urine	Metabolon HD4 [nt-ms]	normalized counts	5.2	174.04078999999999	620.5	997-55-7;997-55-7	65065	C01042	HMDB00812	0	0	FALSE
N-acetyl-aspartyl-glutamate (NAAG)	Amino acids	Glutamate Metabolism	urine	Metabolon HD4 [nt-ms]	normalized counts	3.9	305.09795000000003	1035	3106-85-2	5255	C12270	HMDB01067	0	0	FALSE
N-acetyl-beta-alanine	Nucleotides	Pyrimidine Metabolism, Uracil containing	urine	Metabolon HD4 [nt-ms]	normalized counts	5.7	130.05096	1762.4	3025-95-4	76406	C01073		0	0	FALSE
N-acetyl-cadaverine	Amino acids	Lysine Metabolism	urine	Metabolon HD4 [nt-ms]	normalized counts	3.6	145.13354000000001	2385	32343-73-0				0	0	FALSE
N-acetylcarnosine	Peptides	Dipeptide Derivative	urine	Metabolon HD4 [nt-ms]	normalized counts	6	269.12443999999999	2141	56353-15-2	9903482		HMDB12881	0	0	FALSE
N-acetylcitrulline	Amino acids	Urea cycle; Arginine and Proline Metabolism	urine	Metabolon HD4 [nt-ms]	normalized counts	5.1	216.09898000000001	940	33965-42-3	656979	C15532	HMDB00856	0	0	FALSE
N-acetylcysteine	Amino acids	Methionine, Cysteine, SAM and Taurine Metabolism	urine	Metabolon HD4 [nt-ms]	normalized counts	15.5	162.02304000000001	1108	616-91-1	12035	C06809	HMDB01890	0	24.1667	TRUE
N-acetylglucosamine/N-acetylgalactosamine	Carbohydrates	Aminosugar Metabolism	urine	Metabolon HD4 [nt-ms]	normalized counts	12.8	220.08264	1897					0	0.416667	TRUE
N-acetylglucosaminylasparagine	Carbohydrates	Aminosugar Metabolism	urine	Metabolon HD4 [nt-ms]	normalized counts	3.6	336.14015000000001	1212	2776-93-4	123826	C04540	HMDB00489	0	0	FALSE
N-acetylglutamate	Amino acids	Glutamate Metabolism	urine	Metabolon HD4 [nt-ms]	normalized counts	3.1	190.071	1050	1430871	70914	C00624	HMDB01138	0	0	FALSE
N-acetylglutamine	Amino acids	Glutamate Metabolism	urine	Metabolon HD4 [nt-ms]	normalized counts	3.9	189.08698999999999	845	2490-97-3	182230	C02716	HMDB06029	0	0	FALSE
N-acetylglycine	Amino acids	Glycine, Serine and Threonine Metabolism	urine	Metabolon HD4 [nt-ms]	normalized counts	9.3	118.04987	826	543-24-8	10972		HMDB00532	0	15	TRUE
N-acetylhistamine	Amino acids	Histidine Metabolism	urine	Metabolon HD4 [nt-ms]	normalized counts	4.4	154.09748999999999	2287	673-49-4	69602	C05135	HMDB13253	0	6.66667	TRUE
N-acetylhistidine	Amino acids	Histidine Metabolism	urine	Metabolon HD4 [nt-ms]	normalized counts	5.6	196.07275999999999	900	39145-52-3	75619	C02997	HMDB32055	0	0	FALSE
N-acetylisoleucine	Amino acids	Leucine, Isoleucine and Valine Metabolism	urine	Metabolon HD4 [nt-ms]	normalized counts	6.2	172.09791000000001	2325	3077-46-1	2802421			0	0	FALSE
N-acetylkynurenine (2)	Amino acids	Tryptophan Metabolism	urine	Metabolon HD4 [nt-ms]	normalized counts	17	249.08807999999999	2378					0	66.6667	FALSE
N-acetylleucine	Amino acids	Leucine, Isoleucine and Valine Metabolism	urine	Metabolon HD4 [nt-ms]	normalized counts	7.3	172.09791000000001	2400	1188-21-2	70912	C02710	HMDB11756	0	0	FALSE
N-acetylmethionine	Amino acids	Methionine, Cysteine, SAM and Taurine Metabolism	urine	Metabolon HD4 [nt-ms]	normalized counts	11.9	192.06890000000001	1980	65-82-7	448580	C02712	HMDB11745	0	2.08333	TRUE
N-acetylmethionine sulfoxide	Amino acids	Methionine, Cysteine, SAM and Taurine Metabolism	urine	Metabolon HD4 [nt-ms]	normalized counts	5.7	208.06380999999999	944		193368			0	0	FALSE
N-acetylneuraminate	Carbohydrates	Aminosugar Metabolism	urine	Metabolon HD4 [nt-ms]	normalized counts	3.1	310.11326000000003	660	131-48-6	439197	C00270	HMDB00230	0	0	FALSE
N-acetylphenylalanine	Amino acids	Phenylalanine and Tyrosine Metabolism	urine	Metabolon HD4 [nt-ms]	normalized counts	5.4	206.08225999999999	2597	2018-61-3	74839	C03519	HMDB00512	0	5	TRUE
N-acetylproline	Amino acids	Urea cycle; Arginine and Proline Metabolism	urine	Metabolon HD4 [nt-ms]	normalized counts	11.7	158.08116999999999	1695	1074-79-9	322640			0	0	FALSE
N-acetylputrescine	Amino acids	Polyamine Metabolism	urine	Metabolon HD4 [nt-ms]	normalized counts	4.2	131.11788999999999	2230	18233-70-0	122356	C02714	HMDB02064	0	0	FALSE
N-acetylpyrraline	Xenobiotics	Food Component/Plant	urine	Metabolon HD4 [nt-ms]	normalized counts	4.8	295.12993999999998	2545					0	0	FALSE
N-acetyl-S-allyl-L-cysteine	Xenobiotics	Food Component/Plant	urine	Metabolon HD4 [nt-ms]	normalized counts	4.6	202.05432999999999	2237	23127-41-5	152467			0	2.91667	TRUE
N-acetylserine	Amino acids	Glycine, Serine and Threonine Metabolism	urine	Metabolon HD4 [nt-ms]	normalized counts	3.9	148.06044	811	97-14-3	65249		HMDB02931	0	0	FALSE
N-acetyltaurine	Amino acids	Methionine, Cysteine, SAM and Taurine Metabolism	urine	Metabolon HD4 [nt-ms]	normalized counts	6.3	166.01795000000001	800		159864			0	0	FALSE
N-acetylthreonine	Amino acids	Glycine, Serine and Threonine Metabolism	urine	Metabolon HD4 [nt-ms]	normalized counts	8.2	160.06153	821.6	17093-74-2	152204			0	0	FALSE
N-acetyltryptophan	Amino acids	Tryptophan Metabolism	urine	Metabolon HD4 [nt-ms]	normalized counts	4.7	245.09316000000001	2630	1218-34-4	700653	C03137	HMDB13713	0	0	FALSE
N-acetyltyrosine	Amino acids	Phenylalanine and Tyrosine Metabolism	urine	Metabolon HD4 [nt-ms]	normalized counts	4.7	222.07718	1680	537-55-3	68310		HMDB00866	0	0	FALSE
N-acetylvaline	Amino acids	Leucine, Isoleucine and Valine Metabolism	urine	Metabolon HD4 [nt-ms]	normalized counts	5.1	158.08225999999999	1704	96-81-1	66789		HMDB11757	0	0	FALSE
N-alpha-acetylornithine	Amino acids	Urea cycle; Arginine and Proline Metabolism	urine	Metabolon HD4 [nt-ms]	normalized counts	10	175.10772	2000	1572591	439232	C00437	HMDB03357	0	0	FALSE
N-carbamoylalanine	Amino acids	Alanine and Aspartate Metabolism	urine	Metabolon HD4 [nt-ms]	normalized counts	10.1	133.06076999999999	1005	77340-50-2	426409			0	0.416667	TRUE
N-carbamoylaspartate	Nucleotides	Pyrimidine Metabolism, Orotate containing	urine	Metabolon HD4 [nt-ms]	normalized counts	6.5	175.03604000000001	3800	923-37-5	93072	C00438	HMDB00828	0	0	FALSE
N-carbamoylsarcosine	Amino acids	Creatine Metabolism	urine	Metabolon HD4 [nt-ms]	normalized counts	7.7	133.06076999999999	920	30565-25-4	439375	C01043	HMDB12265	0	3.75	TRUE
N-carbamylglutamate	Xenobiotics	Drug	urine	Metabolon HD4 [nt-ms]	normalized counts	9.5	191.06625	865	1188-38-1	121396	C05829		0	1.25	TRUE
N-delta-acetylornithine	Amino acids	Urea cycle; Arginine and Proline Metabolism	urine	Metabolon HD4 [nt-ms]	normalized counts	5.8	173.09316000000001	858		9920500			0	0	FALSE
neopterin	Cofactors and Vitamins	Pterin Metabolism	urine	Metabolon HD4 [nt-ms]	normalized counts	12.8	254.08838	1370	2009-64-5	4455	C05926	HMDB00845	0	0	FALSE
N-formylmethionine	Amino acids	Methionine, Cysteine, SAM and Taurine Metabolism	urine	Metabolon HD4 [nt-ms]	normalized counts	10.3	176.03869	1543.8	4289-98-9	439750	C03145	HMDB01015	0	0	FALSE
nicotinamide	Cofactors and Vitamins	Nicotinate and Nicotinamide Metabolism	urine	Metabolon HD4 [nt-ms]	normalized counts	13.2	123.05529	1942	98-92-0	936	C00153	HMDB01406	0	0	FALSE
nicotinamide N-oxide	Cofactors and Vitamins	Nicotinate and Nicotinamide Metabolism	urine	Metabolon HD4 [nt-ms]	normalized counts	6	139.05020999999999	877	1986-81-8	72661		HMDB02730	0	0	FALSE
nicotinamide ribonucleotide (NMN)	Cofactors and Vitamins	Nicotinate and Nicotinamide Metabolism	urine	Metabolon HD4 [nt-ms]	normalized counts	20.8	335.06387999999998	766	1094-61-7	14180	C00455	HMDB00229	0	37.0833	FALSE
nicotinamide riboside	Cofactors and Vitamins	Nicotinate and Nicotinamide Metabolism	urine	Metabolon HD4 [nt-ms]	normalized counts	8.2	255.09755000000001	2040	1341-23-7	439924	C03150	HMDB00855	0	0	FALSE
nicotinate ribonucleoside	Cofactors and Vitamins	Nicotinate and Nicotinamide Metabolism	urine	Metabolon HD4 [nt-ms]	normalized counts	6.8	256.08157	1536	2625-49-2	161234	C05841	HMDB06809	0	0	FALSE
N-methyl-4-aminobutyric acid	Amino acids	Glutamate Metabolism	urine	Metabolon HD4 [nt-ms]	normalized counts	8.7	118.08626	2109	1119-48-8	1550042;70703			0	0	FALSE
N-methylglutamate	Amino acids	Glutamate Metabolism	urine	Metabolon HD4 [nt-ms]	normalized counts	8.2	162.07608999999999	1300	35989-16-3	439377	C01046		0	0	FALSE
N-methylhydantoin	Amino acids	Creatine Metabolism	urine	Metabolon HD4 [nt-ms]	normalized counts	16.8	115.05021000000001	1100	616-04-6	69217	C02565	HMDB03646	0	11.25	TRUE
N-methylpipecolate	Xenobiotics	Chemical	urine	Metabolon HD4 [nt-ms]	normalized counts	4.2	144.10191	1932	41447-17-0	11862129;11286529			0	0	FALSE
N-methylproline	Amino acids	Urea cycle; Arginine and Proline Metabolism	urine	Metabolon HD4 [nt-ms]	normalized counts	4.7	130.08626000000001	1335	475-11-6	557			0	0	FALSE
N-methyltaurine	Amino acids	Methionine, Cysteine, SAM and Taurine Metabolism	urine	Metabolon HD4 [nt-ms]	normalized counts	3.6	140.03758999999999	670	107-68-6	6994586;7882			0	6.66667	TRUE
N-octanoylglycine	Lipids	Fatty Acid Metabolism(Acyl Glycine)	urine	Metabolon HD4 [nt-ms]	normalized counts	26.9	200.12921	4335.3999999999996	14246-53-8	84290		HMDB00832	0	62.5	FALSE
o-cresol sulfate	Amino acids	Phenylalanine and Tyrosine Metabolism	urine	Metabolon HD4 [nt-ms]	normalized counts	6.2	187.00704999999999	2796		11615528			0	30	FALSE
octanoylcarnitine	Lipids	Fatty Acid Metabolism(Acyl Carnitine)	urine	Metabolon HD4 [nt-ms]	normalized counts	9.6	288.21694000000002	950	3671-77-0	123701	C02838	HMDB00791	0	0	FALSE
O-methylcatechol sulfate	Xenobiotics	Benzoate Metabolism	urine	Metabolon HD4 [nt-ms]	normalized counts	3.7	203.00196	2344		22473			0	0	FALSE
ornithine	Amino acids	Urea cycle; Arginine and Proline Metabolism	urine	Metabolon HD4 [nt-ms]	normalized counts	4.1	133.09716	2800	3184-13-2	6262	C00077	HMDB03374	0	0	FALSE
orotate	Nucleotides	Pyrimidine Metabolism, Orotate containing	urine	Metabolon HD4 [nt-ms]	normalized counts	7.7	155.00982999999999	1638.1	50887-69-9	967	C00295	HMDB00226	0	0	FALSE
orotidine	Nucleotides	Pyrimidine Metabolism, Orotate containing	urine	Metabolon HD4 [nt-ms]	normalized counts	10	287.05209000000002	2250	314-50-1	92751	C01103	HMDB00788	0	0	FALSE
O-sulfo-L-tyrosine	Xenobiotics	Chemical	urine	Metabolon HD4 [nt-ms]	normalized counts	6.3	260.02343000000002	990		514186			0	0	FALSE
oxalate (ethanedioate)	Cofactors and Vitamins	Ascorbate and Aldarate Metabolism	urine	Metabolon HD4 [nt-ms]	normalized counts	5.1	88.988029999999995	603	144-62-7	971	C00209	HMDB02329	0	0	FALSE
pantothenate	Cofactors and Vitamins	Pantothenate and CoA Metabolism	urine	Metabolon HD4 [nt-ms]	normalized counts	4.7	218.10338999999999	1498.7	137-08-6	6613	C00864	HMDB00210	0	0	FALSE
paraxanthine	Xenobiotics	Xanthine Metabolism	urine	Metabolon HD4 [nt-ms]	normalized counts	7.9	179.05744999999999	2279	611-59-6	4687	C13747	HMDB01860	0	2.5	TRUE
p-cresol sulfate	Amino acids	Phenylalanine and Tyrosine Metabolism	urine	Metabolon HD4 [nt-ms]	normalized counts	4	187.00704999999999	2890	3233-57-7	4615423	C01468	HMDB11635	0	0	FALSE
p-cresol-glucuronide*	Amino acids	Phenylalanine and Tyrosine Metabolism	urine	Metabolon HD4 [nt-ms]	normalized counts	3.9	283.08231999999998	2420	17680-99-8	154035		HMDB11686	0	0	FALSE
phenethylamine	Amino acids	Phenylalanine and Tyrosine Metabolism	urine	Metabolon HD4 [nt-ms]	normalized counts	26.3	122.09643	3065	64-04-0	1001	C05332	HMDB02017	0	36.6667	FALSE
phenol sulfate	Amino acids	Phenylalanine and Tyrosine Metabolism	urine	Metabolon HD4 [nt-ms]	normalized counts	3.6	172.9914	2156	937-34-8	74426	C02180	HMDB60015	0	0	FALSE
phenylacetylcarnitine	Amino acids	Phenylalanine and Tyrosine Metabolism	urine	Metabolon HD4 [nt-ms]	normalized counts	14	280.15433999999999	3092	287108-21-8				0	37.5	FALSE
phenylacetylglutamate	Amino acids	Phenylalanine and Tyrosine Metabolism	urine	Metabolon HD4 [nt-ms]	normalized counts	3.9	266.10230000000001	2357		11579826		HMDB59772	0	0	FALSE
phenylacetylglutamine	Amino acids	Phenylalanine and Tyrosine Metabolism	urine	Metabolon HD4 [nt-ms]	normalized counts	3.6	265.11829	2145	28047-15-6	92258	C04148	HMDB06344	0	0	FALSE
phenylacetylglycine	Amino acids	Phenylalanine and Tyrosine Metabolism	urine	Metabolon HD4 [nt-ms]	normalized counts	11.2	194.08116999999999	2317	500-98-1	68144	C05598	HMDB00821	0	0	FALSE
phenylacetylhistidine	Amino acids	Histidine Metabolism	urine	Metabolon HD4 [nt-ms]	normalized counts	6.4	274.11862000000002	2909					0	0	FALSE
phenylalanine	Amino acids	Phenylalanine and Tyrosine Metabolism	urine	Metabolon HD4 [nt-ms]	normalized counts	6.6	166.08626000000001	2878	63-91-2	6140	C00079	HMDB00159	0	0	FALSE
phenylalanylglycine	Peptides	Dipeptide	urine	Metabolon HD4 [nt-ms]	normalized counts	9.8	223.10772	2898	721-90-4	98207			0	0	FALSE
phenyllactate (PLA)	Amino acids	Phenylalanine and Tyrosine Metabolism	urine	Metabolon HD4 [nt-ms]	normalized counts	17.8	165.05571	2208	828-01-3	3848	C05607	HMDB00779	0	17.0833	TRUE
phenylpropionylglycine	Amino acids	Phenylalanine and Tyrosine Metabolism	urine	Metabolon HD4 [nt-ms]	normalized counts	4.7	206.08225999999999	2945.3	56613-60-6	152323		HMDB00860	0	3.33333	TRUE
phosphate	Energy	Oxidative Phosphorylation	urine	Metabolon HD4 [nt-ms]	normalized counts	5.5	96.969620000000006	608	7664-38-2	1061	C00009	HMDB01429	0	0	FALSE
phosphoethanolamine	Lipids	Phospholipid Metabolism	urine	Metabolon HD4 [nt-ms]	normalized counts	4.8	142.02637999999999	700	1071-23-4	1015	C00346	HMDB00224	0	9.58333	TRUE
picolinate	Amino acids	Tryptophan Metabolism	urine	Metabolon HD4 [nt-ms]	normalized counts	6.6	124.03931	910	98-98-6	1018	C10164	HMDB02243	0	0	FALSE
pimelate (heptanedioate)	Lipids	Fatty Acid, Dicarboxylate	urine	Metabolon HD4 [nt-ms]	normalized counts	10.9	159.06628000000001	2745	111-16-0	385	C02656	HMDB00857	0	2.08333	TRUE
pimeloylcarnitine	Lipids	Fatty Acid Metabolism(Acyl Carnitine)	urine	Metabolon HD4 [nt-ms]	normalized counts	5.4	304.17547000000002	2773					0	0	FALSE
piperidine	Xenobiotics	Food Component/Plant	urine	Metabolon HD4 [nt-ms]	normalized counts	4.1	86.096429999999998	2500	110-89-4	8082	C01746	HMDB34301	0	4.16667	TRUE
pivaloylcarnitine	Xenobiotics	Drug	urine	Metabolon HD4 [nt-ms]	normalized counts	15.1	246.16999000000001	3005		126894		HDMB41993	0	67.0833	FALSE
pregn steroid monosulfate*	Lipids	Steroid	urine	Metabolon HD4 [nt-ms]	normalized counts	9	397.20540999999997	5000	1247-64-9				0	38.3333	FALSE
pregnanediol-3-glucuronide	Lipids	Steroid	urine	Metabolon HD4 [nt-ms]	normalized counts	5.4	495.29633999999999	5145	1852-49-9	123796			0	0	FALSE
pregnen-diol disulfate*	Lipids	Steroid	urine	Metabolon HD4 [nt-ms]	normalized counts	9.1	238.07747000000001	3868					0	0	FALSE
pro-hydroxy-pro	Amino acids	Urea cycle; Arginine and Proline Metabolism	urine	Metabolon HD4 [nt-ms]	normalized counts	5.4	229.11829	2128	18684-24-7	11673055		HMDB06695	0	0	FALSE
proline	Amino acids	Urea cycle; Arginine and Proline Metabolism	urine	Metabolon HD4 [nt-ms]	normalized counts	6.8	116.07061	1603	147-85-3	145742	C00148	HMDB00162	0	0	FALSE
prolylglycine	Peptides	Dipeptide	urine	Metabolon HD4 [nt-ms]	normalized counts	7.8	173.09207000000001	2136	2578-57-6	7408076;6426709			0	0.416667	TRUE
propionylcarnitine	Lipids	Fatty Acid Metabolism (also BCAA Metabolism)	urine	Metabolon HD4 [nt-ms]	normalized counts	3.6	218.13869	2590	17298-37-2	107738	C03017	HMDB00824	0	0	FALSE
propyl 4-hydroxybenzoate sulfate	Xenobiotics	Benzoate Metabolism	urine	Metabolon HD4 [nt-ms]	normalized counts	5.6	259.02818000000002	3971	162338-10-5				0	59.5833	FALSE
prostaglandin E1	Lipids	Eicosanoid	urine	Metabolon HD4 [nt-ms]	normalized counts	18.3	353.23334999999997	4608	745-65-3	5280723	C04741	HMDB01442	0	97.5	FALSE
prostaglandin E2	Lipids	Eicosanoid	urine	Metabolon HD4 [nt-ms]	normalized counts	10.7	351.21769999999998	4573	363-24-6	5280360	C00584	HMDB01220	0	97.0833	FALSE
pseudouridine	Nucleotides	Pyrimidine Metabolism, Uracil containing	urine	Metabolon HD4 [nt-ms]	normalized counts	5	243.06226000000001	1929.3	1445-07-4	15047	C02067	HMDB00767	0	0	FALSE
pterin	Cofactors and Vitamins	Pterin Metabolism	urine	Metabolon HD4 [nt-ms]	normalized counts	27.8	164.05669	1805	22363-60-4	73000	C00715	HMDB00802	0	0.416667	TRUE
pyridoxal	Cofactors and Vitamins	Vitamin B6 Metabolism	urine	Metabolon HD4 [nt-ms]	normalized counts	5.8	168.06551999999999	2343	65-22-5	1050	C00250	HMDB01545	0	0	FALSE
pyridoxamine	Cofactors and Vitamins	Vitamin B6 Metabolism	urine	Metabolon HD4 [nt-ms]	normalized counts	11.8	169.09716	2975	58052-48-5	1052	C00534	HMDB01431	0	3.33333	TRUE
pyridoxate	Cofactors and Vitamins	Vitamin B6 Metabolism	urine	Metabolon HD4 [nt-ms]	normalized counts	3.7	182.04588000000001	2185	82-82-6	6723	C00847	HMDB00017	0	0	FALSE
pyroglutamine*	Amino acids	Glutamate Metabolism	urine	Metabolon HD4 [nt-ms]	normalized counts	5	127.05141999999999	3153	2353-44-8	134508			0	0	FALSE
pyrraline	Xenobiotics	Food Component/Plant	urine	Metabolon HD4 [nt-ms]	normalized counts	5.6	253.11938000000001	2304	74509-14-1				0	0	FALSE
pyruvate	Carbohydrates	Glycolysis, Gluconeogenesis, and Pyruvate Metabolism	urine	Metabolon HD4 [nt-ms]	normalized counts	53.3	87.008769999999998	1083	127-17-3	1060	C00022	HMDB00243	0	9.58333	TRUE
quinate	Xenobiotics	Food Component/Plant	urine	Metabolon HD4 [nt-ms]	normalized counts	4.1	191.05610999999999	2432.9	77-95-2	6508	C00296	HMDB03072	0	0	FALSE
quinolinate	Cofactors and Vitamins	Nicotinate and Nicotinamide Metabolism	urine	Metabolon HD4 [nt-ms]	normalized counts	5.5	168.02914000000001	845	89-00-9	1066	C03722	HMDB00232	0	0	FALSE
raffinose	Carbohydrates	Disaccharides and Oligosaccharides	urine	Metabolon HD4 [nt-ms]	normalized counts	26.9	503.16176000000002	978.3	17629-30-0	10542	C00492	HMDB03213	0	48.3333	FALSE
ribitol	Carbohydrates	Pentose Metabolism	urine	Metabolon HD4 [nt-ms]	normalized counts	14.4	151.06119000000001	1789.6	488-81-3	6912	C00474	HMDB00508	0	0.416667	TRUE
riboflavin (Vitamin B2)	Cofactors and Vitamins	Riboflavin Metabolism	urine	Metabolon HD4 [nt-ms]	normalized counts	10.9	377.14557000000002	2292	83-88-5	493570	C00255	HMDB00244	0	2.08333	TRUE
ribonate	Carbohydrates	Pentose Metabolism	urine	Metabolon HD4 [nt-ms]	normalized counts	8.5	165.04046	2425	1255190	5460677	C01685	HMDB00867	0	0	FALSE
S-(3-hydroxypropyl)mercapturic acid (HPMA)	Xenobiotics	Chemical	urine	Metabolon HD4 [nt-ms]	normalized counts	5.3	220.06489999999999	1576	23127-40-4	3371179			0	0	FALSE
S-1-pyrroline-5-carboxylate	Amino acids	Glutamate Metabolism	urine	Metabolon HD4 [nt-ms]	normalized counts	23.7	114.05495999999999	1528	2906-39-0	1196	C04322	HMDB01301	0	32.0833	FALSE
saccharin	Xenobiotics	Food Component/Plant	urine	Metabolon HD4 [nt-ms]	normalized counts	5.1	181.99172999999999	1999.7	81-07-2	5143	D01085	HMDB29723	0	8.75	TRUE
saccharopine	Amino acids	Lysine Metabolism	urine	Metabolon HD4 [nt-ms]	normalized counts	7.2	275.12486000000001	3991.9	997-68-2	160556	C00449	HMDB00279	0	0	FALSE
S-adenosylhomocysteine (SAH)	Amino acids	Methionine, Cysteine, SAM and Taurine Metabolism	urine	Metabolon HD4 [nt-ms]	normalized counts	7.1	383.11430999999999	1832.4	979-92-0	439155	C00021	HMDB00939	0	0	FALSE
S-adenosylmethionine (SAM)	Amino acids	Methionine, Cysteine, SAM and Taurine Metabolism	urine	Metabolon HD4 [nt-ms]	normalized counts	4.9	399.14452	3002	24346-00-7;86867-01-8;86867-0108	34755	C00019	HMDB01185	0	12.9167	TRUE
salicylate	Xenobiotics	Drug	urine	Metabolon HD4 [nt-ms]	normalized counts	8.5	137.02422000000001	802	69-72-7	338	C00805	HMDB01895	0	3.75	TRUE
salicyluric glucuronide*	Xenobiotics	Drug	urine	Metabolon HD4 [nt-ms]	normalized counts	12.3	370.07796999999999	1463					0	26.25	TRUE
sarcosine (N-Methylglycine)	Amino acids	Glycine, Serine and Threonine Metabolism	urine	Metabolon HD4 [nt-ms]	normalized counts	20.5	90.054959999999994	1280	107-97-1	1088	C00213	HMDB00271	0	31.25	FALSE
S-carboxymethyl-L-cysteine	Xenobiotics	Drug	urine	Metabolon HD4 [nt-ms]	normalized counts	3.9	180.03251	1490	638-23-3	1080	C03727	HMDB29415	0	0	FALSE
scyllo-inositol	Lipids	Inositol Metabolism	urine	Metabolon HD4 [nt-ms]	normalized counts	28.2	225.06159	3468	488-59-5	892	C06153	HMDB06088	0	2.5	TRUE
sebacate (decanedioate)	Lipids	Fatty Acid, Dicarboxylate	urine	Metabolon HD4 [nt-ms]	normalized counts	6.9	201.11322999999999	1788	111-20-6	5192	C08277	HMDB00792	0	6.25	TRUE
serine	Amino acids	Glycine, Serine and Threonine Metabolism	urine	Metabolon HD4 [nt-ms]	normalized counts	3.7	106.04987	1239	56-45-1	5951	C00065	HMDB00187	0	0	FALSE
serotonin	Amino acids	Tryptophan Metabolism	urine	Metabolon HD4 [nt-ms]	normalized counts	9.7	177.10223999999999	2550	153-98-0	5202	C00780	HMDB00259	0	0	FALSE
S-methylcysteine	Amino acids	Methionine, Cysteine, SAM and Taurine Metabolism	urine	Metabolon HD4 [nt-ms]	normalized counts	8.4	119.01613	1955	1187-84-4	24417		HMDB02108	0	0	FALSE
spermidine	Amino acids	Polyamine Metabolism	urine	Metabolon HD4 [nt-ms]	normalized counts	15.9	146.16517999999999	3355	124-20-9	1102	C00315	HMDB01257	0	0	FALSE
stachydrine	Xenobiotics	Food Component/Plant	urine	Metabolon HD4 [nt-ms]	normalized counts	3.5	144.10191	1440	4136-37-2	115244	C10172	HMDB04827	0	0	FALSE
suberate (octanedioate)	Lipids	Fatty Acid, Dicarboxylate	urine	Metabolon HD4 [nt-ms]	normalized counts	6.6	173.08193	2577.6	505-48-6	10457	C08278	HMDB00893	0	0	FALSE
suberoyl carnitine	Lipids	Fatty Acid Metabolism(Acyl Carnitine)	urine	Metabolon HD4 [nt-ms]	normalized counts	4.5	318.19112000000001	2964					0	0	FALSE
succinate	Energy	TCA Cycle	urine	Metabolon HD4 [nt-ms]	normalized counts	13.4	117.01933	3149	110-15-6	1110	C00042	HMDB00254	0	0	FALSE
succinimide	Xenobiotics	Chemical	urine	Metabolon HD4 [nt-ms]	normalized counts	19.8	98.024749999999997	1270	123-56-8	11439	C07273		0	0	FALSE
succinylcarnitine	Energy	TCA Cycle	urine	Metabolon HD4 [nt-ms]	normalized counts	4.3	262.12851999999998	2291					0	0	FALSE
sucrose	Carbohydrates	Disaccharides and Oligosaccharides	urine	Metabolon HD4 [nt-ms]	normalized counts	5.1	387.11442	3092	57-50-1	5988	C00089	HMDB00258	0	4.16667	TRUE
sulfate*	Xenobiotics	Chemical	urine	Metabolon HD4 [nt-ms]	normalized counts	6.1	96.960099999999997	616	14808-79-8	1118	C00059	HMDB01448	0	0	FALSE
sulforaphane-N-acetyl-cysteine	Xenobiotics	Food Component/Plant	urine	Metabolon HD4 [nt-ms]	normalized counts	15.2	339.05124000000001	2230					0	87.0833	FALSE
symmetric dimethylarginine (SDMA)	Amino acids	Urea cycle; Arginine and Proline Metabolism	urine	Metabolon HD4 [nt-ms]	normalized counts	5.9	201.13570000000001	4649.8999999999996	102783-24-4	169148	C03626	HMDB03334	0	0	FALSE
syringol sulfate	Xenobiotics	Food Component/Plant	urine	Metabolon HD4 [nt-ms]	normalized counts	6	233.01253	2395	52904-67-3				0	30.8333	FALSE
tartarate	Xenobiotics	Food Component/Plant	urine	Metabolon HD4 [nt-ms]	normalized counts	10.2	149.00916000000001	3500	87-69-4;6106-24-7	444305	C00898	HMDB00956	0	3.33333	TRUE
tartronate (hydroxymalonate)	Xenobiotics	Bacterial/Fungal	urine	Metabolon HD4 [nt-ms]	normalized counts	28.3	118.99858999999999	610	80-69-3	45	C02287	HMDB35227	0	58.75	FALSE
taurine	Amino acids	Methionine, Cysteine, SAM and Taurine Metabolism	urine	Metabolon HD4 [nt-ms]	normalized counts	6.2	124.00739	690	107-35-7	1123	C00245	HMDB00251	0	0	FALSE
tauro-beta-muricholate	Lipids	Primary Bile Acid Metabolism	urine	Metabolon HD4 [nt-ms]	normalized counts	6.3	514.28439000000003	4774	25696-60-0	168408		HMDB00932	0	74.5833	FALSE
taurocholenate sulfate	Lipids	Secondary Bile Acid Metabolism	urine	Metabolon HD4 [nt-ms]	normalized counts	9	279.61421999999999	4750					0	0	FALSE
taurocyamine	Amino acids	Methionine, Cysteine, SAM and Taurine Metabolism	urine	Metabolon HD4 [nt-ms]	normalized counts	15.5	168.04374000000001	710	543-18-0	68340	C01959	HMDB03584	0	41.6667	FALSE
taurolithocholate 3-sulfate	Lipids	Secondary Bile Acid Metabolism	urine	Metabolon HD4 [nt-ms]	normalized counts	11.7	280.62205	5026.7	64936-83-0	440071	C03642	HMDB02580	0	1.25	TRUE
testosterone sulfate	Lipids	Steroid	urine	Metabolon HD4 [nt-ms]	normalized counts	19.1	367.15845999999999	4600	651-45-6	119207	C00535	HMDB02833	0	45.4167	FALSE
tetrahydrocortisone	Lipids	Steroid	urine	Metabolon HD4 [nt-ms]	normalized counts	23.1	363.21769	5121	53-05-4	5866	C05470	HMDB00903	0	55.8333	FALSE
theanine	Xenobiotics	Food Component/Plant	urine	Metabolon HD4 [nt-ms]	normalized counts	25.2	175.10772	2180	3081-61-6	439378	C01047	HMDB34365	0	93.3333	FALSE
theobromine	Xenobiotics	Xanthine Metabolism	urine	Metabolon HD4 [nt-ms]	normalized counts	4.5	181.07201000000001	1600	83-67-0	5429	C07480	HMDB02825	0	0	FALSE
theophylline	Xenobiotics	Xanthine Metabolism	urine	Metabolon HD4 [nt-ms]	normalized counts	6.6	179.05744999999999	2356.9	58-55-9	2153	C07130	HMDB01889	0	0	FALSE
thiamin (Vitamin B1)	Cofactors and Vitamins	Thiamine Metabolism	urine	Metabolon HD4 [nt-ms]	normalized counts	6.6	265.11176	3050	59-43-8	1130	C00378	HMDB00235	0	10.8333	TRUE
threonate	Cofactors and Vitamins	Ascorbate and Aldarate Metabolism	urine	Metabolon HD4 [nt-ms]	normalized counts	8.6	135.02988999999999	2384	70753-61-6	151152	C01620	HMDB00943	0	0	FALSE
threonine	Amino acids	Glycine, Serine and Threonine Metabolism	urine	Metabolon HD4 [nt-ms]	normalized counts	3.5	120.06552000000001	1514	72-19-5	6288	C00188	HMDB00167	0	0	FALSE
thymine	Nucleotides	Pyrimidine Metabolism, Thymine containing	urine	Metabolon HD4 [nt-ms]	normalized counts	9.8	125.03565	1654	65-71-4	1135	C00178	HMDB00262	0	0	FALSE
thymol sulfate	Xenobiotics	Food Component/Plant	urine	Metabolon HD4 [nt-ms]	normalized counts	3.8	229.054	4410	89-83-8		C09908	HMDB01878	0	8.33333	TRUE
tigloylglycine	Amino acids	Leucine, Isoleucine and Valine Metabolism	urine	Metabolon HD4 [nt-ms]	normalized counts	4.2	158.08116999999999	1926	35842-45-6	6441567		HMDB00959	0	0	FALSE
tiglylcarnitine	Amino acids	Leucine, Isoleucine and Valine Metabolism	urine	Metabolon HD4 [nt-ms]	normalized counts	3.8	244.15433999999999	2962	64191-86-2	22833596		HMDB02366	0	0	FALSE
trans-aconitate	Energy	TCA Cycle	urine	Metabolon HD4 [nt-ms]	normalized counts	5.4	192.05029999999999	1320	4023-65-8	444212	C02341	HMDB00958	0	0	FALSE
trans-urocanate	Amino acids	Histidine Metabolism	urine	Metabolon HD4 [nt-ms]	normalized counts	6.1	139.05020999999999	2285	104-98-3	736715	C00785	HMDB00301	0	0	FALSE
tricarballylate	Energy	TCA Cycle	urine	Metabolon HD4 [nt-ms]	normalized counts	14.9	175.02481	4200	99-14-9	14925	C19806	HMDB31193	0	0	FALSE
trigonelline (N'-methylnicotinate)	Cofactors and Vitamins	Nicotinate and Nicotinamide Metabolism	urine	Metabolon HD4 [nt-ms]	normalized counts	4.7	138.05495999999999	1388	535-83-1	5570	C01004	HMDB00875	0	0	FALSE
trimethylamine N-oxide	Lipids	Phospholipid Metabolism	urine	Metabolon HD4 [nt-ms]	normalized counts	3	76.075689999999994	2100	1184-78-7	1145	C01104	HMDB00925	0	0	FALSE
tryptamine	Amino acids	Tryptophan Metabolism	urine	Metabolon HD4 [nt-ms]	normalized counts	8	161.10732999999999	3062	61-54-1	1150	C00398	HMDB00303	0	0.416667	TRUE
tryptophan	Amino acids	Tryptophan Metabolism	urine	Metabolon HD4 [nt-ms]	normalized counts	4.5	203.08260000000001	2291	73-22-3	6305	C00078	HMDB00929	0	0	FALSE
tryptophan betaine	Amino acids	Tryptophan Metabolism	urine	Metabolon HD4 [nt-ms]	normalized counts	5.3	247.14411000000001	2673	20671-76-5	442106	C09213	HMDB61115	0	12.9167	TRUE
tyramine	Amino acids	Phenylalanine and Tyrosine Metabolism	urine	Metabolon HD4 [nt-ms]	normalized counts	9	138.09134	2540	60-19-5	5610	C00483	HMDB00306	0	0	FALSE
tyramine O-sulfate	Amino acids	Phenylalanine and Tyrosine Metabolism	urine	Metabolon HD4 [nt-ms]	normalized counts	4.9	216.03360000000001	1565	30223-92-8	153005		HMDB06409	0	0	FALSE
tyrosine	Amino acids	Phenylalanine and Tyrosine Metabolism	urine	Metabolon HD4 [nt-ms]	normalized counts	4.7	182.08116999999999	2430	60-18-4	6057	C00082	HMDB00158	0	0	FALSE
umbelliferone sulfate	Xenobiotics	Food Component/Plant	urine	Metabolon HD4 [nt-ms]	normalized counts	7.9	240.98123000000001	2442.8000000000002	69526-88-1	129659			0	20.8333	TRUE
uracil	Nucleotides	Pyrimidine Metabolism, Uracil containing	urine	Metabolon HD4 [nt-ms]	normalized counts	5.9	111.02	1086	66-22-8	1174	C00106	HMDB00300	0	0	FALSE
urate	Nucleotides	Purine Metabolism, (Hypo)Xanthine/Inosine containing	urine	Metabolon HD4 [nt-ms]	normalized counts	5.7	167.02106000000001	757.1	69-93-2;120K5305	1175	C00366	HMDB00289	0	0	FALSE
urea	Amino acids	Urea cycle; Arginine and Proline Metabolism	urine	Metabolon HD4 [nt-ms]	normalized counts	3.8	121.07201000000001	700	57-13-6	1176	C00086	HMDB00294	0	0	FALSE
uridine	Nucleotides	Pyrimidine Metabolism, Uracil containing	urine	Metabolon HD4 [nt-ms]	normalized counts	10.1	243.06226000000001	1457.6	58-96-8	6029	C00299	HMDB00296	0	0	FALSE
valine	Amino acids	Leucine, Isoleucine and Valine Metabolism	urine	Metabolon HD4 [nt-ms]	normalized counts	5	118.08626	2479	72-18-4	6287	C00183	HMDB00883	0	0	FALSE
valylleucine	Peptides	Dipeptide	urine	Metabolon HD4 [nt-ms]	normalized counts	12.8	231.17032	3138	22906-55-4	352039			0	1.66667	TRUE
vanillate	Xenobiotics	Food Component/Plant	urine	Metabolon HD4 [nt-ms]	normalized counts	5.5	167.03497999999999	1100	121-34-6	8468	C06672	HMDB00484	0	19.5833	TRUE
vanillic alcohol sulfate	Amino acids	Phenylalanine and Tyrosine Metabolism	urine	Metabolon HD4 [nt-ms]	normalized counts	5	233.01253	1808	754920-02-0				0	6.66667	TRUE
vanillylmandelate (VMA)	Amino acids	Phenylalanine and Tyrosine Metabolism	urine	Metabolon HD4 [nt-ms]	normalized counts	4.5	197.04554999999999	941	55-10-7	1245	C05584	HMDB00291	0	0	FALSE
xanthine	Nucleotides	Purine Metabolism, (Hypo)Xanthine/Inosine containing	urine	Metabolon HD4 [nt-ms]	normalized counts	4.1	153.04070999999999	1032	69-89-6	1188	C00385	HMDB00292	0	0	FALSE
xanthosine	Nucleotides	Purine Metabolism, (Hypo)Xanthine/Inosine containing	urine	Metabolon HD4 [nt-ms]	normalized counts	4.7	283.0684	1075.3	146-80-5	64959	C01762	HMDB00299	0	0	FALSE
xanthurenate	Amino acids	Tryptophan Metabolism	urine	Metabolon HD4 [nt-ms]	normalized counts	7	204.03022999999999	1476.4	59-007	5699	C02470	HMDB00881	0	0	FALSE
xylose	Carbohydrates	Pentose Metabolism	urine	Metabolon HD4 [nt-ms]	normalized counts	22.6	195.05103	1727	609-06-3	135191	C00181	HMDB00098	0	0.416667	TRUE
1-arachidonoyl-GPC (20:4n6)*	Lipids	Lysolipid	plasma	Metabolon HD4 [nt-ms]	normalized counts		544.33977000000004	1460			C05208	HMDB10395	0	0	FALSE
1-arachidonoyl-GPE (20:4n6)*	Lipids	Lysolipid	plasma	Metabolon HD4 [nt-ms]	normalized counts		502.29282000000001	1450		42607465		HMDB11517	0	0	FALSE
1-oleoyl-GPI (18:1)*	Lipids	Lysolipid	plasma	Metabolon HD4 [nt-ms]	normalized counts		597.30453	5599					0	8.52341	TRUE
12-HETE	Lipids	Eicosanoid	plasma	Metabolon HD4 [nt-ms]	normalized counts		319.22786000000002	5326	71030-37-0;73837-14-6	5312983		HMDB06111	0	2.52101	TRUE
2-oleoyl-GPC (18:1)*	Lipids	Lysolipid	plasma	Metabolon HD4 [nt-ms]	normalized counts		596.3569	6150				HMDB61701	0	0	FALSE
2-palmitoyl-GPC (16:0)*	Lipids	Lysolipid	plasma	Metabolon HD4 [nt-ms]	normalized counts		570.34124999999995	6215		15061532		HMDB61702	0	0	FALSE
2'-deoxyuridine	Nucleotides	Pyrimidine Metabolism, Uracil containing	plasma	Metabolon HD4 [nt-ms]	normalized counts		111.01997	1586	951-78-0	13712	C00526	HMDB00012	0	9.36375	TRUE
3-hydroxypropanoate	Lipids	Fatty Acid, Monohydroxy	plasma	Metabolon HD4 [nt-ms]	normalized counts		89.024420000000006	1845	503-66-2	68152	C01013	HMDB00700	1	63.6255	FALSE
3-methylcytidine	Nucleotides	Pyrimidine Metabolism, Cytidine containing	plasma	Metabolon HD4 [nt-ms]	normalized counts		258.10845	2176	21028-20-6	159649			0	0	FALSE
5alpha-androstan-3alpha,17alpha-diol monosulfate	Lipids	Steroid	plasma	Metabolon HD4 [nt-ms]	normalized counts		371.18975999999998	5208					0	0.240096	TRUE
acetoacetate	Lipids	Ketone Bodies	plasma	Metabolon HD4 [nt-ms]	normalized counts		103.03898	1062	578486	96	C00164	HMDB00060	0	10.084	TRUE
adenosine 5'-diphosphate (ADP)	Nucleotides	Purine Metabolism, Adenine containing	plasma	Metabolon HD4 [nt-ms]	normalized counts		428.0367	607	20398-34-9	6022	C00008	HMDB01341	1	47.8992	FALSE
benzoylcarnitine*	Xenobiotics	Chemical	plasma	Metabolon HD4 [nt-ms]	normalized counts		266.13869	3041	105450-08-6				0	76.8307	FALSE
bilirubin (E,Z or Z,E)*	Cofactors and Vitamins	Hemoglobin and Porphyrin Metabolism	plasma	Metabolon HD4 [nt-ms]	normalized counts		585.27076	1270		5799469			0	0.480192	TRUE
carnosine	Peptides	Dipeptide Derivative	plasma	Metabolon HD4 [nt-ms]	normalized counts		227.11386999999999	2942	305-84-0	439224	C00386	HMDB00033	0	32.2929	FALSE
cysteine-glutathione disulfide	Amino acids	Glutathione Metabolism	plasma	Metabolon HD4 [nt-ms]	normalized counts		427.09519	2465	13081-14-6	4247235		HMDB00656	0	0	FALSE
dihydroorotate	Nucleotides	Pyrimidine Metabolism, Orotate containing	plasma	Metabolon HD4 [nt-ms]	normalized counts		157.02547999999999	1910.1	155-54-4	648	C00337	HMDB03349	0	1.56062	TRUE
equol glucuronide	Xenobiotics	Food Component/Plant	plasma	Metabolon HD4 [nt-ms]	normalized counts		417.1191	3215					0	92.557	FALSE
equol sulfate	Xenobiotics	Food Component/Plant	plasma	Metabolon HD4 [nt-ms]	normalized counts		321.04383000000001	3630					0	92.557	FALSE
estrone 3-sulfate	Lipids	Steroid	plasma	Metabolon HD4 [nt-ms]	normalized counts		349.11151999999998	4417.3	438-67-5	3001028	C02538	HMDB01425	0	58.9436	FALSE
glutathione, oxidized (GSSG)	Amino acids	Glutathione Metabolism	plasma	Metabolon HD4 [nt-ms]	normalized counts		613.15925000000004	2667	103239-24-3	65359	C00127	HMDB03337	0	87.395	FALSE
glutathione, reduced (GSH)	Amino acids	Glutathione Metabolism	plasma	Metabolon HD4 [nt-ms]	normalized counts		308.09109000000001	2000	70-18-8	124886	C00051	HMDB00125	0	92.6771	FALSE
heme	Cofactors and Vitamins	Hemoglobin and Porphyrin Metabolism	plasma	Metabolon HD4 [nt-ms]	normalized counts		616.17619999999999	1124	14875-96-8	26945	C00032	HMDB03178	0	85.9544	FALSE
I-urobilinogen	Cofactors and Vitamins	Hemoglobin and Porphyrin Metabolism	plasma	Metabolon HD4 [nt-ms]	normalized counts		591.31880999999998	4190	14684-37-8	26818	C05790	HMDB04157	0	49.6999	FALSE
L-urobilin	Cofactors and Vitamins	Hemoglobin and Porphyrin Metabolism	plasma	Metabolon HD4 [nt-ms]	normalized counts		593.33446000000004	4624	34217-90-8	5280818	C05793	HMDB04159	0	68.9076	FALSE
maltotetraose	Carbohydrates	Glycogen Metabolism	plasma	Metabolon HD4 [nt-ms]	normalized counts		665.21457999999996	910	34612-38-9	446495	C02052	HMDB01296	0	61.9448	FALSE
maltotriose	Carbohydrates	Glycogen Metabolism	plasma	Metabolon HD4 [nt-ms]	normalized counts		503.16174999999998	812	1109-28-0	439586	C01835	HMDB01262	0	2.88115	TRUE
N-oleoyltaurine	Lipids	Endocannabinoid	plasma	Metabolon HD4 [nt-ms]	normalized counts		388.2527	5610	52514-04-2	6437033			0	62.0648	FALSE
serotonin	Amino acids	Tryptophan Metabolism	plasma	Metabolon HD4 [nt-ms]	normalized counts		177.10223999999999	2550	153-98-0	5202	C00780	HMDB00259	1	0.240096	TRUE
solanidine	Xenobiotics	Food Component/Plant	plasma	Metabolon HD4 [nt-ms]	normalized counts		398.34174999999999	1010	80-78-4	65727	C06543	HMDB03236	0	84.994	FALSE
taurocholate	Lipids	Primary Bile Acid Metabolism	plasma	Metabolon HD4 [nt-ms]	normalized counts		514.28439000000003	5150	145-42-6	6675	C05122	HMDB00036	0	10.9244	TRUE
taurolithocholate	Lipids	Secondary Bile Acid Metabolism	plasma	Metabolon HD4 [nt-ms]	normalized counts		482.29455999999999	5345	516-90-5	10595	C02592	HMDB00722	0	68.4274	FALSE
2-hydroxyibuprofen	Xenobiotics	Drug	urine	Metabolon HD4 [nt-ms]	normalized counts		221.11831000000001	3462	51146-55-5				0	90.4167	FALSE
3-ethylphenylsulfate	Xenobiotics	Benzoate Metabolism	urine	Metabolon HD4 [nt-ms]	normalized counts		201.02269999999999	3530			C14386		0	65.8333	FALSE
3-fucosyllactose	Carbohydrates	Disaccharides and Oligosaccharides	urine	Metabolon HD4 [nt-ms]	normalized counts		533.17232000000001	4300	41312-47-4	161460	G00313	HMDB02094	0	82.0833	FALSE
3-hydroxyquinine	Xenobiotics	Drug	urine	Metabolon HD4 [nt-ms]	normalized counts		341.18597	3271	78549-61-8	441264	C07344	HMDB01091	0	97.9167	FALSE
butyrylcarnitine	Lipids	Fatty Acid Metabolism (also BCAA Metabolism)	urine	Metabolon HD4 [nt-ms]	normalized counts		232.15433999999999	2860	25576-40-3	439829	C02862	HMDB02013	0	99.1667	FALSE
cortisone monosulfate	Lipids	Steroid	urine	Metabolon HD4 [nt-ms]	normalized counts		439.14321000000001	4065	912-25-4	193322	C00762	HMDB02802	0	60	FALSE
N-monomethylarginine	Amino acids	Urea cycle; Arginine and Proline Metabolism	urine	Metabolon HD4 [nt-ms]	normalized counts		189.13461000000001	2845	53308-83-1	132862	C03884	HMDB29416	0	96.6667	FALSE
nornicotine	Xenobiotics	Chemical	urine	Metabolon HD4 [nt-ms]	normalized counts		149.10732999999999	2947	5746-86-1				0	90	FALSE
putrescine	Amino acids	Polyamine Metabolism	urine	Metabolon HD4 [nt-ms]	normalized counts		89.107330000000005	3027	110-60-1	1045	C00134	HMDB01414	0	92.0833	FALSE
quinine	Xenobiotics	Drug	urine	Metabolon HD4 [nt-ms]	normalized counts		325.19105999999999	3378	130-95-0	2728270			0	95	FALSE
spermine	Amino acids	Polyamine Metabolism	urine	Metabolon HD4 [nt-ms]	normalized counts		203.22302999999999	758	71-44-3	1103	C00750	HMDB01256	0	79.5833	FALSE
sucrose-6-phosphate	Xenobiotics	Food Component/Plant	urine	Metabolon HD4 [nt-ms]	normalized counts		421.07526000000001	616	36064-19-4	644101			0	93.3333	FALSE
taurocholate	Lipids	Primary Bile Acid Metabolism	urine	Metabolon HD4 [nt-ms]	normalized counts		514.28439000000003	5150	145-42-6	6675	C05122	HMDB00036	0	90.8333	FALSE
taurohyodeoxycholic acid	Lipids	Secondary Bile Acid Metabolism	urine	Metabolon HD4 [nt-ms]	normalized counts		498.28948000000003	5073	38411-85-7	119046			0	84.5833	FALSE
arginine	Amino acidss	Urea cycle; Arginine and Proline Metabolism	plasma	Biocrates p150 [t-ms]	µmol/l						C00062	HMDB00517	0	0	FALSE
C0 (carnitine)	Aliphatic Acyclic Compounds	Short Chain Acylcarnitines	plasma	Biocrates p150 [t-ms]	µmol/l						C15025	HMDB00062	0	0	FALSE
C10 (decanoylcarnitine)	Acylcarnitines	Medium chain Acylcarnitines	plasma	Biocrates p150 [t-ms]	µmol/l							HMDB00651	0	0	FALSE
C10:1 (decenoylcarnitine)	Acylcarnitines	Medium chain Acylcarnitines	plasma	Biocrates p150 [t-ms]	µmol/l							HMDB13205	0	0	FALSE
C12 (dodecanoylcarnitine)	Acylcarnitines	Medium chain Acylcarnitines	plasma	Biocrates p150 [t-ms]	µmol/l							HMDB02250	0	0	FALSE
C12:1 (dodecenoylcarnitine)	Acylcarnitines	Medium chain Acylcarnitines	plasma	Biocrates p150 [t-ms]	µmol/l								0	0	FALSE
C14 (tetradecanoylcarnitine)	Acylcarnitines	Long Chain Acylcarnitines	plasma	Biocrates p150 [t-ms]	µmol/l							HMDB05066	0	0	FALSE
C14:1 (tetradecenoylcarnitine)	Acylcarnitines	Long Chain Acylcarnitines	plasma	Biocrates p150 [t-ms]	µmol/l							HMDB02014	0	0	FALSE
C14:1-OH (hydroxytetradecenoylcarnitine)	Acylcarnitines	Long Chain Acylcarnitines	plasma	Biocrates p150 [t-ms]	µmol/l							HMDB13330	0	0	FALSE
C14:2 (tetradecadienylcarnitine)	Acylcarnitines	Long Chain Acylcarnitines	plasma	Biocrates p150 [t-ms]	µmol/l							HMDB13331	0	0	FALSE
C16 (hexadecanoylcarnitine)	Acylcarnitines	Long Chain Acylcarnitines	plasma	Biocrates p150 [t-ms]	µmol/l						C02990	HMDB00222	0	0	FALSE
C16-OH (hydroxyhexadecanoylcarnitine)	Acylcarnitines	Long Chain Acylcarnitines	plasma	Biocrates p150 [t-ms]	µmol/l								1	0.122399	TRUE
C16:1-OH (hexadecenoylcarnitine)	Acylcarnitines	Long Chain Acylcarnitines	plasma	Biocrates p150 [t-ms]	µmol/l							HMDB13333	1	0.122399	TRUE
C16:2 (hexadecadienylcarnitine)	Acylcarnitines	Long Chain Acylcarnitines	plasma	Biocrates p150 [t-ms]	µmol/l							HMDB13334	0	0	FALSE
C16:2-OH (hydroxyhexadecadienylcarnitine)	Acylcarnitines	Long Chain Acylcarnitines	plasma	Biocrates p150 [t-ms]	µmol/l							HMDB13335	0	0	FALSE
C18 (octadecanoylcarnitine)	Acylcarnitines	Long Chain Acylcarnitines	plasma	Biocrates p150 [t-ms]	µmol/l							HMDB00848	0	0	FALSE
C18:1 (octadecenoylcarnitine)	Acylcarnitines	Long Chain Acylcarnitines	plasma	Biocrates p150 [t-ms]	µmol/l							HMDB05065	0	0	FALSE
C18:2 (octadecadienylcarnitine)	Acylcarnitines	Long Chain Acylcarnitines	plasma	Biocrates p150 [t-ms]	µmol/l							HMDB06461	0	0	FALSE
C2 (acetylcarnitine)	Acylcarnitines	Short Chain Acylcarnitines	plasma	Biocrates p150 [t-ms]	µmol/l						C02571	HMDB00201	0	0	FALSE
C3 (propionylcarnitine)	Acylcarnitines	Short Chain Acylcarnitines	plasma	Biocrates p150 [t-ms]	µmol/l						C03017	HMDB00824	0	0	FALSE
C4 (butyrylcarnitine)	Acylcarnitines	Short Chain Acylcarnitines	plasma	Biocrates p150 [t-ms]	µmol/l						C02862	HMDB00736	0	0	FALSE
C4:1-DC (fumarylcarnitine) and C6 (hexanoylcarnitine)	Acylcarnitines	Short Chain Acylcarnitines	plasma	Biocrates p150 [t-ms]	µmol/l							HMDB00705	0	0	FALSE
C5 (valerylcarnitine)	Acylcarnitines	Short Chain Acylcarnitines	plasma	Biocrates p150 [t-ms]	µmol/l							HMDB00378	0	0	FALSE
C5:1-DC (glutaconylcarnitine)	Acylcarnitines	Short Chain Acylcarnitines	plasma	Biocrates p150 [t-ms]	µmol/l							HMDB00552	2	0.244798	TRUE
C5:1( tiglylcarnitine)	Acylcarnitines	Short Chain Acylcarnitines	plasma	Biocrates p150 [t-ms]	µmol/l							HMDB02366	0	0	FALSE
C6-OH (glutarylcarnitine) and C5-DC (hydroxyhexanoylcarnitine)	Acylcarnitines	Short Chain Acylcarnitines	plasma	Biocrates p150 [t-ms]	µmol/l							HMDB13130	0	0	FALSE
C7-DC (pimelylcarnitine)	Acylcarnitines	Medium chain Acylcarnitines	plasma	Biocrates p150 [t-ms]	µmol/l							HMDB13328	0	0	FALSE
C8 (octanoylcarnitine)	Acylcarnitines	Long Chain Acylcarnitines	plasma	Biocrates p150 [t-ms]	µmol/l						C06423	HMDB00482	0	0	FALSE
C8:1 (octenoylcarnitine)	Acylcarnitines	Medium chain Acylcarnitines	plasma	Biocrates p150 [t-ms]	µmol/l						C06423	HMDB00482	0	0	FALSE
glutamine	Amino acidss	Glutamate Metabolism	plasma	Biocrates p150 [t-ms]	µmol/l						C00064	HMDB00641	0	0	FALSE
glycine	Amino acidss	Glycine, Serine and Threonine Metabolism	plasma	Biocrates p150 [t-ms]	µmol/l						C00037	HMDB00123	0	0	FALSE
H1 (hexose)	Hexoses	Glycolysis, Gluconeogenesis, and Pyruvate Metabolism	plasma	Biocrates p150 [t-ms]	µmol/l						C00031	HMDB00122	0	0	FALSE
histidine	Amino acidss	Histidine Metabolism	plasma	Biocrates p150 [t-ms]	µmol/l						C00135	HMDB00177	0	0	FALSE
leucine or isoleucine	Amino acidss	Leucine, Isoleucine and Valine Metabolism	plasma	Biocrates p150 [t-ms]	µmol/l								0	0	FALSE
lysoPC a C14:0	GlycerophosphoLipidss	Lysophospholipids	plasma	Biocrates p150 [t-ms]	µmol/l						C04230	HMDB10379	0	0	FALSE
lysoPC a C16:0	GlycerophosphoLipidss	Lysophospholipids	plasma	Biocrates p150 [t-ms]	µmol/l						C04230	HMDB10382	0	0	FALSE
lysoPC a C16:1	GlycerophosphoLipidss	Lysophospholipids	plasma	Biocrates p150 [t-ms]	µmol/l						C04230	HMDB10383	0	0	FALSE
lysoPC a C17:0	GlycerophosphoLipidss	Lysophospholipids	plasma	Biocrates p150 [t-ms]	µmol/l						C04230	HMDB12108	0	0	FALSE
lysoPC a C18:0	GlycerophosphoLipidss	Lysophospholipids	plasma	Biocrates p150 [t-ms]	µmol/l						C04230	HMDB10384	0	0	FALSE
lysoPC a C18:2	GlycerophosphoLipidss	Lysophospholipids	plasma	Biocrates p150 [t-ms]	µmol/l						C04230	HMDB10386	0	0	FALSE
lysoPC a C20:3	GlycerophosphoLipidss	Lysophospholipids	plasma	Biocrates p150 [t-ms]	µmol/l						C04230	HMDB10394	0	0	FALSE
lysoPC a C20:4	GlycerophosphoLipidss	Lysophospholipids	plasma	Biocrates p150 [t-ms]	µmol/l						C04230	HMDB10395	0	0	FALSE
methionine	Amino acidss	Methionine, Cysteine, SAM and Taurine Metabolism	plasma	Biocrates p150 [t-ms]	µmol/l						C00073	HMDB00696	0	0	FALSE
ornithine	Amino acidss	Urea cycle; Arginine and Proline Metabolism	plasma	Biocrates p150 [t-ms]	µmol/l						C00515	HMDB03374	0	0	FALSE
PC aa C28:1	GlycerophosphoLipidss	Diacylphosphatidylcholines	plasma	Biocrates p150 [t-ms]	µmol/l								0	0	FALSE
PC aa C30:0	GlycerophosphoLipidss	Diacylphosphatidylcholines	plasma	Biocrates p150 [t-ms]	µmol/l						C00157	HMDB07869	0	0	FALSE
PC aa C32:0	GlycerophosphoLipidss	Diacylphosphatidylcholines	plasma	Biocrates p150 [t-ms]	µmol/l						C00157	HMDB00564	0	0	FALSE
PC aa C32:1	GlycerophosphoLipidss	Diacylphosphatidylcholines	plasma	Biocrates p150 [t-ms]	µmol/l						C00157	HMDB07969	0	0	FALSE
PC aa C32:2	GlycerophosphoLipidss	Diacylphosphatidylcholines	plasma	Biocrates p150 [t-ms]	µmol/l						C00157	HMDB08002	0	0	FALSE
PC aa C32:3	GlycerophosphoLipidss	Diacylphosphatidylcholines	plasma	Biocrates p150 [t-ms]	µmol/l						C00157	HMDB07876	0	0	FALSE
PC aa C34:1	GlycerophosphoLipidss	Diacylphosphatidylcholines	plasma	Biocrates p150 [t-ms]	µmol/l						C00157	HMDB07971	0	0	FALSE
PC aa C34:2	GlycerophosphoLipidss	Diacylphosphatidylcholines	plasma	Biocrates p150 [t-ms]	µmol/l						C00157	HMDB08133	0	0	FALSE
PC aa C34:3	GlycerophosphoLipidss	Diacylphosphatidylcholines	plasma	Biocrates p150 [t-ms]	µmol/l						C00157	HMDB07974	0	0	FALSE
PC aa C34:4	GlycerophosphoLipidss	Diacylphosphatidylcholines	plasma	Biocrates p150 [t-ms]	µmol/l						C00157	HMDB07976	0	0	FALSE
PC aa C36:0	GlycerophosphoLipidss	Diacylphosphatidylcholines	plasma	Biocrates p150 [t-ms]	µmol/l						C00157	HMDB07977	0	0	FALSE
PC aa C36:1	GlycerophosphoLipidss	Diacylphosphatidylcholines	plasma	Biocrates p150 [t-ms]	µmol/l						C00157	HMDB08037	0	0	FALSE
PC aa C36:2	GlycerophosphoLipidss	Diacylphosphatidylcholines	plasma	Biocrates p150 [t-ms]	µmol/l						C00157	HMDB08135	0	0	FALSE
PC aa C36:3	GlycerophosphoLipidss	Diacylphosphatidylcholines	plasma	Biocrates p150 [t-ms]	µmol/l						C00157	HMDB07981	0	0	FALSE
PC aa C36:4	GlycerophosphoLipidss	Diacylphosphatidylcholines	plasma	Biocrates p150 [t-ms]	µmol/l						C00157	HMDB08170	0	0	FALSE
PC aa C36:5	GlycerophosphoLipidss	Diacylphosphatidylcholines	plasma	Biocrates p150 [t-ms]	µmol/l						C00157	HMDB08015	0	0	FALSE
PC aa C36:6	GlycerophosphoLipidss	Diacylphosphatidylcholines	plasma	Biocrates p150 [t-ms]	µmol/l						C00157	HMDB07892	0	0	FALSE
PC aa C38:0	GlycerophosphoLipidss	Diacylphosphatidylcholines	plasma	Biocrates p150 [t-ms]	µmol/l						C00157	HMDB07985	0	0	FALSE
PC aa C38:3	GlycerophosphoLipidss	Diacylphosphatidylcholines	plasma	Biocrates p150 [t-ms]	µmol/l						C00157	HMDB08047	0	0	FALSE
PC aa C38:4	GlycerophosphoLipidss	Diacylphosphatidylcholines	plasma	Biocrates p150 [t-ms]	µmol/l						C00157	HMDB08112	0	0	FALSE
PC aa C38:5	GlycerophosphoLipidss	Diacylphosphatidylcholines	plasma	Biocrates p150 [t-ms]	µmol/l						C00157	HMDB07989	0	0	FALSE
PC aa C38:6	GlycerophosphoLipidss	Diacylphosphatidylcholines	plasma	Biocrates p150 [t-ms]	µmol/l						C00157	HMDB07991	0	0	FALSE
PC aa C40:1	GlycerophosphoLipidss	Diacylphosphatidylcholines	plasma	Biocrates p150 [t-ms]	µmol/l						C00157	HMDB08117	0	0	FALSE
PC aa C40:2	GlycerophosphoLipidss	Diacylphosphatidylcholines	plasma	Biocrates p150 [t-ms]	µmol/l						C00157	HMDB08308	0	0	FALSE
PC aa C40:3	GlycerophosphoLipidss	Diacylphosphatidylcholines	plasma	Biocrates p150 [t-ms]	µmol/l								0	0	FALSE
PC aa C40:4	GlycerophosphoLipidss	Diacylphosphatidylcholines	plasma	Biocrates p150 [t-ms]	µmol/l						C00157	HMDB08054	0	0	FALSE
PC aa C40:5	GlycerophosphoLipidss	Diacylphosphatidylcholines	plasma	Biocrates p150 [t-ms]	µmol/l						C00157	HMDB08120	0	0	FALSE
PC aa C40:6	GlycerophosphoLipidss	Diacylphosphatidylcholines	plasma	Biocrates p150 [t-ms]	µmol/l						C00157	HMDB08089	0	0	FALSE
PC aa C42:0	GlycerophosphoLipidss	Diacylphosphatidylcholines	plasma	Biocrates p150 [t-ms]	µmol/l						C00157	HMDB08058	0	0	FALSE
PC aa C42:1	GlycerophosphoLipidss	Diacylphosphatidylcholines	plasma	Biocrates p150 [t-ms]	µmol/l						C00157	HMDB08059	0	0	FALSE
PC aa C42:2	GlycerophosphoLipidss	Diacylphosphatidylcholines	plasma	Biocrates p150 [t-ms]	µmol/l							HMDB08570	0	0	FALSE
PC aa C42:4	GlycerophosphoLipidss	Diacylphosphatidylcholines	plasma	Biocrates p150 [t-ms]	µmol/l							HMDB08572	0	0	FALSE
PC aa C42:5	GlycerophosphoLipidss	Diacylphosphatidylcholines	plasma	Biocrates p150 [t-ms]	µmol/l						C00157	HMDB08287	0	0	FALSE
PC aa C42:6	GlycerophosphoLipidss	Diacylphosphatidylcholines	plasma	Biocrates p150 [t-ms]	µmol/l						C00157	HMDB08288	0	0	FALSE
PC ae C30:0	GlycerophosphoLipidss	Acylalkylphosphatidylcholines	plasma	Biocrates p150 [t-ms]	µmol/l							HMDB13341	0	0	FALSE
PC ae C32:1	GlycerophosphoLipidss	Acylalkylphosphatidylcholines	plasma	Biocrates p150 [t-ms]	µmol/l								0	0	FALSE
PC ae C32:2	GlycerophosphoLipidss	Acylalkylphosphatidylcholines	plasma	Biocrates p150 [t-ms]	µmol/l								0	0	FALSE
PC ae C34:0	GlycerophosphoLipidss	Acylalkylphosphatidylcholines	plasma	Biocrates p150 [t-ms]	µmol/l							HMDB13405	0	0	FALSE
PC ae C34:1	GlycerophosphoLipidss	Acylalkylphosphatidylcholines	plasma	Biocrates p150 [t-ms]	µmol/l								0	0	FALSE
PC ae C34:2	GlycerophosphoLipidss	Acylalkylphosphatidylcholines	plasma	Biocrates p150 [t-ms]	µmol/l							HMDB11151	0	0	FALSE
PC ae C34:3	GlycerophosphoLipidss	Acylalkylphosphatidylcholines	plasma	Biocrates p150 [t-ms]	µmol/l							HMDB11211	0	0	FALSE
PC ae C36:1	GlycerophosphoLipidss	Acylalkylphosphatidylcholines	plasma	Biocrates p150 [t-ms]	µmol/l							HMDB13427	0	0	FALSE
PC ae C36:2	GlycerophosphoLipidss	Acylalkylphosphatidylcholines	plasma	Biocrates p150 [t-ms]	µmol/l							HMDB11243	0	0	FALSE
PC ae C36:3	GlycerophosphoLipidss	Acylalkylphosphatidylcholines	plasma	Biocrates p150 [t-ms]	µmol/l							HMDB13429	0	0	FALSE
PC ae C36:4	GlycerophosphoLipidss	Acylalkylphosphatidylcholines	plasma	Biocrates p150 [t-ms]	µmol/l							HMDB13435	0	0	FALSE
PC ae C36:5	GlycerophosphoLipidss	Acylalkylphosphatidylcholines	plasma	Biocrates p150 [t-ms]	µmol/l							HMDB11220	0	0	FALSE
PC ae C38:0	GlycerophosphoLipidss	Acylalkylphosphatidylcholines	plasma	Biocrates p150 [t-ms]	µmol/l							HMDB13419	0	0	FALSE
PC ae C38:2	GlycerophosphoLipidss	Acylalkylphosphatidylcholines	plasma	Biocrates p150 [t-ms]	µmol/l							HMDB13431	0	0	FALSE
PC ae C38:3	GlycerophosphoLipidss	Acylalkylphosphatidylcholines	plasma	Biocrates p150 [t-ms]	µmol/l							HMDB13439	0	0	FALSE
PC ae C38:4	GlycerophosphoLipidss	Acylalkylphosphatidylcholines	plasma	Biocrates p150 [t-ms]	µmol/l							HMDB13420	0	0	FALSE
PC ae C38:5	GlycerophosphoLipidss	Acylalkylphosphatidylcholines	plasma	Biocrates p150 [t-ms]	µmol/l							HMDB13432	0	0	FALSE
PC ae C38:6	GlycerophosphoLipidss	Acylalkylphosphatidylcholines	plasma	Biocrates p150 [t-ms]	µmol/l							HMDB13409	0	0	FALSE
PC ae C40:1	GlycerophosphoLipidss	Acylalkylphosphatidylcholines	plasma	Biocrates p150 [t-ms]	µmol/l							HMDB13433	0	0	FALSE
PC ae C40:2	GlycerophosphoLipidss	Acylalkylphosphatidylcholines	plasma	Biocrates p150 [t-ms]	µmol/l							HMDB13437	0	0	FALSE
PC ae C40:3	GlycerophosphoLipidss	Acylalkylphosphatidylcholines	plasma	Biocrates p150 [t-ms]	µmol/l							HMDB13445	0	0	FALSE
PC ae C40:4	GlycerophosphoLipidss	Acylalkylphosphatidylcholines	plasma	Biocrates p150 [t-ms]	µmol/l							HMDB13442	0	0	FALSE
PC ae C40:5	GlycerophosphoLipidss	Acylalkylphosphatidylcholines	plasma	Biocrates p150 [t-ms]	µmol/l							HMDB13444	0	0	FALSE
PC ae C40:6	GlycerophosphoLipidss	Acylalkylphosphatidylcholines	plasma	Biocrates p150 [t-ms]	µmol/l							HMDB13422	0	0	FALSE
PC ae C42:0	GlycerophosphoLipidss	Acylalkylphosphatidylcholines	plasma	Biocrates p150 [t-ms]	µmol/l							HMDB13443	0	0	FALSE
PC ae C42:1	GlycerophosphoLipidss	Acylalkylphosphatidylcholines	plasma	Biocrates p150 [t-ms]	µmol/l							HMDB13434	0	0	FALSE
PC ae C42:2	GlycerophosphoLipidss	Acylalkylphosphatidylcholines	plasma	Biocrates p150 [t-ms]	µmol/l							HMDB13438	0	0	FALSE
PC ae C42:3	GlycerophosphoLipidss	Acylalkylphosphatidylcholines	plasma	Biocrates p150 [t-ms]	µmol/l							HMDB13459	0	0	FALSE
PC ae C42:4	GlycerophosphoLipidss	Acylalkylphosphatidylcholines	plasma	Biocrates p150 [t-ms]	µmol/l							HMDB13448	0	0	FALSE
PC ae C42:5	GlycerophosphoLipidss	Acylalkylphosphatidylcholines	plasma	Biocrates p150 [t-ms]	µmol/l							HMDB13451	0	0	FALSE
PC ae C44:3	GlycerophosphoLipidss	Acylalkylphosphatidylcholines	plasma	Biocrates p150 [t-ms]	µmol/l							HMDB13449	0	0	FALSE
PC ae C44:4	GlycerophosphoLipidss	Acylalkylphosphatidylcholines	plasma	Biocrates p150 [t-ms]	µmol/l							HMDB13453	0	0	FALSE
PC ae C44:5	GlycerophosphoLipidss	Acylalkylphosphatidylcholines	plasma	Biocrates p150 [t-ms]	µmol/l							HMDB13456	0	0	FALSE
PC ae C44:6	GlycerophosphoLipidss	Acylalkylphosphatidylcholines	plasma	Biocrates p150 [t-ms]	µmol/l							HMDB13457	0	0	FALSE
phenylalanine	Amino acidss	Phenylalanine and Tyrosine Metabolism	plasma	Biocrates p150 [t-ms]	µmol/l						C00079	HMDB00159	0	0	FALSE
proline	Amino acidss	Urea cycle; Arginine and Proline Metabolism	plasma	Biocrates p150 [t-ms]	µmol/l						C00148	HMDB00162	0	6.60955	TRUE
serine	Amino acidss	Glycine, Serine and Threonine Metabolism	plasma	Biocrates p150 [t-ms]	µmol/l						C00065	HMDB00187	0	6.60955	TRUE
SM (OH) C14:1	SphingoLipidss	sphingomyelins	plasma	Biocrates p150 [t-ms]	µmol/l								0	0	FALSE
SM (OH) C16:1	SphingoLipidss	sphingomyelins	plasma	Biocrates p150 [t-ms]	µmol/l								0	0	FALSE
SM (OH) C22:1	SphingoLipidss	sphingomyelins	plasma	Biocrates p150 [t-ms]	µmol/l								1	0.122399	TRUE
SM (OH) C22:2	SphingoLipidss	sphingomyelins	plasma	Biocrates p150 [t-ms]	µmol/l								0	0	FALSE
SM (OH) C24:1	SphingoLipidss	sphingomyelins	plasma	Biocrates p150 [t-ms]	µmol/l								0	0	FALSE
SM C16:0	SphingoLipidss	sphingomyelins	plasma	Biocrates p150 [t-ms]	µmol/l							HMDB10169	0	0	FALSE
SM C16:1	SphingoLipidss	sphingomyelins	plasma	Biocrates p150 [t-ms]	µmol/l							HMDB29216	0	0	FALSE
SM C18:0	SphingoLipidss	sphingomyelins	plasma	Biocrates p150 [t-ms]	µmol/l							HMDB01348	0	0	FALSE
SM C18:1	SphingoLipidss	sphingomyelins	plasma	Biocrates p150 [t-ms]	µmol/l						C00550	HMDB12101	0	0	FALSE
SM C20:2	SphingoLipidss	sphingomyelins	plasma	Biocrates p150 [t-ms]	µmol/l								0	0	FALSE
SM C24:0	SphingoLipidss	sphingomyelins	plasma	Biocrates p150 [t-ms]	µmol/l								1	0.122399	TRUE
SM C24:1	SphingoLipidss	sphingomyelins	plasma	Biocrates p150 [t-ms]	µmol/l						C00550	HMDB12107	0	0	FALSE
SM C26:1	SphingoLipidss	sphingomyelins	plasma	Biocrates p150 [t-ms]	µmol/l						C00550	HMDB13461	1	0.122399	TRUE
threonine	Amino acidss	Glycine, Serine and Threonine Metabolism	plasma	Biocrates p150 [t-ms]	µmol/l						C00188	HMDB00167	0	6.60955	TRUE
tryptophan	Amino acidss	Tryptophan Metabolism	plasma	Biocrates p150 [t-ms]	µmol/l						C00078	HMDB00929	0	0	FALSE
tyrosine	Amino acidss	Phenylalanine and Tyrosine Metabolism	plasma	Biocrates p150 [t-ms]	µmol/l						C00082	HMDB00158	0	0	FALSE
valine	Amino acidss	Leucine, Isoleucine and Valine Metabolism	plasma	Biocrates p150 [t-ms]	µmol/l						C00183	HMDB00883	0	0	FALSE
chylomicrons A (particlesize = 100-150 nm)	Lipoprotein	Lipoprotein	plasma	numares (Lipofit) [NMR]	nmol/l								0	0	FALSE
chylomicrons B (particlesize > 150 nm)	Lipoprotein	Lipoprotein	plasma	numares (Lipofit) [NMR]	nmol/l								0	0.499376	TRUE
chylomicrons quantity	Lipoprotein	Lipoprotein	plasma	numares (Lipofit) [NMR]	Number								0	0	FALSE
chylomicrons remnants (particlesize=80-100nm)	Lipoprotein	Lipoprotein	plasma	numares (Lipofit) [NMR]	nmol/l								0	2.87141	TRUE
chylomicrons size	Lipoprotein	Lipoprotein	plasma	numares (Lipofit) [NMR]	nm								0	0	FALSE
HDL quantity	Lipoprotein	Lipoprotein	plasma	numares (Lipofit) [NMR]	Number								0	0	FALSE
HDL size	Lipoprotein	Lipoprotein	plasma	numares (Lipofit) [NMR]	nm								1	0.124844	TRUE
High Density Lipoprotein A (particlesize = 7-8.5 nm)	Lipoprotein	Lipoprotein	plasma	numares (Lipofit) [NMR]	nmol/l								1	0.124844	TRUE
High Density Lipoprotein B (particlesize = 8.5-10 nm)	Lipoprotein	Lipoprotein	plasma	numares (Lipofit) [NMR]	nmol/l								0	0.249688	TRUE
High Density Lipoprotein C (particlesize = 10-13 nm)	Lipoprotein	Lipoprotein	plasma	numares (Lipofit) [NMR]	nmol/l								0	0	FALSE
High Density Lipoprotein D (particlesize = 13-16 nm)	Lipoprotein	Lipoprotein	plasma	numares (Lipofit) [NMR]	nmol/l								1	0.124844	TRUE
Intermediate Density Lipoprotein (particlesize = 30-40 nm)	Lipoprotein	Lipoprotein	plasma	numares (Lipofit) [NMR]	nmol/l								0	0	FALSE
LDL quantity	Lipoprotein	Lipoprotein	plasma	numares (Lipofit) [NMR]	Number								0	0	FALSE
LDL size	Lipoprotein	Lipoprotein	plasma	numares (Lipofit) [NMR]	nm								0	0	FALSE
Low Density Lipoprotein A (particlesize = 16-19 nm)	Lipoprotein	Lipoprotein	plasma	numares (Lipofit) [NMR]	nmol/l								0	0	FALSE
Low Density Lipoprotein B (particlesize = 19-21 nm)	Lipoprotein	Lipoprotein	plasma	numares (Lipofit) [NMR]	nmol/l								0	0	FALSE
Low Density Lipoprotein C (particlesize = 21-22 nm)	Lipoprotein	Lipoprotein	plasma	numares (Lipofit) [NMR]	nmol/l								0	0	FALSE
Low Density Lipoprotein D (particlesize = 22-25 nm)	Lipoprotein	Lipoprotein	plasma	numares (Lipofit) [NMR]	nmol/l								0	0	FALSE
Low Density Lipoprotein E (particlesize = 25-30 nm)	Lipoprotein	Lipoprotein	plasma	numares (Lipofit) [NMR]	nmol/l								0	0	FALSE
total cholesterol	Lipoprotein	Lipoprotein	plasma	numares (Lipofit) [NMR]	mg/dl								0	0	FALSE
total HDL	Lipoprotein	Lipoprotein	plasma	numares (Lipofit) [NMR]	mg/dl								0	0	FALSE
total LDL	Lipoprotein	Lipoprotein	plasma	numares (Lipofit) [NMR]	mg/dl								0	0	FALSE
total triglycerides	Lipoprotein	Lipoprotein	plasma	numares (Lipofit) [NMR]	mg/dl								0	0	FALSE
total VLDL	Lipoprotein	Lipoprotein	plasma	numares (Lipofit) [NMR]	mg/dl								0	0	FALSE
Very Low Density Lipoprotein A (particlesize = 40-60 nm)	Lipoprotein	Lipoprotein	plasma	numares (Lipofit) [NMR]	nmol/l								0	0	FALSE
Very Low Density Lipoprotein B (particlesize = 60-80 nm)	Lipoprotein	Lipoprotein	plasma	numares (Lipofit) [NMR]	nmol/l								0	0	FALSE
VLDL quantity	Lipoprotein	Lipoprotein	plasma	numares (Lipofit) [NMR]	Number								0	0	FALSE
VLDL size	Lipoprotein	Lipoprotein	plasma	numares (Lipofit) [NMR]	nm								0	0	FALSE
glucose	Carbohydrates	Glycolysis, Gluconeogenesis, and Pyruvate Metabolism	plasma	In-house biochemistry [chem.]	mg/dl						C00031	HMDB00122	0	0	FALSE
insulin	Unknown	Unknown	plasma	In-house biochemistry [chem.]	muU/ml								0	0	FALSE
lactate	Carbohydrates	Glycolysis, Gluconeogenesis, and Pyruvate Metabolism	plasma	In-house biochemistry [chem.]	mg/dl						C00186	HMDB00190	0	0	FALSE
NEFA	Lipids	Medium Chain Fatty Acid	plasma	In-house biochemistry [chem.]	values								0	82.1429	FALSE
CE(12:0)	Lipids	Cholesteryl ester	plasma	Lipidyzer [nt-ms]	µmol/l								0	0	FALSE
CE(14:0)	Lipids	Cholesteryl ester	plasma	Lipidyzer [nt-ms]	µmol/l								1	0	FALSE
CE(14:1)	Lipids	Cholesteryl ester	plasma	Lipidyzer [nt-ms]	µmol/l								0	0	FALSE
CE(15:0)	Lipids	Cholesteryl ester	plasma	Lipidyzer [nt-ms]	µmol/l								1	0	FALSE
CE(16:0)	Lipids	Cholesteryl ester	plasma	Lipidyzer [nt-ms]	µmol/l								0	0	FALSE
CE(16:1)	Lipids	Cholesteryl ester	plasma	Lipidyzer [nt-ms]	µmol/l								0	0	FALSE
CE(17:0)	Lipids	Cholesteryl ester	plasma	Lipidyzer [nt-ms]	µmol/l								1	0	FALSE
CE(18:0)	Lipids	Cholesteryl ester	plasma	Lipidyzer [nt-ms]	µmol/l								1	0	FALSE
CE(18:1)	Lipids	Cholesteryl ester	plasma	Lipidyzer [nt-ms]	µmol/l								0	0	FALSE
CE(18:2)	Lipids	Cholesteryl ester	plasma	Lipidyzer [nt-ms]	µmol/l								1	0	FALSE
CE(18:3)	Lipids	Cholesteryl ester	plasma	Lipidyzer [nt-ms]	µmol/l								0	0	FALSE
CE(18:4)	Lipids	Cholesteryl ester	plasma	Lipidyzer [nt-ms]	µmol/l								0	0	FALSE
CE(20:0)	Lipids	Cholesteryl ester	plasma	Lipidyzer [nt-ms]	µmol/l								0	0	FALSE
CE(20:1)	Lipids	Cholesteryl ester	plasma	Lipidyzer [nt-ms]	µmol/l								1	0	FALSE
CE(20:2)	Lipids	Cholesteryl ester	plasma	Lipidyzer [nt-ms]	µmol/l								0	0	FALSE
CE(20:3)	Lipids	Cholesteryl ester	plasma	Lipidyzer [nt-ms]	µmol/l								0	0	FALSE
CE(20:4)	Lipids	Cholesteryl ester	plasma	Lipidyzer [nt-ms]	µmol/l								0	0	FALSE
CE(20:5)	Lipids	Cholesteryl ester	plasma	Lipidyzer [nt-ms]	µmol/l								1	0	FALSE
CE(22:0)	Lipids	Cholesteryl ester	plasma	Lipidyzer [nt-ms]	µmol/l								2	0	FALSE
CE(22:1)	Lipids	Cholesteryl ester	plasma	Lipidyzer [nt-ms]	µmol/l								0	0	FALSE
CE(22:2)	Lipids	Cholesteryl ester	plasma	Lipidyzer [nt-ms]	µmol/l								1	0	FALSE
CE(22:4)	Lipids	Cholesteryl ester	plasma	Lipidyzer [nt-ms]	µmol/l								1	0	FALSE
CE(22:5)	Lipids	Cholesteryl ester	plasma	Lipidyzer [nt-ms]	µmol/l								0	0	FALSE
CE(22:6)	Lipids	Cholesteryl ester	plasma	Lipidyzer [nt-ms]	µmol/l								0	0	FALSE
CE(24:0)	Lipids	Cholesteryl ester	plasma	Lipidyzer [nt-ms]	µmol/l								0	0	FALSE
CE(24:1)	Lipids	Cholesteryl ester	plasma	Lipidyzer [nt-ms]	µmol/l								0	0	FALSE
CER(14:0)	Lipids	Ceramide	plasma	Lipidyzer [nt-ms]	µmol/l								0	0	FALSE
CER(16:0)	Lipids	Ceramide	plasma	Lipidyzer [nt-ms]	µmol/l								0	0	FALSE
CER(18:0)	Lipids	Ceramide	plasma	Lipidyzer [nt-ms]	µmol/l								0	0	FALSE
CER(20:0)	Lipids	Ceramide	plasma	Lipidyzer [nt-ms]	µmol/l								0	0	FALSE
CER(22:0)	Lipids	Ceramide	plasma	Lipidyzer [nt-ms]	µmol/l								0	0	FALSE
CER(22:1)	Lipids	Ceramide	plasma	Lipidyzer [nt-ms]	µmol/l								0	0	FALSE
CER(24:0)	Lipids	Ceramide	plasma	Lipidyzer [nt-ms]	µmol/l								0	0	FALSE
CER(24:1)	Lipids	Ceramide	plasma	Lipidyzer [nt-ms]	µmol/l								0	0	FALSE
CER(26:0)	Lipids	Ceramide	plasma	Lipidyzer [nt-ms]	µmol/l								0	0	FALSE
CER(26:1)	Lipids	Ceramide	plasma	Lipidyzer [nt-ms]	µmol/l								0	0	FALSE
DAG(12:0/18:1)	Lipids	Diacylglycerol	plasma	Lipidyzer [nt-ms]	µmol/l								0	0	FALSE
DAG(12:0/18:2)	Lipids	Diacylglycerol	plasma	Lipidyzer [nt-ms]	µmol/l								0	0	FALSE
DAG(14:0/14:0)	Lipids	Diacylglycerol	plasma	Lipidyzer [nt-ms]	µmol/l								0	0	FALSE
DAG(14:0/16:0)	Lipids	Diacylglycerol	plasma	Lipidyzer [nt-ms]	µmol/l								0	0	FALSE
DAG(14:0/16:1)	Lipids	Diacylglycerol	plasma	Lipidyzer [nt-ms]	µmol/l								0	0	FALSE
DAG(14:0/18:1)	Lipids	Diacylglycerol	plasma	Lipidyzer [nt-ms]	µmol/l								0	0	FALSE
DAG(14:0/18:2)	Lipids	Diacylglycerol	plasma	Lipidyzer [nt-ms]	µmol/l								0	0	FALSE
DAG(14:0/18:3)	Lipids	Diacylglycerol	plasma	Lipidyzer [nt-ms]	µmol/l								0	0	FALSE
DAG(14:0/20:0)	Lipids	Diacylglycerol	plasma	Lipidyzer [nt-ms]	µmol/l								0	0	FALSE
DAG(14:0/20:4)	Lipids	Diacylglycerol	plasma	Lipidyzer [nt-ms]	µmol/l								0	0	FALSE
DAG(14:0/22:6)	Lipids	Diacylglycerol	plasma	Lipidyzer [nt-ms]	µmol/l								0	0	FALSE
DAG(14:1/16:0)	Lipids	Diacylglycerol	plasma	Lipidyzer [nt-ms]	µmol/l								0	0	FALSE
DAG(14:1/18:1)	Lipids	Diacylglycerol	plasma	Lipidyzer [nt-ms]	µmol/l								0	0	FALSE
DAG(15:0/18:1)	Lipids	Diacylglycerol	plasma	Lipidyzer [nt-ms]	µmol/l								0	0	FALSE
DAG(15:0/18:2)	Lipids	Diacylglycerol	plasma	Lipidyzer [nt-ms]	µmol/l								0	0	FALSE
DAG(16:0/16:0)	Lipids	Diacylglycerol	plasma	Lipidyzer [nt-ms]	µmol/l								0	0	FALSE
DAG(16:0/16:1)	Lipids	Diacylglycerol	plasma	Lipidyzer [nt-ms]	µmol/l								0	0	FALSE
DAG(16:0/18:0)	Lipids	Diacylglycerol	plasma	Lipidyzer [nt-ms]	µmol/l								1	0	FALSE
DAG(16:0/18:1)	Lipids	Diacylglycerol	plasma	Lipidyzer [nt-ms]	µmol/l								0	0	FALSE
DAG(16:0/18:2)	Lipids	Diacylglycerol	plasma	Lipidyzer [nt-ms]	µmol/l								0	0	FALSE
DAG(16:0/18:3)	Lipids	Diacylglycerol	plasma	Lipidyzer [nt-ms]	µmol/l								0	0	FALSE
DAG(16:0/20:3)	Lipids	Diacylglycerol	plasma	Lipidyzer [nt-ms]	µmol/l								0	0	FALSE
DAG(16:0/20:4)	Lipids	Diacylglycerol	plasma	Lipidyzer [nt-ms]	µmol/l								0	0	FALSE
DAG(16:0/20:5)	Lipids	Diacylglycerol	plasma	Lipidyzer [nt-ms]	µmol/l								0	0	FALSE
DAG(16:0/22:5)	Lipids	Diacylglycerol	plasma	Lipidyzer [nt-ms]	µmol/l								0	0	FALSE
DAG(16:0/22:6)	Lipids	Diacylglycerol	plasma	Lipidyzer [nt-ms]	µmol/l								0	0	FALSE
DAG(16:1/16:1)	Lipids	Diacylglycerol	plasma	Lipidyzer [nt-ms]	µmol/l								0	0	FALSE
DAG(16:1/18:0)	Lipids	Diacylglycerol	plasma	Lipidyzer [nt-ms]	µmol/l								0	0	FALSE
DAG(16:1/18:1)	Lipids	Diacylglycerol	plasma	Lipidyzer [nt-ms]	µmol/l								0	0	FALSE
DAG(16:1/18:2)	Lipids	Diacylglycerol	plasma	Lipidyzer [nt-ms]	µmol/l								0	0	FALSE
DAG(16:1/18:3)	Lipids	Diacylglycerol	plasma	Lipidyzer [nt-ms]	µmol/l								0	0	FALSE
DAG(16:1/20:0)	Lipids	Diacylglycerol	plasma	Lipidyzer [nt-ms]	µmol/l								0	0	FALSE
DAG(16:1/20:2)	Lipids	Diacylglycerol	plasma	Lipidyzer [nt-ms]	µmol/l								0	0	FALSE
DAG(16:1/20:4)	Lipids	Diacylglycerol	plasma	Lipidyzer [nt-ms]	µmol/l								0	0	FALSE
DAG(16:1/22:6)	Lipids	Diacylglycerol	plasma	Lipidyzer [nt-ms]	µmol/l								0	0	FALSE
DAG(18:0/18:1)	Lipids	Diacylglycerol	plasma	Lipidyzer [nt-ms]	µmol/l								0	0	FALSE
DAG(18:0/18:2)	Lipids	Diacylglycerol	plasma	Lipidyzer [nt-ms]	µmol/l								0	0	FALSE
DAG(18:0/18:3)	Lipids	Diacylglycerol	plasma	Lipidyzer [nt-ms]	µmol/l								0	0	FALSE
DAG(18:0/22:6)	Lipids	Diacylglycerol	plasma	Lipidyzer [nt-ms]	µmol/l								0	0	FALSE
DAG(18:1/18:1)	Lipids	Diacylglycerol	plasma	Lipidyzer [nt-ms]	µmol/l								0	0	FALSE
DAG(18:1/18:2)	Lipids	Diacylglycerol	plasma	Lipidyzer [nt-ms]	µmol/l								0	0	FALSE
DAG(18:1/20:1)	Lipids	Diacylglycerol	plasma	Lipidyzer [nt-ms]	µmol/l								0	0	FALSE
DAG(18:1/20:2)	Lipids	Diacylglycerol	plasma	Lipidyzer [nt-ms]	µmol/l								0	0	FALSE
DAG(18:1/20:3)	Lipids	Diacylglycerol	plasma	Lipidyzer [nt-ms]	µmol/l								0	0	FALSE
DAG(18:1/20:4)	Lipids	Diacylglycerol	plasma	Lipidyzer [nt-ms]	µmol/l								0	0	FALSE
DAG(18:1/20:5)	Lipids	Diacylglycerol	plasma	Lipidyzer [nt-ms]	µmol/l								0	0	FALSE
DAG(18:1/22:4)	Lipids	Diacylglycerol	plasma	Lipidyzer [nt-ms]	µmol/l								0	0	FALSE
DAG(18:1/22:5)	Lipids	Diacylglycerol	plasma	Lipidyzer [nt-ms]	µmol/l								0	0	FALSE
DAG(18:1/22:6)	Lipids	Diacylglycerol	plasma	Lipidyzer [nt-ms]	µmol/l								0	0	FALSE
DAG(18:2/18:3)	Lipids	Diacylglycerol	plasma	Lipidyzer [nt-ms]	µmol/l								0	0	FALSE
DAG(18:2/20:3)	Lipids	Diacylglycerol	plasma	Lipidyzer [nt-ms]	µmol/l								0	0	FALSE
DAG(18:2/20:4)	Lipids	Diacylglycerol	plasma	Lipidyzer [nt-ms]	µmol/l								0	0	FALSE
DAG(18:2/20:5)	Lipids	Diacylglycerol	plasma	Lipidyzer [nt-ms]	µmol/l								0	0	FALSE
DAG(18:2/22:4)	Lipids	Diacylglycerol	plasma	Lipidyzer [nt-ms]	µmol/l								0	0	FALSE
DAG(18:2/22:5)	Lipids	Diacylglycerol	plasma	Lipidyzer [nt-ms]	µmol/l								0	0	FALSE
DAG(18:2/22:6)	Lipids	Diacylglycerol	plasma	Lipidyzer [nt-ms]	µmol/l								0	0	FALSE
DAG(20:0/20:0)	Lipids	Diacylglycerol	plasma	Lipidyzer [nt-ms]	µmol/l								1	0	FALSE
DCER(16:0)	Lipids	Dihydroceramide	plasma	Lipidyzer [nt-ms]	µmol/l								0	0	FALSE
DCER(20:0)	Lipids	Dihydroceramide	plasma	Lipidyzer [nt-ms]	µmol/l								0	0	FALSE
DCER(22:0)	Lipids	Dihydroceramide	plasma	Lipidyzer [nt-ms]	µmol/l								0	0	FALSE
DCER(22:1)	Lipids	Dihydroceramide	plasma	Lipidyzer [nt-ms]	µmol/l								0	0	FALSE
DCER(24:0)	Lipids	Dihydroceramide	plasma	Lipidyzer [nt-ms]	µmol/l								0	0	FALSE
DCER(24:1)	Lipids	Dihydroceramide	plasma	Lipidyzer [nt-ms]	µmol/l								1	0	FALSE
DCER(26:0)	Lipids	Dihydroceramide	plasma	Lipidyzer [nt-ms]	µmol/l								0	0	FALSE
DCER(26:1)	Lipids	Dihydroceramide	plasma	Lipidyzer [nt-ms]	µmol/l								0	0	FALSE
FFA(12:0)	Lipids	Free fatty acid	plasma	Lipidyzer [nt-ms]	µmol/l								0	0	FALSE
FFA(14:0)	Lipids	Free fatty acid	plasma	Lipidyzer [nt-ms]	µmol/l								0	0	FALSE
FFA(14:1)	Lipids	Free fatty acid	plasma	Lipidyzer [nt-ms]	µmol/l								0	0	FALSE
FFA(15:0)	Lipids	Free fatty acid	plasma	Lipidyzer [nt-ms]	µmol/l								0	0	FALSE
FFA(16:0)	Lipids	Free fatty acid	plasma	Lipidyzer [nt-ms]	µmol/l								0	0	FALSE
FFA(16:1)	Lipids	Free fatty acid	plasma	Lipidyzer [nt-ms]	µmol/l								0	0	FALSE
FFA(17:0)	Lipids	Free fatty acid	plasma	Lipidyzer [nt-ms]	µmol/l								0	0	FALSE
FFA(18:0)	Lipids	Free fatty acid	plasma	Lipidyzer [nt-ms]	µmol/l								0	0	FALSE
FFA(18:1)	Lipids	Free fatty acid	plasma	Lipidyzer [nt-ms]	µmol/l								0	0	FALSE
FFA(18:2)	Lipids	Free fatty acid	plasma	Lipidyzer [nt-ms]	µmol/l								0	0	FALSE
FFA(18:3)	Lipids	Free fatty acid	plasma	Lipidyzer [nt-ms]	µmol/l								0	0	FALSE
FFA(18:4)	Lipids	Free fatty acid	plasma	Lipidyzer [nt-ms]	µmol/l								0	0	FALSE
FFA(20:0)	Lipids	Free fatty acid	plasma	Lipidyzer [nt-ms]	µmol/l								1	0	FALSE
FFA(20:1)	Lipids	Free fatty acid	plasma	Lipidyzer [nt-ms]	µmol/l								0	0	FALSE
FFA(20:2)	Lipids	Free fatty acid	plasma	Lipidyzer [nt-ms]	µmol/l								0	0	FALSE
FFA(20:3)	Lipids	Free fatty acid	plasma	Lipidyzer [nt-ms]	µmol/l								0	0	FALSE
FFA(20:4)	Lipids	Free fatty acid	plasma	Lipidyzer [nt-ms]	µmol/l								0	0	FALSE
FFA(20:5)	Lipids	Free fatty acid	plasma	Lipidyzer [nt-ms]	µmol/l								0	0	FALSE
FFA(22:0)	Lipids	Free fatty acid	plasma	Lipidyzer [nt-ms]	µmol/l								0	0	FALSE
FFA(22:1)	Lipids	Free fatty acid	plasma	Lipidyzer [nt-ms]	µmol/l								0	0	FALSE
FFA(22:2)	Lipids	Free fatty acid	plasma	Lipidyzer [nt-ms]	µmol/l								0	0	FALSE
FFA(22:4)	Lipids	Free fatty acid	plasma	Lipidyzer [nt-ms]	µmol/l								0	0	FALSE
FFA(22:5)	Lipids	Free fatty acid	plasma	Lipidyzer [nt-ms]	µmol/l								0	0	FALSE
FFA(22:6)	Lipids	Free fatty acid	plasma	Lipidyzer [nt-ms]	µmol/l								0	0	FALSE
FFA(24:0)	Lipids	Free fatty acid	plasma	Lipidyzer [nt-ms]	µmol/l								0	0	FALSE
FFA(24:1)	Lipids	Free fatty acid	plasma	Lipidyzer [nt-ms]	µmol/l								0	0	FALSE
HCER(14:0)	Lipids	Hexosylceramide	plasma	Lipidyzer [nt-ms]	µmol/l								0	0	FALSE
HCER(16:0)	Lipids	Hexosylceramide	plasma	Lipidyzer [nt-ms]	µmol/l								0	0	FALSE
HCER(18:0)	Lipids	Hexosylceramide	plasma	Lipidyzer [nt-ms]	µmol/l								0	0	FALSE
HCER(18:1)	Lipids	Hexosylceramide	plasma	Lipidyzer [nt-ms]	µmol/l								0	0	FALSE
HCER(20:0)	Lipids	Hexosylceramide	plasma	Lipidyzer [nt-ms]	µmol/l								0	0	FALSE
HCER(22:0)	Lipids	Hexosylceramide	plasma	Lipidyzer [nt-ms]	µmol/l								0	0	FALSE
HCER(22:1)	Lipids	Hexosylceramide	plasma	Lipidyzer [nt-ms]	µmol/l								0	0	FALSE
HCER(24:0)	Lipids	Hexosylceramide	plasma	Lipidyzer [nt-ms]	µmol/l								0	0	FALSE
HCER(24:1)	Lipids	Hexosylceramide	plasma	Lipidyzer [nt-ms]	µmol/l								0	0	FALSE
LCER(14:0)	Lipids	Lactosylceramide	plasma	Lipidyzer [nt-ms]	µmol/l								0	0	FALSE
LCER(16:0)	Lipids	Lactosylceramide	plasma	Lipidyzer [nt-ms]	µmol/l								0	0	FALSE
LCER(18:0)	Lipids	Lactosylceramide	plasma	Lipidyzer [nt-ms]	µmol/l								0	0	FALSE
LCER(18:1)	Lipids	Lactosylceramide	plasma	Lipidyzer [nt-ms]	µmol/l								0	0	FALSE
LCER(20:1)	Lipids	Lactosylceramide	plasma	Lipidyzer [nt-ms]	µmol/l								0	0	FALSE
LCER(22:0)	Lipids	Lactosylceramide	plasma	Lipidyzer [nt-ms]	µmol/l								0	0	FALSE
LCER(24:0)	Lipids	Lactosylceramide	plasma	Lipidyzer [nt-ms]	µmol/l								0	0	FALSE
LCER(24:1)	Lipids	Lactosylceramide	plasma	Lipidyzer [nt-ms]	µmol/l								0	0	FALSE
LPC(14:0)	Lipids	Lysophosphatidylcholine	plasma	Lipidyzer [nt-ms]	µmol/l								0	0	FALSE
LPC(15:0)	Lipids	Lysophosphatidylcholine	plasma	Lipidyzer [nt-ms]	µmol/l								0	0	FALSE
LPC(16:0)	Lipids	Lysophosphatidylcholine	plasma	Lipidyzer [nt-ms]	µmol/l								0	0	FALSE
LPC(16:1)	Lipids	Lysophosphatidylcholine	plasma	Lipidyzer [nt-ms]	µmol/l								0	0	FALSE
LPC(17:0)	Lipids	Lysophosphatidylcholine	plasma	Lipidyzer [nt-ms]	µmol/l								0	0	FALSE
LPC(18:0)	Lipids	Lysophosphatidylcholine	plasma	Lipidyzer [nt-ms]	µmol/l								0	0	FALSE
LPC(18:1)	Lipids	Lysophosphatidylcholine	plasma	Lipidyzer [nt-ms]	µmol/l								0	0	FALSE
LPC(18:2)	Lipids	Lysophosphatidylcholine	plasma	Lipidyzer [nt-ms]	µmol/l								0	0	FALSE
LPC(18:3)	Lipids	Lysophosphatidylcholine	plasma	Lipidyzer [nt-ms]	µmol/l								0	0	FALSE
LPC(20:0)	Lipids	Lysophosphatidylcholine	plasma	Lipidyzer [nt-ms]	µmol/l								0	0	FALSE
LPC(20:1)	Lipids	Lysophosphatidylcholine	plasma	Lipidyzer [nt-ms]	µmol/l								0	0	FALSE
LPC(20:2)	Lipids	Lysophosphatidylcholine	plasma	Lipidyzer [nt-ms]	µmol/l								0	0	FALSE
LPC(20:3)	Lipids	Lysophosphatidylcholine	plasma	Lipidyzer [nt-ms]	µmol/l								0	0	FALSE
LPC(20:4)	Lipids	Lysophosphatidylcholine	plasma	Lipidyzer [nt-ms]	µmol/l								0	0	FALSE
LPC(20:5)	Lipids	Lysophosphatidylcholine	plasma	Lipidyzer [nt-ms]	µmol/l								0	0	FALSE
LPC(22:4)	Lipids	Lysophosphatidylcholine	plasma	Lipidyzer [nt-ms]	µmol/l								0	0	FALSE
LPC(22:5)	Lipids	Lysophosphatidylcholine	plasma	Lipidyzer [nt-ms]	µmol/l								0	0	FALSE
LPC(22:6)	Lipids	Lysophosphatidylcholine	plasma	Lipidyzer [nt-ms]	µmol/l								0	0	FALSE
LPE(16:0)	Lipids	Lysophosphatidylethanolamine	plasma	Lipidyzer [nt-ms]	µmol/l								0	0	FALSE
LPE(16:1)	Lipids	Lysophosphatidylethanolamine	plasma	Lipidyzer [nt-ms]	µmol/l								0	0	FALSE
LPE(17:0)	Lipids	Lysophosphatidylethanolamine	plasma	Lipidyzer [nt-ms]	µmol/l								0	0	FALSE
LPE(18:0)	Lipids	Lysophosphatidylethanolamine	plasma	Lipidyzer [nt-ms]	µmol/l								0	0	FALSE
LPE(18:1)	Lipids	Lysophosphatidylethanolamine	plasma	Lipidyzer [nt-ms]	µmol/l								0	0	FALSE
LPE(18:2)	Lipids	Lysophosphatidylethanolamine	plasma	Lipidyzer [nt-ms]	µmol/l								0	0	FALSE
LPE(18:3)	Lipids	Lysophosphatidylethanolamine	plasma	Lipidyzer [nt-ms]	µmol/l								0	0	FALSE
LPE(20:1)	Lipids	Lysophosphatidylethanolamine	plasma	Lipidyzer [nt-ms]	µmol/l								0	0	FALSE
LPE(20:2)	Lipids	Lysophosphatidylethanolamine	plasma	Lipidyzer [nt-ms]	µmol/l								0	0	FALSE
LPE(20:3)	Lipids	Lysophosphatidylethanolamine	plasma	Lipidyzer [nt-ms]	µmol/l								0	0	FALSE
LPE(20:4)	Lipids	Lysophosphatidylethanolamine	plasma	Lipidyzer [nt-ms]	µmol/l								0	0	FALSE
LPE(22:4)	Lipids	Lysophosphatidylethanolamine	plasma	Lipidyzer [nt-ms]	µmol/l								0	0	FALSE
LPE(22:5)	Lipids	Lysophosphatidylethanolamine	plasma	Lipidyzer [nt-ms]	µmol/l								0	0	FALSE
LPE(22:6)	Lipids	Lysophosphatidylethanolamine	plasma	Lipidyzer [nt-ms]	µmol/l								0	0	FALSE
PC(12:0/18:1)	Lipids	Phosphatidylcholine	plasma	Lipidyzer [nt-ms]	µmol/l								0	0	FALSE
PC(12:0/18:2)	Lipids	Phosphatidylcholine	plasma	Lipidyzer [nt-ms]	µmol/l								0	0	FALSE
PC(12:0/18:3)	Lipids	Phosphatidylcholine	plasma	Lipidyzer [nt-ms]	µmol/l								0	0	FALSE
PC(12:0/20:4)	Lipids	Phosphatidylcholine	plasma	Lipidyzer [nt-ms]	µmol/l								0	0	FALSE
PC(12:0/22:6)	Lipids	Phosphatidylcholine	plasma	Lipidyzer [nt-ms]	µmol/l								0	0	FALSE
PC(14:0/14:0)	Lipids	Phosphatidylcholine	plasma	Lipidyzer [nt-ms]	µmol/l								0	0	FALSE
PC(14:0/16:1)	Lipids	Phosphatidylcholine	plasma	Lipidyzer [nt-ms]	µmol/l								0	0	FALSE
PC(14:0/18:1)	Lipids	Phosphatidylcholine	plasma	Lipidyzer [nt-ms]	µmol/l								0	0	FALSE
PC(14:0/18:2)	Lipids	Phosphatidylcholine	plasma	Lipidyzer [nt-ms]	µmol/l								0	0	FALSE
PC(14:0/18:3)	Lipids	Phosphatidylcholine	plasma	Lipidyzer [nt-ms]	µmol/l								0	0	FALSE
PC(14:0/20:1)	Lipids	Phosphatidylcholine	plasma	Lipidyzer [nt-ms]	µmol/l								0	0	FALSE
PC(14:0/20:2)	Lipids	Phosphatidylcholine	plasma	Lipidyzer [nt-ms]	µmol/l								0	0	FALSE
PC(14:0/20:3)	Lipids	Phosphatidylcholine	plasma	Lipidyzer [nt-ms]	µmol/l								0	0	FALSE
PC(14:0/20:4)	Lipids	Phosphatidylcholine	plasma	Lipidyzer [nt-ms]	µmol/l								0	0	FALSE
PC(14:0/20:5)	Lipids	Phosphatidylcholine	plasma	Lipidyzer [nt-ms]	µmol/l								0	0	FALSE
PC(14:0/22:4)	Lipids	Phosphatidylcholine	plasma	Lipidyzer [nt-ms]	µmol/l								0	0	FALSE
PC(14:0/22:5)	Lipids	Phosphatidylcholine	plasma	Lipidyzer [nt-ms]	µmol/l								0	0	FALSE
PC(14:0/22:6)	Lipids	Phosphatidylcholine	plasma	Lipidyzer [nt-ms]	µmol/l								0	0	FALSE
PC(15:0/16:1)	Lipids	Phosphatidylcholine	plasma	Lipidyzer [nt-ms]	µmol/l								0	0	FALSE
PC(15:0/18:1)	Lipids	Phosphatidylcholine	plasma	Lipidyzer [nt-ms]	µmol/l								0	0	FALSE
PC(15:0/18:2)	Lipids	Phosphatidylcholine	plasma	Lipidyzer [nt-ms]	µmol/l								0	0	FALSE
PC(15:0/18:3)	Lipids	Phosphatidylcholine	plasma	Lipidyzer [nt-ms]	µmol/l								0	0	FALSE
PC(15:0/20:3)	Lipids	Phosphatidylcholine	plasma	Lipidyzer [nt-ms]	µmol/l								0	0	FALSE
PC(15:0/20:4)	Lipids	Phosphatidylcholine	plasma	Lipidyzer [nt-ms]	µmol/l								0	0	FALSE
PC(15:0/20:5)	Lipids	Phosphatidylcholine	plasma	Lipidyzer [nt-ms]	µmol/l								0	0	FALSE
PC(15:0/22:5)	Lipids	Phosphatidylcholine	plasma	Lipidyzer [nt-ms]	µmol/l								0	0	FALSE
PC(15:0/22:6)	Lipids	Phosphatidylcholine	plasma	Lipidyzer [nt-ms]	µmol/l								0	0	FALSE
PC(16:0/12:0)	Lipids	Phosphatidylcholine	plasma	Lipidyzer [nt-ms]	µmol/l								0	0	FALSE
PC(16:0/14:0)	Lipids	Phosphatidylcholine	plasma	Lipidyzer [nt-ms]	µmol/l								0	0	FALSE
PC(16:0/14:1)	Lipids	Phosphatidylcholine	plasma	Lipidyzer [nt-ms]	µmol/l								0	0	FALSE
PC(16:0/16:0)	Lipids	Phosphatidylcholine	plasma	Lipidyzer [nt-ms]	µmol/l								0	0	FALSE
PC(16:0/16:1)	Lipids	Phosphatidylcholine	plasma	Lipidyzer [nt-ms]	µmol/l								0	0	FALSE
PC(16:0/18:0)	Lipids	Phosphatidylcholine	plasma	Lipidyzer [nt-ms]	µmol/l								0	0	FALSE
PC(16:0/18:1)	Lipids	Phosphatidylcholine	plasma	Lipidyzer [nt-ms]	µmol/l								0	0	FALSE
PC(16:0/18:2)	Lipids	Phosphatidylcholine	plasma	Lipidyzer [nt-ms]	µmol/l								0	0	FALSE
PC(16:0/18:3)	Lipids	Phosphatidylcholine	plasma	Lipidyzer [nt-ms]	µmol/l								0	0	FALSE
PC(16:0/18:4)	Lipids	Phosphatidylcholine	plasma	Lipidyzer [nt-ms]	µmol/l								0	0	FALSE
PC(16:0/20:1)	Lipids	Phosphatidylcholine	plasma	Lipidyzer [nt-ms]	µmol/l								0	0	FALSE
PC(16:0/20:2)	Lipids	Phosphatidylcholine	plasma	Lipidyzer [nt-ms]	µmol/l								0	0	FALSE
PC(16:0/20:3)	Lipids	Phosphatidylcholine	plasma	Lipidyzer [nt-ms]	µmol/l								0	0	FALSE
PC(16:0/20:4)	Lipids	Phosphatidylcholine	plasma	Lipidyzer [nt-ms]	µmol/l								0	0	FALSE
PC(16:0/20:5)	Lipids	Phosphatidylcholine	plasma	Lipidyzer [nt-ms]	µmol/l								0	0	FALSE
PC(16:0/22:1)	Lipids	Phosphatidylcholine	plasma	Lipidyzer [nt-ms]	µmol/l								0	0	FALSE
PC(16:0/22:2)	Lipids	Phosphatidylcholine	plasma	Lipidyzer [nt-ms]	µmol/l								0	0	FALSE
PC(16:0/22:4)	Lipids	Phosphatidylcholine	plasma	Lipidyzer [nt-ms]	µmol/l								0	0	FALSE
PC(16:0/22:5)	Lipids	Phosphatidylcholine	plasma	Lipidyzer [nt-ms]	µmol/l								0	0	FALSE
PC(16:0/22:6)	Lipids	Phosphatidylcholine	plasma	Lipidyzer [nt-ms]	µmol/l								0	0	FALSE
PC(17:0/14:1)	Lipids	Phosphatidylcholine	plasma	Lipidyzer [nt-ms]	µmol/l								0	0	FALSE
PC(17:0/16:1)	Lipids	Phosphatidylcholine	plasma	Lipidyzer [nt-ms]	µmol/l								0	0	FALSE
PC(17:0/18:1)	Lipids	Phosphatidylcholine	plasma	Lipidyzer [nt-ms]	µmol/l								0	0	FALSE
PC(17:0/18:2)	Lipids	Phosphatidylcholine	plasma	Lipidyzer [nt-ms]	µmol/l								0	0	FALSE
PC(17:0/18:3)	Lipids	Phosphatidylcholine	plasma	Lipidyzer [nt-ms]	µmol/l								0	0	FALSE
PC(17:0/20:3)	Lipids	Phosphatidylcholine	plasma	Lipidyzer [nt-ms]	µmol/l								0	0	FALSE
PC(17:0/20:4)	Lipids	Phosphatidylcholine	plasma	Lipidyzer [nt-ms]	µmol/l								0	0	FALSE
PC(17:0/20:5)	Lipids	Phosphatidylcholine	plasma	Lipidyzer [nt-ms]	µmol/l								0	0	FALSE
PC(17:0/22:5)	Lipids	Phosphatidylcholine	plasma	Lipidyzer [nt-ms]	µmol/l								0	0	FALSE
PC(17:0/22:6)	Lipids	Phosphatidylcholine	plasma	Lipidyzer [nt-ms]	µmol/l								0	0	FALSE
PC(18:0/12:0)	Lipids	Phosphatidylcholine	plasma	Lipidyzer [nt-ms]	µmol/l								0	0	FALSE
PC(18:0/14:0)	Lipids	Phosphatidylcholine	plasma	Lipidyzer [nt-ms]	µmol/l								0	0	FALSE
PC(18:0/16:1)	Lipids	Phosphatidylcholine	plasma	Lipidyzer [nt-ms]	µmol/l								0	0	FALSE
PC(18:0/18:0)	Lipids	Phosphatidylcholine	plasma	Lipidyzer [nt-ms]	µmol/l								0	0	FALSE
PC(18:0/18:1)	Lipids	Phosphatidylcholine	plasma	Lipidyzer [nt-ms]	µmol/l								0	0	FALSE
PC(18:0/18:2)	Lipids	Phosphatidylcholine	plasma	Lipidyzer [nt-ms]	µmol/l								0	0	FALSE
PC(18:0/18:3)	Lipids	Phosphatidylcholine	plasma	Lipidyzer [nt-ms]	µmol/l								0	0	FALSE
PC(18:0/18:4)	Lipids	Phosphatidylcholine	plasma	Lipidyzer [nt-ms]	µmol/l								0	0	FALSE
PC(18:0/20:0)	Lipids	Phosphatidylcholine	plasma	Lipidyzer [nt-ms]	µmol/l								0	0	FALSE
PC(18:0/20:1)	Lipids	Phosphatidylcholine	plasma	Lipidyzer [nt-ms]	µmol/l								0	0	FALSE
PC(18:0/20:2)	Lipids	Phosphatidylcholine	plasma	Lipidyzer [nt-ms]	µmol/l								0	0	FALSE
PC(18:0/20:3)	Lipids	Phosphatidylcholine	plasma	Lipidyzer [nt-ms]	µmol/l								0	0	FALSE
PC(18:0/20:4)	Lipids	Phosphatidylcholine	plasma	Lipidyzer [nt-ms]	µmol/l								0	0	FALSE
PC(18:0/20:5)	Lipids	Phosphatidylcholine	plasma	Lipidyzer [nt-ms]	µmol/l								0	0	FALSE
PC(18:0/22:2)	Lipids	Phosphatidylcholine	plasma	Lipidyzer [nt-ms]	µmol/l								0	0	FALSE
PC(18:0/22:4)	Lipids	Phosphatidylcholine	plasma	Lipidyzer [nt-ms]	µmol/l								0	0	FALSE
PC(18:0/22:5)	Lipids	Phosphatidylcholine	plasma	Lipidyzer [nt-ms]	µmol/l								0	0	FALSE
PC(18:0/22:6)	Lipids	Phosphatidylcholine	plasma	Lipidyzer [nt-ms]	µmol/l								0	0	FALSE
PC(18:1/16:1)	Lipids	Phosphatidylcholine	plasma	Lipidyzer [nt-ms]	µmol/l								0	0	FALSE
PC(18:1/18:1)	Lipids	Phosphatidylcholine	plasma	Lipidyzer [nt-ms]	µmol/l								0	0	FALSE
PC(18:1/18:2)	Lipids	Phosphatidylcholine	plasma	Lipidyzer [nt-ms]	µmol/l								0	0	FALSE
PC(18:1/18:3)	Lipids	Phosphatidylcholine	plasma	Lipidyzer [nt-ms]	µmol/l								0	0	FALSE
PC(18:1/20:1)	Lipids	Phosphatidylcholine	plasma	Lipidyzer [nt-ms]	µmol/l								0	0	FALSE
PC(18:1/20:2)	Lipids	Phosphatidylcholine	plasma	Lipidyzer [nt-ms]	µmol/l								0	0	FALSE
PC(18:1/20:3)	Lipids	Phosphatidylcholine	plasma	Lipidyzer [nt-ms]	µmol/l								0	0	FALSE
PC(18:1/20:4)	Lipids	Phosphatidylcholine	plasma	Lipidyzer [nt-ms]	µmol/l								0	0	FALSE
PC(18:1/20:5)	Lipids	Phosphatidylcholine	plasma	Lipidyzer [nt-ms]	µmol/l								0	0	FALSE
PC(18:1/22:1)	Lipids	Phosphatidylcholine	plasma	Lipidyzer [nt-ms]	µmol/l								0	0	FALSE
PC(18:1/22:4)	Lipids	Phosphatidylcholine	plasma	Lipidyzer [nt-ms]	µmol/l								0	0	FALSE
PC(18:1/22:5)	Lipids	Phosphatidylcholine	plasma	Lipidyzer [nt-ms]	µmol/l								0	0	FALSE
PC(18:1/22:6)	Lipids	Phosphatidylcholine	plasma	Lipidyzer [nt-ms]	µmol/l								0	0	FALSE
PC(18:2/16:1)	Lipids	Phosphatidylcholine	plasma	Lipidyzer [nt-ms]	µmol/l								0	0	FALSE
PC(18:2/18:2)	Lipids	Phosphatidylcholine	plasma	Lipidyzer [nt-ms]	µmol/l								0	0	FALSE
PC(18:2/18:3)	Lipids	Phosphatidylcholine	plasma	Lipidyzer [nt-ms]	µmol/l								0	0	FALSE
PC(18:2/20:1)	Lipids	Phosphatidylcholine	plasma	Lipidyzer [nt-ms]	µmol/l								0	0	FALSE
PC(18:2/20:2)	Lipids	Phosphatidylcholine	plasma	Lipidyzer [nt-ms]	µmol/l								0	0	FALSE
PC(18:2/20:3)	Lipids	Phosphatidylcholine	plasma	Lipidyzer [nt-ms]	µmol/l								0	0	FALSE
PC(18:2/20:4)	Lipids	Phosphatidylcholine	plasma	Lipidyzer [nt-ms]	µmol/l								0	0	FALSE
PC(18:2/20:5)	Lipids	Phosphatidylcholine	plasma	Lipidyzer [nt-ms]	µmol/l								0	0	FALSE
PC(18:2/22:1)	Lipids	Phosphatidylcholine	plasma	Lipidyzer [nt-ms]	µmol/l								0	0	FALSE
PC(18:2/22:4)	Lipids	Phosphatidylcholine	plasma	Lipidyzer [nt-ms]	µmol/l								0	0	FALSE
PC(18:2/22:5)	Lipids	Phosphatidylcholine	plasma	Lipidyzer [nt-ms]	µmol/l								0	0	FALSE
PC(18:2/22:6)	Lipids	Phosphatidylcholine	plasma	Lipidyzer [nt-ms]	µmol/l								0	0	FALSE
PC(20:0/14:1)	Lipids	Phosphatidylcholine	plasma	Lipidyzer [nt-ms]	µmol/l								0	0	FALSE
PC(20:0/16:1)	Lipids	Phosphatidylcholine	plasma	Lipidyzer [nt-ms]	µmol/l								0	0	FALSE
PC(20:0/18:1)	Lipids	Phosphatidylcholine	plasma	Lipidyzer [nt-ms]	µmol/l								0	0	FALSE
PC(20:0/18:2)	Lipids	Phosphatidylcholine	plasma	Lipidyzer [nt-ms]	µmol/l								0	0	FALSE
PC(20:0/18:3)	Lipids	Phosphatidylcholine	plasma	Lipidyzer [nt-ms]	µmol/l								0	0	FALSE
PC(20:0/20:3)	Lipids	Phosphatidylcholine	plasma	Lipidyzer [nt-ms]	µmol/l								0	0	FALSE
PC(20:0/20:4)	Lipids	Phosphatidylcholine	plasma	Lipidyzer [nt-ms]	µmol/l								0	0	FALSE
PC(20:0/22:5)	Lipids	Phosphatidylcholine	plasma	Lipidyzer [nt-ms]	µmol/l								0	0	FALSE
PC(20:0/22:6)	Lipids	Phosphatidylcholine	plasma	Lipidyzer [nt-ms]	µmol/l								0	0	FALSE
PE(14:0/18:1)	Lipids	Phosphatidylethanolamine	plasma	Lipidyzer [nt-ms]	µmol/l								0	0	FALSE
PE(15:0/20:2)	Lipids	Phosphatidylethanolamine	plasma	Lipidyzer [nt-ms]	µmol/l								0	0	FALSE
PE(16:0/16:0)	Lipids	Phosphatidylethanolamine	plasma	Lipidyzer [nt-ms]	µmol/l								0	0	FALSE
PE(16:0/16:1)	Lipids	Phosphatidylethanolamine	plasma	Lipidyzer [nt-ms]	µmol/l								0	0	FALSE
PE(16:0/18:1)	Lipids	Phosphatidylethanolamine	plasma	Lipidyzer [nt-ms]	µmol/l								0	0	FALSE
PE(16:0/18:2)	Lipids	Phosphatidylethanolamine	plasma	Lipidyzer [nt-ms]	µmol/l								0	0	FALSE
PE(16:0/18:3)	Lipids	Phosphatidylethanolamine	plasma	Lipidyzer [nt-ms]	µmol/l								0	0	FALSE
PE(16:0/20:1)	Lipids	Phosphatidylethanolamine	plasma	Lipidyzer [nt-ms]	µmol/l								0	0	FALSE
PE(16:0/20:2)	Lipids	Phosphatidylethanolamine	plasma	Lipidyzer [nt-ms]	µmol/l								0	0	FALSE
PE(16:0/20:3)	Lipids	Phosphatidylethanolamine	plasma	Lipidyzer [nt-ms]	µmol/l								0	0	FALSE
PE(16:0/20:4)	Lipids	Phosphatidylethanolamine	plasma	Lipidyzer [nt-ms]	µmol/l								0	0	FALSE
PE(16:0/20:5)	Lipids	Phosphatidylethanolamine	plasma	Lipidyzer [nt-ms]	µmol/l								0	0	FALSE
PE(16:0/22:4)	Lipids	Phosphatidylethanolamine	plasma	Lipidyzer [nt-ms]	µmol/l								0	0	FALSE
PE(16:0/22:5)	Lipids	Phosphatidylethanolamine	plasma	Lipidyzer [nt-ms]	µmol/l								0	0	FALSE
PE(16:0/22:6)	Lipids	Phosphatidylethanolamine	plasma	Lipidyzer [nt-ms]	µmol/l								0	0	FALSE
PE(17:0/18:1)	Lipids	Phosphatidylethanolamine	plasma	Lipidyzer [nt-ms]	µmol/l								0	0	FALSE
PE(17:0/18:2)	Lipids	Phosphatidylethanolamine	plasma	Lipidyzer [nt-ms]	µmol/l								0	0	FALSE
PE(17:0/20:2)	Lipids	Phosphatidylethanolamine	plasma	Lipidyzer [nt-ms]	µmol/l								0	0	FALSE
PE(17:0/20:4)	Lipids	Phosphatidylethanolamine	plasma	Lipidyzer [nt-ms]	µmol/l								0	0	FALSE
PE(17:0/22:2)	Lipids	Phosphatidylethanolamine	plasma	Lipidyzer [nt-ms]	µmol/l								0	0	FALSE
PE(17:0/22:4)	Lipids	Phosphatidylethanolamine	plasma	Lipidyzer [nt-ms]	µmol/l								0	0	FALSE
PE(17:0/22:5)	Lipids	Phosphatidylethanolamine	plasma	Lipidyzer [nt-ms]	µmol/l								0	0	FALSE
PE(17:0/22:6)	Lipids	Phosphatidylethanolamine	plasma	Lipidyzer [nt-ms]	µmol/l								0	0	FALSE
PE(18:0/14:1)	Lipids	Phosphatidylethanolamine	plasma	Lipidyzer [nt-ms]	µmol/l								0	0	FALSE
PE(18:0/16:0)	Lipids	Phosphatidylethanolamine	plasma	Lipidyzer [nt-ms]	µmol/l								0	0	FALSE
PE(18:0/16:1)	Lipids	Phosphatidylethanolamine	plasma	Lipidyzer [nt-ms]	µmol/l								0	0	FALSE
PE(18:0/17:0)	Lipids	Phosphatidylethanolamine	plasma	Lipidyzer [nt-ms]	µmol/l								0	0	FALSE
PE(18:0/18:0)	Lipids	Phosphatidylethanolamine	plasma	Lipidyzer [nt-ms]	µmol/l								0	0	FALSE
PE(18:0/18:1)	Lipids	Phosphatidylethanolamine	plasma	Lipidyzer [nt-ms]	µmol/l								0	0	FALSE
PE(18:0/18:2)	Lipids	Phosphatidylethanolamine	plasma	Lipidyzer [nt-ms]	µmol/l								0	0	FALSE
PE(18:0/18:3)	Lipids	Phosphatidylethanolamine	plasma	Lipidyzer [nt-ms]	µmol/l								0	0	FALSE
PE(18:0/20:1)	Lipids	Phosphatidylethanolamine	plasma	Lipidyzer [nt-ms]	µmol/l								0	0	FALSE
PE(18:0/20:2)	Lipids	Phosphatidylethanolamine	plasma	Lipidyzer [nt-ms]	µmol/l								0	0	FALSE
PE(18:0/20:3)	Lipids	Phosphatidylethanolamine	plasma	Lipidyzer [nt-ms]	µmol/l								0	0	FALSE
PE(18:0/20:4)	Lipids	Phosphatidylethanolamine	plasma	Lipidyzer [nt-ms]	µmol/l								0	0	FALSE
PE(18:0/20:5)	Lipids	Phosphatidylethanolamine	plasma	Lipidyzer [nt-ms]	µmol/l								0	0	FALSE
PE(18:0/22:2)	Lipids	Phosphatidylethanolamine	plasma	Lipidyzer [nt-ms]	µmol/l								0	0	FALSE
PE(18:0/22:4)	Lipids	Phosphatidylethanolamine	plasma	Lipidyzer [nt-ms]	µmol/l								0	0	FALSE
PE(18:0/22:5)	Lipids	Phosphatidylethanolamine	plasma	Lipidyzer [nt-ms]	µmol/l								0	0	FALSE
PE(18:0/22:6)	Lipids	Phosphatidylethanolamine	plasma	Lipidyzer [nt-ms]	µmol/l								0	0	FALSE
PE(18:1/14:1)	Lipids	Phosphatidylethanolamine	plasma	Lipidyzer [nt-ms]	µmol/l								0	0	FALSE
PE(18:1/16:1)	Lipids	Phosphatidylethanolamine	plasma	Lipidyzer [nt-ms]	µmol/l								0	0	FALSE
PE(18:1/18:1)	Lipids	Phosphatidylethanolamine	plasma	Lipidyzer [nt-ms]	µmol/l								0	0	FALSE
PE(18:1/18:2)	Lipids	Phosphatidylethanolamine	plasma	Lipidyzer [nt-ms]	µmol/l								0	0	FALSE
PE(18:1/18:3)	Lipids	Phosphatidylethanolamine	plasma	Lipidyzer [nt-ms]	µmol/l								0	0	FALSE
PE(18:1/20:1)	Lipids	Phosphatidylethanolamine	plasma	Lipidyzer [nt-ms]	µmol/l								0	0	FALSE
PE(18:1/20:2)	Lipids	Phosphatidylethanolamine	plasma	Lipidyzer [nt-ms]	µmol/l								0	0	FALSE
PE(18:1/20:3)	Lipids	Phosphatidylethanolamine	plasma	Lipidyzer [nt-ms]	µmol/l								0	0	FALSE
PE(18:1/20:4)	Lipids	Phosphatidylethanolamine	plasma	Lipidyzer [nt-ms]	µmol/l								0	0	FALSE
PE(18:1/20:5)	Lipids	Phosphatidylethanolamine	plasma	Lipidyzer [nt-ms]	µmol/l								0	0	FALSE
PE(18:1/22:0)	Lipids	Phosphatidylethanolamine	plasma	Lipidyzer [nt-ms]	µmol/l								0	0	FALSE
PE(18:1/22:4)	Lipids	Phosphatidylethanolamine	plasma	Lipidyzer [nt-ms]	µmol/l								0	0	FALSE
PE(18:1/22:5)	Lipids	Phosphatidylethanolamine	plasma	Lipidyzer [nt-ms]	µmol/l								0	0	FALSE
PE(18:1/22:6)	Lipids	Phosphatidylethanolamine	plasma	Lipidyzer [nt-ms]	µmol/l								0	0	FALSE
PE(18:2/14:1)	Lipids	Phosphatidylethanolamine	plasma	Lipidyzer [nt-ms]	µmol/l								0	0	FALSE
PE(18:2/16:1)	Lipids	Phosphatidylethanolamine	plasma	Lipidyzer [nt-ms]	µmol/l								0	0	FALSE
PE(18:2/18:2)	Lipids	Phosphatidylethanolamine	plasma	Lipidyzer [nt-ms]	µmol/l								0	0	FALSE
PE(18:2/18:3)	Lipids	Phosphatidylethanolamine	plasma	Lipidyzer [nt-ms]	µmol/l								0	0	FALSE
PE(18:2/20:1)	Lipids	Phosphatidylethanolamine	plasma	Lipidyzer [nt-ms]	µmol/l								0	0	FALSE
PE(18:2/20:3)	Lipids	Phosphatidylethanolamine	plasma	Lipidyzer [nt-ms]	µmol/l								0	0	FALSE
PE(18:2/20:4)	Lipids	Phosphatidylethanolamine	plasma	Lipidyzer [nt-ms]	µmol/l								0	0	FALSE
PE(18:2/22:6)	Lipids	Phosphatidylethanolamine	plasma	Lipidyzer [nt-ms]	µmol/l								0	0	FALSE
PE(O-16:0/16:0)	Lipids	Phosphatidylethanolamine	plasma	Lipidyzer [nt-ms]	µmol/l								0	0	FALSE
PE(O-16:0/18:1)	Lipids	Phosphatidylethanolamine	plasma	Lipidyzer [nt-ms]	µmol/l								0	0	FALSE
PE(O-16:0/18:2)	Lipids	Phosphatidylethanolamine	plasma	Lipidyzer [nt-ms]	µmol/l								0	0	FALSE
PE(O-16:0/20:3)	Lipids	Phosphatidylethanolamine	plasma	Lipidyzer [nt-ms]	µmol/l								0	0	FALSE
PE(O-16:0/20:4)	Lipids	Phosphatidylethanolamine	plasma	Lipidyzer [nt-ms]	µmol/l								0	0	FALSE
PE(O-16:0/20:5)	Lipids	Phosphatidylethanolamine	plasma	Lipidyzer [nt-ms]	µmol/l								0	0	FALSE
PE(O-16:0/22:4)	Lipids	Phosphatidylethanolamine	plasma	Lipidyzer [nt-ms]	µmol/l								0	0	FALSE
PE(O-16:0/22:5)	Lipids	Phosphatidylethanolamine	plasma	Lipidyzer [nt-ms]	µmol/l								0	0	FALSE
PE(O-16:0/22:6)	Lipids	Phosphatidylethanolamine	plasma	Lipidyzer [nt-ms]	µmol/l								0	0	FALSE
PE(O-18:0/16:0)	Lipids	Phosphatidylethanolamine	plasma	Lipidyzer [nt-ms]	µmol/l								1	0	FALSE
PE(O-18:0/16:1)	Lipids	Phosphatidylethanolamine	plasma	Lipidyzer [nt-ms]	µmol/l								0	0	FALSE
PE(O-18:0/18:0)	Lipids	Phosphatidylethanolamine	plasma	Lipidyzer [nt-ms]	µmol/l								0	0	FALSE
PE(O-18:0/18:1)	Lipids	Phosphatidylethanolamine	plasma	Lipidyzer [nt-ms]	µmol/l								0	0	FALSE
PE(O-18:0/18:2)	Lipids	Phosphatidylethanolamine	plasma	Lipidyzer [nt-ms]	µmol/l								0	0	FALSE
PE(O-18:0/20:3)	Lipids	Phosphatidylethanolamine	plasma	Lipidyzer [nt-ms]	µmol/l								0	0	FALSE
PE(O-18:0/20:4)	Lipids	Phosphatidylethanolamine	plasma	Lipidyzer [nt-ms]	µmol/l								0	0	FALSE
PE(O-18:0/20:5)	Lipids	Phosphatidylethanolamine	plasma	Lipidyzer [nt-ms]	µmol/l								0	0	FALSE
PE(O-18:0/22:4)	Lipids	Phosphatidylethanolamine	plasma	Lipidyzer [nt-ms]	µmol/l								0	0	FALSE
PE(O-18:0/22:5)	Lipids	Phosphatidylethanolamine	plasma	Lipidyzer [nt-ms]	µmol/l								0	0	FALSE
PE(O-18:0/22:6)	Lipids	Phosphatidylethanolamine	plasma	Lipidyzer [nt-ms]	µmol/l								0	0	FALSE
PE(P-16:0/16:0)	Lipids	Phosphatidylethanolamine	plasma	Lipidyzer [nt-ms]	µmol/l								0	0	FALSE
PE(P-16:0/16:1)	Lipids	Phosphatidylethanolamine	plasma	Lipidyzer [nt-ms]	µmol/l								0	0	FALSE
PE(P-16:0/18:0)	Lipids	Phosphatidylethanolamine	plasma	Lipidyzer [nt-ms]	µmol/l								0	0	FALSE
PE(P-16:0/18:1)	Lipids	Phosphatidylethanolamine	plasma	Lipidyzer [nt-ms]	µmol/l								0	0	FALSE
PE(P-16:0/18:2)	Lipids	Phosphatidylethanolamine	plasma	Lipidyzer [nt-ms]	µmol/l								0	0	FALSE
PE(P-16:0/18:3)	Lipids	Phosphatidylethanolamine	plasma	Lipidyzer [nt-ms]	µmol/l								0	0	FALSE
PE(P-16:0/20:2)	Lipids	Phosphatidylethanolamine	plasma	Lipidyzer [nt-ms]	µmol/l								0	0	FALSE
PE(P-16:0/20:3)	Lipids	Phosphatidylethanolamine	plasma	Lipidyzer [nt-ms]	µmol/l								0	0	FALSE
PE(P-16:0/20:4)	Lipids	Phosphatidylethanolamine	plasma	Lipidyzer [nt-ms]	µmol/l								0	0	FALSE
PE(P-16:0/20:5)	Lipids	Phosphatidylethanolamine	plasma	Lipidyzer [nt-ms]	µmol/l								0	0	FALSE
PE(P-16:0/22:4)	Lipids	Phosphatidylethanolamine	plasma	Lipidyzer [nt-ms]	µmol/l								0	0	FALSE
PE(P-16:0/22:5)	Lipids	Phosphatidylethanolamine	plasma	Lipidyzer [nt-ms]	µmol/l								0	0	FALSE
PE(P-16:0/22:6)	Lipids	Phosphatidylethanolamine	plasma	Lipidyzer [nt-ms]	µmol/l								0	0	FALSE
PE(P-16:1/18:1)	Lipids	Phosphatidylethanolamine	plasma	Lipidyzer [nt-ms]	µmol/l								0	0	FALSE
PE(P-18:0/16:0)	Lipids	Phosphatidylethanolamine	plasma	Lipidyzer [nt-ms]	µmol/l								1	0	FALSE
PE(P-18:0/16:1)	Lipids	Phosphatidylethanolamine	plasma	Lipidyzer [nt-ms]	µmol/l								0	0	FALSE
PE(P-18:0/18:0)	Lipids	Phosphatidylethanolamine	plasma	Lipidyzer [nt-ms]	µmol/l								0	0	FALSE
PE(P-18:0/18:1)	Lipids	Phosphatidylethanolamine	plasma	Lipidyzer [nt-ms]	µmol/l								0	0	FALSE
PE(P-18:0/18:2)	Lipids	Phosphatidylethanolamine	plasma	Lipidyzer [nt-ms]	µmol/l								0	0	FALSE
PE(P-18:0/18:3)	Lipids	Phosphatidylethanolamine	plasma	Lipidyzer [nt-ms]	µmol/l								0	0	FALSE
PE(P-18:0/20:2)	Lipids	Phosphatidylethanolamine	plasma	Lipidyzer [nt-ms]	µmol/l								0	0	FALSE
PE(P-18:0/20:3)	Lipids	Phosphatidylethanolamine	plasma	Lipidyzer [nt-ms]	µmol/l								0	0	FALSE
PE(P-18:0/20:4)	Lipids	Phosphatidylethanolamine	plasma	Lipidyzer [nt-ms]	µmol/l								0	0	FALSE
PE(P-18:0/20:5)	Lipids	Phosphatidylethanolamine	plasma	Lipidyzer [nt-ms]	µmol/l								0	0	FALSE
PE(P-18:0/22:4)	Lipids	Phosphatidylethanolamine	plasma	Lipidyzer [nt-ms]	µmol/l								0	0	FALSE
PE(P-18:0/22:5)	Lipids	Phosphatidylethanolamine	plasma	Lipidyzer [nt-ms]	µmol/l								0	0	FALSE
PE(P-18:0/22:6)	Lipids	Phosphatidylethanolamine	plasma	Lipidyzer [nt-ms]	µmol/l								0	0	FALSE
PE(P-18:1/16:0)	Lipids	Phosphatidylethanolamine	plasma	Lipidyzer [nt-ms]	µmol/l								0	0	FALSE
PE(P-18:1/16:1)	Lipids	Phosphatidylethanolamine	plasma	Lipidyzer [nt-ms]	µmol/l								0	0	FALSE
PE(P-18:1/18:0)	Lipids	Phosphatidylethanolamine	plasma	Lipidyzer [nt-ms]	µmol/l								0	0	FALSE
PE(P-18:1/18:1)	Lipids	Phosphatidylethanolamine	plasma	Lipidyzer [nt-ms]	µmol/l								0	0	FALSE
PE(P-18:1/18:2)	Lipids	Phosphatidylethanolamine	plasma	Lipidyzer [nt-ms]	µmol/l								0	0	FALSE
PE(P-18:1/18:3)	Lipids	Phosphatidylethanolamine	plasma	Lipidyzer [nt-ms]	µmol/l								0	0	FALSE
PE(P-18:1/20:2)	Lipids	Phosphatidylethanolamine	plasma	Lipidyzer [nt-ms]	µmol/l								0	0	FALSE
PE(P-18:1/20:3)	Lipids	Phosphatidylethanolamine	plasma	Lipidyzer [nt-ms]	µmol/l								0	0	FALSE
PE(P-18:1/20:4)	Lipids	Phosphatidylethanolamine	plasma	Lipidyzer [nt-ms]	µmol/l								0	0	FALSE
PE(P-18:1/20:5)	Lipids	Phosphatidylethanolamine	plasma	Lipidyzer [nt-ms]	µmol/l								0	0	FALSE
PE(P-18:1/22:4)	Lipids	Phosphatidylethanolamine	plasma	Lipidyzer [nt-ms]	µmol/l								0	0	FALSE
PE(P-18:1/22:5)	Lipids	Phosphatidylethanolamine	plasma	Lipidyzer [nt-ms]	µmol/l								0	0	FALSE
PE(P-18:1/22:6)	Lipids	Phosphatidylethanolamine	plasma	Lipidyzer [nt-ms]	µmol/l								0	0	FALSE
PE(P-18:2/18:2)	Lipids	Phosphatidylethanolamine	plasma	Lipidyzer [nt-ms]	µmol/l								0	0	FALSE
PE(P-18:2/20:4)	Lipids	Phosphatidylethanolamine	plasma	Lipidyzer [nt-ms]	µmol/l								0	0	FALSE
PE(P-18:2/22:6)	Lipids	Phosphatidylethanolamine	plasma	Lipidyzer [nt-ms]	µmol/l								0	0	FALSE
PI(16:0/16:0)	Lipids	Phosphatidylinositol	plasma	Lipidyzer [nt-ms]	µmol/l								0	0	FALSE
PI(16:0/16:1)	Lipids	Phosphatidylinositol	plasma	Lipidyzer [nt-ms]	µmol/l								0	0	FALSE
PI(16:0/18:1)	Lipids	Phosphatidylinositol	plasma	Lipidyzer [nt-ms]	µmol/l								0	0	FALSE
PI(16:0/18:2)	Lipids	Phosphatidylinositol	plasma	Lipidyzer [nt-ms]	µmol/l								0	0	FALSE
PI(16:0/20:3)	Lipids	Phosphatidylinositol	plasma	Lipidyzer [nt-ms]	µmol/l								0	0	FALSE
PI(16:0/20:4)	Lipids	Phosphatidylinositol	plasma	Lipidyzer [nt-ms]	µmol/l								0	0	FALSE
PI(16:0/22:6)	Lipids	Phosphatidylinositol	plasma	Lipidyzer [nt-ms]	µmol/l								0	0	FALSE
PI(18:0/16:0)	Lipids	Phosphatidylinositol	plasma	Lipidyzer [nt-ms]	µmol/l								0	0	FALSE
PI(18:0/16:1)	Lipids	Phosphatidylinositol	plasma	Lipidyzer [nt-ms]	µmol/l								0	0	FALSE
PI(18:0/18:1)	Lipids	Phosphatidylinositol	plasma	Lipidyzer [nt-ms]	µmol/l								0	0	FALSE
PI(18:0/18:2)	Lipids	Phosphatidylinositol	plasma	Lipidyzer [nt-ms]	µmol/l								0	0	FALSE
PI(18:0/18:3)	Lipids	Phosphatidylinositol	plasma	Lipidyzer [nt-ms]	µmol/l								0	0	FALSE
PI(18:0/20:2)	Lipids	Phosphatidylinositol	plasma	Lipidyzer [nt-ms]	µmol/l								0	0	FALSE
PI(18:0/20:3)	Lipids	Phosphatidylinositol	plasma	Lipidyzer [nt-ms]	µmol/l								0	0	FALSE
PI(18:0/20:4)	Lipids	Phosphatidylinositol	plasma	Lipidyzer [nt-ms]	µmol/l								0	0	FALSE
PI(18:0/20:5)	Lipids	Phosphatidylinositol	plasma	Lipidyzer [nt-ms]	µmol/l								0	0	FALSE
PI(18:0/22:4)	Lipids	Phosphatidylinositol	plasma	Lipidyzer [nt-ms]	µmol/l								0	0	FALSE
PI(18:0/22:5)	Lipids	Phosphatidylinositol	plasma	Lipidyzer [nt-ms]	µmol/l								0	0	FALSE
PI(18:0/22:6)	Lipids	Phosphatidylinositol	plasma	Lipidyzer [nt-ms]	µmol/l								0	0	FALSE
PI(18:1/16:1)	Lipids	Phosphatidylinositol	plasma	Lipidyzer [nt-ms]	µmol/l								0	0	FALSE
PI(18:1/18:1)	Lipids	Phosphatidylinositol	plasma	Lipidyzer [nt-ms]	µmol/l								0	0	FALSE
PI(18:1/18:2)	Lipids	Phosphatidylinositol	plasma	Lipidyzer [nt-ms]	µmol/l								0	0	FALSE
PI(18:1/20:3)	Lipids	Phosphatidylinositol	plasma	Lipidyzer [nt-ms]	µmol/l								0	0	FALSE
PI(18:1/20:4)	Lipids	Phosphatidylinositol	plasma	Lipidyzer [nt-ms]	µmol/l								0	0	FALSE
PI(18:2/18:2)	Lipids	Phosphatidylinositol	plasma	Lipidyzer [nt-ms]	µmol/l								0	0	FALSE
SM(14:0)	Lipids	Sphingomyelin	plasma	Lipidyzer [nt-ms]	µmol/l								0	0	FALSE
SM(16:0)	Lipids	Sphingomyelin	plasma	Lipidyzer [nt-ms]	µmol/l								0	0	FALSE
SM(18:0)	Lipids	Sphingomyelin	plasma	Lipidyzer [nt-ms]	µmol/l								0	0	FALSE
SM(18:1)	Lipids	Sphingomyelin	plasma	Lipidyzer [nt-ms]	µmol/l								0	0	FALSE
SM(20:0)	Lipids	Sphingomyelin	plasma	Lipidyzer [nt-ms]	µmol/l								0	0	FALSE
SM(20:1)	Lipids	Sphingomyelin	plasma	Lipidyzer [nt-ms]	µmol/l								0	0	FALSE
SM(22:0)	Lipids	Sphingomyelin	plasma	Lipidyzer [nt-ms]	µmol/l								0	0	FALSE
SM(22:1)	Lipids	Sphingomyelin	plasma	Lipidyzer [nt-ms]	µmol/l								0	0	FALSE
SM(24:0)	Lipids	Sphingomyelin	plasma	Lipidyzer [nt-ms]	µmol/l								1	0	FALSE
SM(24:1)	Lipids	Sphingomyelin	plasma	Lipidyzer [nt-ms]	µmol/l								0	0	FALSE
SM(26:0)	Lipids	Sphingomyelin	plasma	Lipidyzer [nt-ms]	µmol/l								0	0	FALSE
SM(26:1)	Lipids	Sphingomyelin	plasma	Lipidyzer [nt-ms]	µmol/l								0	0	FALSE
TAG36:0-FA12:0	Lipids	Triacylglycerol	plasma	Lipidyzer [nt-ms]	µmol/l								0	0	FALSE
TAG38:0-FA12:0	Lipids	Triacylglycerol	plasma	Lipidyzer [nt-ms]	µmol/l								0	0	FALSE
TAG40:0-FA12:0	Lipids	Triacylglycerol	plasma	Lipidyzer [nt-ms]	µmol/l								0	0	FALSE
TAG40:0-FA14:0	Lipids	Triacylglycerol	plasma	Lipidyzer [nt-ms]	µmol/l								0	0	FALSE
TAG40:0-FA16:0	Lipids	Triacylglycerol	plasma	Lipidyzer [nt-ms]	µmol/l								0	0	FALSE
TAG42:0-FA12:0	Lipids	Triacylglycerol	plasma	Lipidyzer [nt-ms]	µmol/l								0	0	FALSE
TAG42:0-FA14:0	Lipids	Triacylglycerol	plasma	Lipidyzer [nt-ms]	µmol/l								0	0	FALSE
TAG42:0-FA16:0	Lipids	Triacylglycerol	plasma	Lipidyzer [nt-ms]	µmol/l								0	0	FALSE
TAG42:1-FA12:0	Lipids	Triacylglycerol	plasma	Lipidyzer [nt-ms]	µmol/l								0	0	FALSE
TAG42:1-FA14:0	Lipids	Triacylglycerol	plasma	Lipidyzer [nt-ms]	µmol/l								0	0	FALSE
TAG42:1-FA16:0	Lipids	Triacylglycerol	plasma	Lipidyzer [nt-ms]	µmol/l								0	0	FALSE
TAG42:1-FA16:1	Lipids	Triacylglycerol	plasma	Lipidyzer [nt-ms]	µmol/l								0	0	FALSE
TAG42:1-FA18:1	Lipids	Triacylglycerol	plasma	Lipidyzer [nt-ms]	µmol/l								0	0	FALSE
TAG42:2-FA12:0	Lipids	Triacylglycerol	plasma	Lipidyzer [nt-ms]	µmol/l								0	0	FALSE
TAG42:2-FA18:2	Lipids	Triacylglycerol	plasma	Lipidyzer [nt-ms]	µmol/l								0	0	FALSE
TAG44:0-FA12:0	Lipids	Triacylglycerol	plasma	Lipidyzer [nt-ms]	µmol/l								0	0	FALSE
TAG44:0-FA14:0	Lipids	Triacylglycerol	plasma	Lipidyzer [nt-ms]	µmol/l								0	0	FALSE
TAG44:0-FA16:0	Lipids	Triacylglycerol	plasma	Lipidyzer [nt-ms]	µmol/l								0	0	FALSE
TAG44:0-FA18:0	Lipids	Triacylglycerol	plasma	Lipidyzer [nt-ms]	µmol/l								0	0	FALSE
TAG44:1-FA12:0	Lipids	Triacylglycerol	plasma	Lipidyzer [nt-ms]	µmol/l								0	0	FALSE
TAG44:1-FA14:0	Lipids	Triacylglycerol	plasma	Lipidyzer [nt-ms]	µmol/l								0	0	FALSE
TAG44:1-FA14:1	Lipids	Triacylglycerol	plasma	Lipidyzer [nt-ms]	µmol/l								0	0	FALSE
TAG44:1-FA16:0	Lipids	Triacylglycerol	plasma	Lipidyzer [nt-ms]	µmol/l								0	0	FALSE
TAG44:1-FA16:1	Lipids	Triacylglycerol	plasma	Lipidyzer [nt-ms]	µmol/l								0	0	FALSE
TAG44:1-FA18:1	Lipids	Triacylglycerol	plasma	Lipidyzer [nt-ms]	µmol/l								0	0	FALSE
TAG44:2-FA12:0	Lipids	Triacylglycerol	plasma	Lipidyzer [nt-ms]	µmol/l								0	0	FALSE
TAG44:2-FA14:0	Lipids	Triacylglycerol	plasma	Lipidyzer [nt-ms]	µmol/l								0	0	FALSE
TAG44:2-FA16:0	Lipids	Triacylglycerol	plasma	Lipidyzer [nt-ms]	µmol/l								0	0	FALSE
TAG44:2-FA16:1	Lipids	Triacylglycerol	plasma	Lipidyzer [nt-ms]	µmol/l								0	0	FALSE
TAG44:2-FA18:1	Lipids	Triacylglycerol	plasma	Lipidyzer [nt-ms]	µmol/l								0	0	FALSE
TAG44:2-FA18:2	Lipids	Triacylglycerol	plasma	Lipidyzer [nt-ms]	µmol/l								0	0	FALSE
TAG44:3-FA18:2	Lipids	Triacylglycerol	plasma	Lipidyzer [nt-ms]	µmol/l								0	0	FALSE
TAG45:0-FA14:0	Lipids	Triacylglycerol	plasma	Lipidyzer [nt-ms]	µmol/l								0	0	FALSE
TAG45:0-FA15:0	Lipids	Triacylglycerol	plasma	Lipidyzer [nt-ms]	µmol/l								0	0	FALSE
TAG45:0-FA16:0	Lipids	Triacylglycerol	plasma	Lipidyzer [nt-ms]	µmol/l								0	0	FALSE
TAG45:1-FA15:0	Lipids	Triacylglycerol	plasma	Lipidyzer [nt-ms]	µmol/l								0	0	FALSE
TAG45:1-FA16:0	Lipids	Triacylglycerol	plasma	Lipidyzer [nt-ms]	µmol/l								0	0	FALSE
TAG45:1-FA18:1	Lipids	Triacylglycerol	plasma	Lipidyzer [nt-ms]	µmol/l								0	0	FALSE
TAG46:0-FA12:0	Lipids	Triacylglycerol	plasma	Lipidyzer [nt-ms]	µmol/l								0	0	FALSE
TAG46:0-FA14:0	Lipids	Triacylglycerol	plasma	Lipidyzer [nt-ms]	µmol/l								0	0	FALSE
TAG46:0-FA16:0	Lipids	Triacylglycerol	plasma	Lipidyzer [nt-ms]	µmol/l								0	0	FALSE
TAG46:0-FA18:0	Lipids	Triacylglycerol	plasma	Lipidyzer [nt-ms]	µmol/l								0	0	FALSE
TAG46:1-FA12:0	Lipids	Triacylglycerol	plasma	Lipidyzer [nt-ms]	µmol/l								0	0	FALSE
TAG46:1-FA14:0	Lipids	Triacylglycerol	plasma	Lipidyzer [nt-ms]	µmol/l								0	0	FALSE
TAG46:1-FA14:1	Lipids	Triacylglycerol	plasma	Lipidyzer [nt-ms]	µmol/l								0	0	FALSE
TAG46:1-FA16:0	Lipids	Triacylglycerol	plasma	Lipidyzer [nt-ms]	µmol/l								0	0	FALSE
TAG46:1-FA16:1	Lipids	Triacylglycerol	plasma	Lipidyzer [nt-ms]	µmol/l								0	0	FALSE
TAG46:1-FA18:0	Lipids	Triacylglycerol	plasma	Lipidyzer [nt-ms]	µmol/l								0	0	FALSE
TAG46:1-FA18:1	Lipids	Triacylglycerol	plasma	Lipidyzer [nt-ms]	µmol/l								0	0	FALSE
TAG46:2-FA12:0	Lipids	Triacylglycerol	plasma	Lipidyzer [nt-ms]	µmol/l								0	0	FALSE
TAG46:2-FA14:0	Lipids	Triacylglycerol	plasma	Lipidyzer [nt-ms]	µmol/l								0	0	FALSE
TAG46:2-FA14:1	Lipids	Triacylglycerol	plasma	Lipidyzer [nt-ms]	µmol/l								0	0	FALSE
TAG46:2-FA16:0	Lipids	Triacylglycerol	plasma	Lipidyzer [nt-ms]	µmol/l								0	0	FALSE
TAG46:2-FA16:1	Lipids	Triacylglycerol	plasma	Lipidyzer [nt-ms]	µmol/l								0	0	FALSE
TAG46:2-FA18:1	Lipids	Triacylglycerol	plasma	Lipidyzer [nt-ms]	µmol/l								0	0	FALSE
TAG46:2-FA18:2	Lipids	Triacylglycerol	plasma	Lipidyzer [nt-ms]	µmol/l								0	0	FALSE
TAG46:3-FA12:0	Lipids	Triacylglycerol	plasma	Lipidyzer [nt-ms]	µmol/l								0	0	FALSE
TAG46:3-FA14:0	Lipids	Triacylglycerol	plasma	Lipidyzer [nt-ms]	µmol/l								0	0	FALSE
TAG46:3-FA14:1	Lipids	Triacylglycerol	plasma	Lipidyzer [nt-ms]	µmol/l								0	0	FALSE
TAG46:3-FA16:0	Lipids	Triacylglycerol	plasma	Lipidyzer [nt-ms]	µmol/l								0	0	FALSE
TAG46:3-FA16:1	Lipids	Triacylglycerol	plasma	Lipidyzer [nt-ms]	µmol/l								0	0	FALSE
TAG46:3-FA18:1	Lipids	Triacylglycerol	plasma	Lipidyzer [nt-ms]	µmol/l								0	0	FALSE
TAG46:3-FA18:2	Lipids	Triacylglycerol	plasma	Lipidyzer [nt-ms]	µmol/l								0	0	FALSE
TAG46:3-FA18:3	Lipids	Triacylglycerol	plasma	Lipidyzer [nt-ms]	µmol/l								0	0	FALSE
TAG46:4-FA18:2	Lipids	Triacylglycerol	plasma	Lipidyzer [nt-ms]	µmol/l								0	0	FALSE
TAG47:0-FA14:0	Lipids	Triacylglycerol	plasma	Lipidyzer [nt-ms]	µmol/l								0	0	FALSE
TAG47:0-FA15:0	Lipids	Triacylglycerol	plasma	Lipidyzer [nt-ms]	µmol/l								0	0	FALSE
TAG47:0-FA16:0	Lipids	Triacylglycerol	plasma	Lipidyzer [nt-ms]	µmol/l								0	0	FALSE
TAG47:0-FA17:0	Lipids	Triacylglycerol	plasma	Lipidyzer [nt-ms]	µmol/l								0	0	FALSE
TAG47:1-FA14:0	Lipids	Triacylglycerol	plasma	Lipidyzer [nt-ms]	µmol/l								0	0	FALSE
TAG47:1-FA15:0	Lipids	Triacylglycerol	plasma	Lipidyzer [nt-ms]	µmol/l								0	0	FALSE
TAG47:1-FA16:0	Lipids	Triacylglycerol	plasma	Lipidyzer [nt-ms]	µmol/l								0	0	FALSE
TAG47:1-FA16:1	Lipids	Triacylglycerol	plasma	Lipidyzer [nt-ms]	µmol/l								1	0	FALSE
TAG47:1-FA17:0	Lipids	Triacylglycerol	plasma	Lipidyzer [nt-ms]	µmol/l								0	0	FALSE
TAG47:1-FA18:1	Lipids	Triacylglycerol	plasma	Lipidyzer [nt-ms]	µmol/l								0	0	FALSE
TAG47:2-FA14:0	Lipids	Triacylglycerol	plasma	Lipidyzer [nt-ms]	µmol/l								0	0	FALSE
TAG47:2-FA15:0	Lipids	Triacylglycerol	plasma	Lipidyzer [nt-ms]	µmol/l								0	0	FALSE
TAG47:2-FA16:1	Lipids	Triacylglycerol	plasma	Lipidyzer [nt-ms]	µmol/l								0	0	FALSE
TAG47:2-FA18:1	Lipids	Triacylglycerol	plasma	Lipidyzer [nt-ms]	µmol/l								0	0	FALSE
TAG47:2-FA18:2	Lipids	Triacylglycerol	plasma	Lipidyzer [nt-ms]	µmol/l								0	0	FALSE
TAG48:0-FA14:0	Lipids	Triacylglycerol	plasma	Lipidyzer [nt-ms]	µmol/l								0	0	FALSE
TAG48:0-FA16:0	Lipids	Triacylglycerol	plasma	Lipidyzer [nt-ms]	µmol/l								0	0	FALSE
TAG48:0-FA18:0	Lipids	Triacylglycerol	plasma	Lipidyzer [nt-ms]	µmol/l								0	0	FALSE
TAG48:1-FA12:0	Lipids	Triacylglycerol	plasma	Lipidyzer [nt-ms]	µmol/l								0	0	FALSE
TAG48:1-FA14:0	Lipids	Triacylglycerol	plasma	Lipidyzer [nt-ms]	µmol/l								0	0	FALSE
TAG48:1-FA14:1	Lipids	Triacylglycerol	plasma	Lipidyzer [nt-ms]	µmol/l								0	0	FALSE
TAG48:1-FA16:0	Lipids	Triacylglycerol	plasma	Lipidyzer [nt-ms]	µmol/l								0	0	FALSE
TAG48:1-FA16:1	Lipids	Triacylglycerol	plasma	Lipidyzer [nt-ms]	µmol/l								0	0	FALSE
TAG48:1-FA18:0	Lipids	Triacylglycerol	plasma	Lipidyzer [nt-ms]	µmol/l								0	0	FALSE
TAG48:1-FA18:1	Lipids	Triacylglycerol	plasma	Lipidyzer [nt-ms]	µmol/l								0	0	FALSE
TAG48:2-FA12:0	Lipids	Triacylglycerol	plasma	Lipidyzer [nt-ms]	µmol/l								0	0	FALSE
TAG48:2-FA14:0	Lipids	Triacylglycerol	plasma	Lipidyzer [nt-ms]	µmol/l								0	0	FALSE
TAG48:2-FA14:1	Lipids	Triacylglycerol	plasma	Lipidyzer [nt-ms]	µmol/l								0	0	FALSE
TAG48:2-FA16:0	Lipids	Triacylglycerol	plasma	Lipidyzer [nt-ms]	µmol/l								0	0	FALSE
TAG48:2-FA16:1	Lipids	Triacylglycerol	plasma	Lipidyzer [nt-ms]	µmol/l								0	0	FALSE
TAG48:2-FA18:0	Lipids	Triacylglycerol	plasma	Lipidyzer [nt-ms]	µmol/l								0	0	FALSE
TAG48:2-FA18:1	Lipids	Triacylglycerol	plasma	Lipidyzer [nt-ms]	µmol/l								0	0	FALSE
TAG48:2-FA18:2	Lipids	Triacylglycerol	plasma	Lipidyzer [nt-ms]	µmol/l								0	0	FALSE
TAG48:3-FA12:0	Lipids	Triacylglycerol	plasma	Lipidyzer [nt-ms]	µmol/l								0	0	FALSE
TAG48:3-FA14:0	Lipids	Triacylglycerol	plasma	Lipidyzer [nt-ms]	µmol/l								0	0	FALSE
TAG48:3-FA14:1	Lipids	Triacylglycerol	plasma	Lipidyzer [nt-ms]	µmol/l								0	0	FALSE
TAG48:3-FA16:0	Lipids	Triacylglycerol	plasma	Lipidyzer [nt-ms]	µmol/l								0	0	FALSE
TAG48:3-FA16:1	Lipids	Triacylglycerol	plasma	Lipidyzer [nt-ms]	µmol/l								0	0	FALSE
TAG48:3-FA18:1	Lipids	Triacylglycerol	plasma	Lipidyzer [nt-ms]	µmol/l								0	0	FALSE
TAG48:3-FA18:2	Lipids	Triacylglycerol	plasma	Lipidyzer [nt-ms]	µmol/l								0	0	FALSE
TAG48:3-FA18:3	Lipids	Triacylglycerol	plasma	Lipidyzer [nt-ms]	µmol/l								0	0	FALSE
TAG48:4-FA12:0	Lipids	Triacylglycerol	plasma	Lipidyzer [nt-ms]	µmol/l								0	0	FALSE
TAG48:4-FA14:0	Lipids	Triacylglycerol	plasma	Lipidyzer [nt-ms]	µmol/l								0	0	FALSE
TAG48:4-FA14:1	Lipids	Triacylglycerol	plasma	Lipidyzer [nt-ms]	µmol/l								0	0	FALSE
TAG48:4-FA16:0	Lipids	Triacylglycerol	plasma	Lipidyzer [nt-ms]	µmol/l								0	0	FALSE
TAG48:4-FA16:1	Lipids	Triacylglycerol	plasma	Lipidyzer [nt-ms]	µmol/l								0	0	FALSE
TAG48:4-FA18:1	Lipids	Triacylglycerol	plasma	Lipidyzer [nt-ms]	µmol/l								0	0	FALSE
TAG48:4-FA18:2	Lipids	Triacylglycerol	plasma	Lipidyzer [nt-ms]	µmol/l								0	0	FALSE
TAG48:4-FA18:3	Lipids	Triacylglycerol	plasma	Lipidyzer [nt-ms]	µmol/l								0	0	FALSE
TAG48:4-FA20:4	Lipids	Triacylglycerol	plasma	Lipidyzer [nt-ms]	µmol/l								0	0	FALSE
TAG48:5-FA18:2	Lipids	Triacylglycerol	plasma	Lipidyzer [nt-ms]	µmol/l								0	0	FALSE
TAG48:5-FA18:3	Lipids	Triacylglycerol	plasma	Lipidyzer [nt-ms]	µmol/l								0	0	FALSE
TAG49:0-FA15:0	Lipids	Triacylglycerol	plasma	Lipidyzer [nt-ms]	µmol/l								0	0	FALSE
TAG49:0-FA16:0	Lipids	Triacylglycerol	plasma	Lipidyzer [nt-ms]	µmol/l								0	0	FALSE
TAG49:0-FA17:0	Lipids	Triacylglycerol	plasma	Lipidyzer [nt-ms]	µmol/l								0	0	FALSE
TAG49:0-FA18:0	Lipids	Triacylglycerol	plasma	Lipidyzer [nt-ms]	µmol/l								0	0	FALSE
TAG49:1-FA14:0	Lipids	Triacylglycerol	plasma	Lipidyzer [nt-ms]	µmol/l								0	0	FALSE
TAG49:1-FA15:0	Lipids	Triacylglycerol	plasma	Lipidyzer [nt-ms]	µmol/l								0	0	FALSE
TAG49:1-FA16:0	Lipids	Triacylglycerol	plasma	Lipidyzer [nt-ms]	µmol/l								0	0	FALSE
TAG49:1-FA16:1	Lipids	Triacylglycerol	plasma	Lipidyzer [nt-ms]	µmol/l								0	0	FALSE
TAG49:1-FA17:0	Lipids	Triacylglycerol	plasma	Lipidyzer [nt-ms]	µmol/l								0	0	FALSE
TAG49:1-FA18:1	Lipids	Triacylglycerol	plasma	Lipidyzer [nt-ms]	µmol/l								0	0	FALSE
TAG49:2-FA14:0	Lipids	Triacylglycerol	plasma	Lipidyzer [nt-ms]	µmol/l								0	0	FALSE
TAG49:2-FA15:0	Lipids	Triacylglycerol	plasma	Lipidyzer [nt-ms]	µmol/l								0	0	FALSE
TAG49:2-FA16:0	Lipids	Triacylglycerol	plasma	Lipidyzer [nt-ms]	µmol/l								0	0	FALSE
TAG49:2-FA16:1	Lipids	Triacylglycerol	plasma	Lipidyzer [nt-ms]	µmol/l								0	0	FALSE
TAG49:2-FA17:0	Lipids	Triacylglycerol	plasma	Lipidyzer [nt-ms]	µmol/l								0	0	FALSE
TAG49:2-FA18:1	Lipids	Triacylglycerol	plasma	Lipidyzer [nt-ms]	µmol/l								0	0	FALSE
TAG49:2-FA18:2	Lipids	Triacylglycerol	plasma	Lipidyzer [nt-ms]	µmol/l								0	0	FALSE
TAG49:3-FA15:0	Lipids	Triacylglycerol	plasma	Lipidyzer [nt-ms]	µmol/l								0	0	FALSE
TAG49:3-FA16:0	Lipids	Triacylglycerol	plasma	Lipidyzer [nt-ms]	µmol/l								0	0	FALSE
TAG49:3-FA16:1	Lipids	Triacylglycerol	plasma	Lipidyzer [nt-ms]	µmol/l								0	0	FALSE
TAG49:3-FA18:2	Lipids	Triacylglycerol	plasma	Lipidyzer [nt-ms]	µmol/l								0	0	FALSE
TAG49:3-FA18:3	Lipids	Triacylglycerol	plasma	Lipidyzer [nt-ms]	µmol/l								0	0	FALSE
TAG50:0-FA14:0	Lipids	Triacylglycerol	plasma	Lipidyzer [nt-ms]	µmol/l								0	0	FALSE
TAG50:0-FA16:0	Lipids	Triacylglycerol	plasma	Lipidyzer [nt-ms]	µmol/l								0	0	FALSE
TAG50:0-FA18:0	Lipids	Triacylglycerol	plasma	Lipidyzer [nt-ms]	µmol/l								0	0	FALSE
TAG50:1-FA14:0	Lipids	Triacylglycerol	plasma	Lipidyzer [nt-ms]	µmol/l								0	0	FALSE
TAG50:1-FA16:0	Lipids	Triacylglycerol	plasma	Lipidyzer [nt-ms]	µmol/l								0	0	FALSE
TAG50:1-FA16:1	Lipids	Triacylglycerol	plasma	Lipidyzer [nt-ms]	µmol/l								0	0	FALSE
TAG50:1-FA18:0	Lipids	Triacylglycerol	plasma	Lipidyzer [nt-ms]	µmol/l								0	0	FALSE
TAG50:1-FA18:1	Lipids	Triacylglycerol	plasma	Lipidyzer [nt-ms]	µmol/l								0	0	FALSE
TAG50:1-FA20:1	Lipids	Triacylglycerol	plasma	Lipidyzer [nt-ms]	µmol/l								0	0	FALSE
TAG50:2-FA14:0	Lipids	Triacylglycerol	plasma	Lipidyzer [nt-ms]	µmol/l								0	0	FALSE
TAG50:2-FA14:1	Lipids	Triacylglycerol	plasma	Lipidyzer [nt-ms]	µmol/l								0	0	FALSE
TAG50:2-FA16:0	Lipids	Triacylglycerol	plasma	Lipidyzer [nt-ms]	µmol/l								0	0	FALSE
TAG50:2-FA16:1	Lipids	Triacylglycerol	plasma	Lipidyzer [nt-ms]	µmol/l								0	0	FALSE
TAG50:2-FA18:0	Lipids	Triacylglycerol	plasma	Lipidyzer [nt-ms]	µmol/l								0	0	FALSE
TAG50:2-FA18:1	Lipids	Triacylglycerol	plasma	Lipidyzer [nt-ms]	µmol/l								0	0	FALSE
TAG50:2-FA18:2	Lipids	Triacylglycerol	plasma	Lipidyzer [nt-ms]	µmol/l								0	0	FALSE
TAG50:2-FA20:2	Lipids	Triacylglycerol	plasma	Lipidyzer [nt-ms]	µmol/l								0	0	FALSE
TAG50:3-FA14:0	Lipids	Triacylglycerol	plasma	Lipidyzer [nt-ms]	µmol/l								0	0	FALSE
TAG50:3-FA14:1	Lipids	Triacylglycerol	plasma	Lipidyzer [nt-ms]	µmol/l								0	0	FALSE
TAG50:3-FA16:0	Lipids	Triacylglycerol	plasma	Lipidyzer [nt-ms]	µmol/l								0	0	FALSE
TAG50:3-FA16:1	Lipids	Triacylglycerol	plasma	Lipidyzer [nt-ms]	µmol/l								0	0	FALSE
TAG50:3-FA18:0	Lipids	Triacylglycerol	plasma	Lipidyzer [nt-ms]	µmol/l								0	0	FALSE
TAG50:3-FA18:1	Lipids	Triacylglycerol	plasma	Lipidyzer [nt-ms]	µmol/l								0	0	FALSE
TAG50:3-FA18:2	Lipids	Triacylglycerol	plasma	Lipidyzer [nt-ms]	µmol/l								0	0	FALSE
TAG50:3-FA18:3	Lipids	Triacylglycerol	plasma	Lipidyzer [nt-ms]	µmol/l								0	0	FALSE
TAG50:3-FA20:3	Lipids	Triacylglycerol	plasma	Lipidyzer [nt-ms]	µmol/l								0	0	FALSE
TAG50:4-FA14:0	Lipids	Triacylglycerol	plasma	Lipidyzer [nt-ms]	µmol/l								0	0	FALSE
TAG50:4-FA14:1	Lipids	Triacylglycerol	plasma	Lipidyzer [nt-ms]	µmol/l								0	0	FALSE
TAG50:4-FA16:0	Lipids	Triacylglycerol	plasma	Lipidyzer [nt-ms]	µmol/l								0	0	FALSE
TAG50:4-FA16:1	Lipids	Triacylglycerol	plasma	Lipidyzer [nt-ms]	µmol/l								0	0	FALSE
TAG50:4-FA18:1	Lipids	Triacylglycerol	plasma	Lipidyzer [nt-ms]	µmol/l								0	0	FALSE
TAG50:4-FA18:2	Lipids	Triacylglycerol	plasma	Lipidyzer [nt-ms]	µmol/l								0	0	FALSE
TAG50:4-FA18:3	Lipids	Triacylglycerol	plasma	Lipidyzer [nt-ms]	µmol/l								0	0	FALSE
TAG50:4-FA20:3	Lipids	Triacylglycerol	plasma	Lipidyzer [nt-ms]	µmol/l								0	0	FALSE
[truncated: 659 more rows]
