# Supplementary material for: The HuMet Repository: Watching human metabolism at work
Source: Cell Rep. Author manuscript; Available in PMC 2024 Oct 28. (PMC11513335; doi:10.1016/j.celrep.2024.114416)
Supplement: 2 [file NIHMS2019468-supplement-2.xlsx]

## Sheet: S2 Challenge responses
Supplementary Table 2: Statistically significant metabolite changes in response to challenges (paired t-test; Bonferroni)
Challenge	Metabolite	Base	base_challengeTime	TP	tp_challengeTime	p Value	q Value	Log2 fc	Fluid	Platform	Super-pathway	Sub-pathway
Fasting	3-ureidopropionate	1	Fasting 12h	7	Fasting 24h	8.16263e-11	9.11465e-08	0.76418	U	Metabolon HD4 [nt-ms]	Nucleotides	Pyrimidine Metabolism, Uracil containing
Fasting	4-acetaminophen sulfate	1	Fasting 12h	10	Fasting 36h/Fasting recovery 0h	9.44628e-11	1.024e-07	-2.99522	U	Metabolon HD4 [nt-ms]	Xenobiotics	Drug
Fasting	theophylline	1	Fasting 12h	10	Fasting 36h/Fasting recovery 0h	9.87663e-11	1.02573e-07	-2.16275	P	Metabolon HD4 [nt-ms]	Xenobiotics	Xanthine Metabolism
Fasting	2-aminophenol sulfate	1	Fasting 12h	9	Fasting 28h	1.07183e-10	1.09028e-07	-3.30875	P	Metabolon HD4 [nt-ms]	Xenobiotics	Chemical
Fasting	theobromine	1	Fasting 12h	9	Fasting 28h	1.09071e-10	1.09448e-07	-1.41799	P	Metabolon HD4 [nt-ms]	Xenobiotics	Xanthine Metabolism
Fasting	4-vinylphenol sulfate	1	Fasting 12h	10	Fasting 36h/Fasting recovery 0h	1.31462e-10	1.2655e-07	-2.55427	P	Metabolon HD4 [nt-ms]	Xenobiotics	Benzoate Metabolism
Fasting	inosine	1	Fasting 12h	10	Fasting 36h/Fasting recovery 0h	1.32078e-10	1.2655e-07	1.41191	U	Metabolon HD4 [nt-ms]	Nucleotides	Purine Metabolism, (Hypo)Xanthine/Inosine containing
Fasting	adipoylcarnitine	1	Fasting 12h	10	Fasting 36h/Fasting recovery 0h	1.35448e-10	1.2726e-07	2.62415	U	Metabolon HD4 [nt-ms]	Lipids	Fatty Acid Metabolism (Acyl Carnitine)
Fasting	N-methylproline	1	Fasting 12h	9	Fasting 28h	1.36143e-10	1.2726e-07	-0.494918	P	Metabolon HD4 [nt-ms]	Amino Acids	Urea cycle; Arginine and Proline Metabolism
Fasting	cis-aconitate	1	Fasting 12h	9	Fasting 28h	1.37822e-10	1.2726e-07	1.96924	U	Metabolon HD4 [nt-ms]	Energy	TCA Cycle
Fasting	piperine	1	Fasting 12h	9	Fasting 28h	1.57691e-10	1.41079e-07	-1.53319	P	Metabolon HD4 [nt-ms]	Xenobiotics	Food Component/Plant
Fasting	allantoic acid	1	Fasting 12h	10	Fasting 36h/Fasting recovery 0h	1.64491e-10	1.4541e-07	-2.78739	U	Metabolon HD4 [nt-ms]	Nucleotides	Purine Metabolism, (Hypo)Xanthine/Inosine containing
Fasting	cystathionine	1	Fasting 12h	7	Fasting 24h	1.73689e-10	1.4997e-07	-1.8257	U	Metabolon HD4 [nt-ms]	Amino Acids	Methionine, Cysteine, SAM and Taurine Metabolism
Fasting	trans-aconitate	1	Fasting 12h	10	Fasting 36h/Fasting recovery 0h	1.94523e-10	1.62298e-07	1.64493	U	Metabolon HD4 [nt-ms]	Energy	TCA Cycle
Fasting	3-methyl catechol sulfate (1)	1	Fasting 12h	9	Fasting 28h	2.13105e-10	1.73894e-07	-2.86553	U	Metabolon HD4 [nt-ms]	Xenobiotics	Benzoate Metabolism
Fasting	trigonelline (N'-methylnicotinate)	1	Fasting 12h	8	Fasting 26h	2.18509e-10	1.77272e-07	-1.60997	P	Metabolon HD4 [nt-ms]	Cofactors and Vitamins	Nicotinate and Nicotinamide Metabolism
Fasting	2-aminophenol sulfate	1	Fasting 12h	8	Fasting 26h	2.22647e-10	1.77272e-07	-3.06237	P	Metabolon HD4 [nt-ms]	Xenobiotics	Chemical
Fasting	cis-aconitate	1	Fasting 12h	10	Fasting 36h/Fasting recovery 0h	2.23214e-10	1.77272e-07	1.97425	U	Metabolon HD4 [nt-ms]	Energy	TCA Cycle
Fasting	N-acetyl-S-allyl-L-cysteine	1	Fasting 12h	9	Fasting 28h	2.25576e-10	1.77863e-07	-2.48807	U	Metabolon HD4 [nt-ms]	Xenobiotics	Food Component/Plant
Fasting	fumarate	1	Fasting 12h	7	Fasting 24h	2.64322e-10	2.02737e-07	1.32697	U	Metabolon HD4 [nt-ms]	Energy	TCA Cycle
Fasting	catechol sulfate	1	Fasting 12h	5	Fasting 20h	2.64834e-10	2.02737e-07	-1.94276	P	Metabolon HD4 [nt-ms]	Xenobiotics	Benzoate Metabolism
Fasting	acetone	1	Fasting 12h	9	Fasting 28h	2.80295e-10	2.09182e-07	3.56129	U	Chenomx [NMR]	Lipids	Ketone Bodies
Fasting	tyramine O-sulfate	1	Fasting 12h	9	Fasting 28h	2.99387e-10	2.17954e-07	-1.57021	U	Metabolon HD4 [nt-ms]	Amino Acids	Phenylalanine and Tyrosine Metabolism
Fasting	7-methylxanthine	1	Fasting 12h	9	Fasting 28h	3.10381e-10	2.23763e-07	-1.26133	P	Metabolon HD4 [nt-ms]	Xenobiotics	Xanthine Metabolism
Fasting	catechol sulfate	1	Fasting 12h	9	Fasting 28h	3.18378e-10	2.27322e-07	-2.59405	U	Metabolon HD4 [nt-ms]	Xenobiotics	Benzoate Metabolism
Fasting	theobromine	1	Fasting 12h	8	Fasting 26h	3.21062e-10	2.28142e-07	-1.18748	P	Metabolon HD4 [nt-ms]	Xenobiotics	Xanthine Metabolism
Fasting	4-octenedioate	1	Fasting 12h	9	Fasting 28h	3.43114e-10	2.37141e-07	2.13425	U	Metabolon HD4 [nt-ms]	Lipids	Fatty Acid, Dicarboxylate
Fasting	S-allylcysteine	1	Fasting 12h	7	Fasting 24h	3.43307e-10	2.37141e-07	-1.31183	P	Metabolon HD4 [nt-ms]	Xenobiotics	Food Component/Plant
Fasting	S-allylcysteine	1	Fasting 12h	10	Fasting 36h/Fasting recovery 0h	3.46255e-10	2.38069e-07	-2.93281	P	Metabolon HD4 [nt-ms]	Xenobiotics	Food Component/Plant
Fasting	hexanoylglycine	1	Fasting 12h	9	Fasting 28h	3.54755e-10	2.41273e-07	2.79372	U	Metabolon HD4 [nt-ms]	Lipids	Fatty Acid Metabolism (Acyl Glycine)
Fasting	3-hydroxy-3-methylglutarate	1	Fasting 12h	10	Fasting 36h/Fasting recovery 0h	3.58836e-10	2.41468e-07	0.974528	U	Metabolon HD4 [nt-ms]	Lipids	Mevalonate Metabolism
Fasting	S-allylcysteine	1	Fasting 12h	9	Fasting 28h	3.59328e-10	2.41468e-07	-1.87367	P	Metabolon HD4 [nt-ms]	Xenobiotics	Food Component/Plant
Fasting	suberoyl carnitine	1	Fasting 12h	10	Fasting 36h/Fasting recovery 0h	3.90441e-10	2.57381e-07	3.12235	U	Metabolon HD4 [nt-ms]	Lipids	Fatty Acid Metabolism (Acyl Carnitine)
Fasting	3-methylxanthine	1	Fasting 12h	8	Fasting 26h	4.41491e-10	2.79169e-07	-1.13633	P	Metabolon HD4 [nt-ms]	Xenobiotics	Xanthine Metabolism
Fasting	cystathionine	1	Fasting 12h	5	Fasting 20h	4.41746e-10	2.79169e-07	-1.63771	U	Metabolon HD4 [nt-ms]	Amino Acids	Methionine, Cysteine, SAM and Taurine Metabolism
Fasting	trigonelline (N'-methylnicotinate)	1	Fasting 12h	9	Fasting 28h	4.45676e-10	2.80459e-07	-1.71771	P	Metabolon HD4 [nt-ms]	Cofactors and Vitamins	Nicotinate and Nicotinamide Metabolism
Fasting	3-methyl catechol sulfate (1)	1	Fasting 12h	7	Fasting 24h	4.53542e-10	2.8362e-07	-2.33341	U	Metabolon HD4 [nt-ms]	Xenobiotics	Benzoate Metabolism
Fasting	7-methylxanthine	1	Fasting 12h	8	Fasting 26h	4.54519e-10	2.8362e-07	-1.26594	P	Metabolon HD4 [nt-ms]	Xenobiotics	Xanthine Metabolism
Fasting	trans-4-hydroxyproline	1	Fasting 12h	9	Fasting 28h	4.59381e-10	2.85455e-07	-0.609312	P	Metabolon HD4 [nt-ms]	Amino Acids	Urea cycle; Arginine and Proline Metabolism
Fasting	3-hydroxysuberate	1	Fasting 12h	9	Fasting 28h	4.74911e-10	2.93288e-07	3.10131	U	Metabolon HD4 [nt-ms]	Lipids	Fatty Acid, Monohydroxy
Fasting	N-acetylpyrraline	1	Fasting 12h	10	Fasting 36h/Fasting recovery 0h	4.92644e-10	2.9783e-07	-1.91509	U	Metabolon HD4 [nt-ms]	Xenobiotics	Food Component/Plant
Fasting	S-allylcysteine	1	Fasting 12h	8	Fasting 26h	4.93336e-10	2.9783e-07	-1.55608	P	Metabolon HD4 [nt-ms]	Xenobiotics	Food Component/Plant
Fasting	3-methylcytidine	1	Fasting 12h	5	Fasting 20h	4.97762e-10	2.99286e-07	1.23565	U	Metabolon HD4 [nt-ms]	Nucleotides	Pyrimidine Metabolism, Cytidine containing
Fasting	3-hydroxysebacate	1	Fasting 12h	9	Fasting 28h	5.23761e-10	3.12389e-07	3.83454	U	Metabolon HD4 [nt-ms]	Lipids	Fatty Acid, Monohydroxy
Fasting	O-methylcatechol sulfate	1	Fasting 12h	4	Fasting 18h	5.42759e-10	3.19866e-07	-1.31172	P	Metabolon HD4 [nt-ms]	Xenobiotics	Benzoate Metabolism
Fasting	1,2,3-benzenetriol sulfate (2)	1	Fasting 12h	10	Fasting 36h/Fasting recovery 0h	5.73038e-10	3.35051e-07	-5.67737	U	Metabolon HD4 [nt-ms]	Xenobiotics	Chemical
Fasting	4-vinylphenol sulfate	1	Fasting 12h	5	Fasting 20h	6.16657e-10	3.57472e-07	-0.70021	P	Metabolon HD4 [nt-ms]	Xenobiotics	Benzoate Metabolism
Fasting	trigonelline (N'-methylnicotinate)	1	Fasting 12h	7	Fasting 24h	6.50101e-10	3.7255e-07	-1.42528	P	Metabolon HD4 [nt-ms]	Cofactors and Vitamins	Nicotinate and Nicotinamide Metabolism
Fasting	3-hydroxybutyrate (BHBA)	1	Fasting 12h	8	Fasting 26h	6.63608e-10	3.77601e-07	4.12623	P	Metabolon HD4 [nt-ms]	Lipids	Ketone Bodies
Fasting	allantoic acid	1	Fasting 12h	9	Fasting 28h	6.89774e-10	3.88694e-07	-2.57814	U	Metabolon HD4 [nt-ms]	Nucleotides	Purine Metabolism, (Hypo)Xanthine/Inosine containing
Fasting	S-allylcysteine	1	Fasting 12h	6	Fasting 22h	7.20907e-10	4.00986e-07	-1.05789	P	Metabolon HD4 [nt-ms]	Xenobiotics	Food Component/Plant
Fasting	4-acetamidophenylglucuronide	1	Fasting 12h	9	Fasting 28h	7.83549e-10	4.29397e-07	-2.46959	U	Metabolon HD4 [nt-ms]	Xenobiotics	Drug
Fasting	piperine	1	Fasting 12h	6	Fasting 22h	8.06604e-10	4.40406e-07	-1.09791	P	Metabolon HD4 [nt-ms]	Xenobiotics	Food Component/Plant
Fasting	N-methylproline	1	Fasting 12h	7	Fasting 24h	8.14578e-10	4.43131e-07	-0.424031	P	Metabolon HD4 [nt-ms]	Amino Acids	Urea cycle; Arginine and Proline Metabolism
Fasting	4-acetaminophen sulfate	1	Fasting 12h	7	Fasting 24h	8.20715e-10	4.44839e-07	-2.22021	U	Metabolon HD4 [nt-ms]	Xenobiotics	Drug
Fasting	allantoic acid	1	Fasting 12h	3	Fasting 16h	8.61117e-10	4.57596e-07	-1.77749	U	Metabolon HD4 [nt-ms]	Nucleotides	Purine Metabolism, (Hypo)Xanthine/Inosine containing
Fasting	trigonelline (N'-methylnicotinate)	1	Fasting 12h	6	Fasting 22h	8.64002e-10	4.57596e-07	-1.25239	P	Metabolon HD4 [nt-ms]	Cofactors and Vitamins	Nicotinate and Nicotinamide Metabolism
Fasting	cystathionine	1	Fasting 12h	5	Fasting 20h	9.22134e-10	4.75514e-07	-0.698673	P	Metabolon HD4 [nt-ms]	Amino Acids	Methionine, Cysteine, SAM and Taurine Metabolism
Fasting	4-acetaminophen sulfate	1	Fasting 12h	9	Fasting 28h	9.73348e-10	4.9168e-07	-2.55686	U	Metabolon HD4 [nt-ms]	Xenobiotics	Drug
Fasting	dopamine sulfate (2)	1	Fasting 12h	3	Fasting 16h	9.82276e-10	4.92837e-07	-0.635273	P	Metabolon HD4 [nt-ms]	Amino Acids	Phenylalanine and Tyrosine Metabolism
Fasting	N-acetylglycine	1	Fasting 12h	7	Fasting 24h	1.04088e-09	5.17e-07	1.81132	P	Metabolon HD4 [nt-ms]	Amino Acids	Glycine, Serine and Threonine Metabolism
Fasting	N-(2-furoyl)glycine	1	Fasting 12h	5	Fasting 20h	1.06241e-09	5.22452e-07	-2.07077	U	Metabolon HD4 [nt-ms]	Xenobiotics	Food Component/Plant
Fasting	dopamine sulfate (2)	1	Fasting 12h	5	Fasting 20h	1.07818e-09	5.26717e-07	-1.04985	P	Metabolon HD4 [nt-ms]	Amino Acids	Phenylalanine and Tyrosine Metabolism
Fasting	2-aminobutyrate	1	Fasting 12h	10	Fasting 36h/Fasting recovery 0h	1.19235e-09	5.69383e-07	1.04256	P	Metabolon HD4 [nt-ms]	Amino Acids	Methionine, Cysteine, SAM and Taurine Metabolism
Fasting	hexanoylglycine	1	Fasting 12h	7	Fasting 24h	1.20914e-09	5.71708e-07	2.52911	U	Metabolon HD4 [nt-ms]	Lipids	Fatty Acid Metabolism (Acyl Glycine)
Fasting	S-1-pyrroline-5-carboxylate	1	Fasting 12h	9	Fasting 28h	1.28628e-09	5.96961e-07	-1.06113	P	Metabolon HD4 [nt-ms]	Amino Acids	Glutamate Metabolism
Fasting	S-(3-hydroxypropyl)mercapturic acid (HPMA)	1	Fasting 12h	7	Fasting 24h	1.30434e-09	6.03458e-07	-1.56622	U	Metabolon HD4 [nt-ms]	Xenobiotics	Chemical
Fasting	N-acetylglycine	1	Fasting 12h	8	Fasting 26h	1.30909e-09	6.03775e-07	1.77186	P	Metabolon HD4 [nt-ms]	Amino Acids	Glycine, Serine and Threonine Metabolism
Fasting	3-hydroxysebacate	1	Fasting 12h	10	Fasting 36h/Fasting recovery 0h	1.35023e-09	6.18907e-07	3.75624	U	Metabolon HD4 [nt-ms]	Lipids	Fatty Acid, Monohydroxy
Fasting	4-acetaminophen sulfate	1	Fasting 12h	5	Fasting 20h	1.47409e-09	6.52648e-07	-1.72182	U	Metabolon HD4 [nt-ms]	Xenobiotics	Drug
Fasting	3-methylcytidine	1	Fasting 12h	7	Fasting 24h	1.52868e-09	6.67726e-07	1.22853	U	Metabolon HD4 [nt-ms]	Nucleotides	Pyrimidine Metabolism, Cytidine containing
Fasting	adenosine	1	Fasting 12h	5	Fasting 20h	1.55649e-09	6.75897e-07	1.16891	U	Metabolon HD4 [nt-ms]	Nucleotides	Purine Metabolism, Adenine containing
Fasting	dopamine sulfate (2)	1	Fasting 12h	6	Fasting 22h	1.56918e-09	6.79425e-07	-1.13391	P	Metabolon HD4 [nt-ms]	Amino Acids	Phenylalanine and Tyrosine Metabolism
Fasting	4-octenedioate	1	Fasting 12h	10	Fasting 36h/Fasting recovery 0h	1.57416e-09	6.796e-07	2.22826	U	Metabolon HD4 [nt-ms]	Lipids	Fatty Acid, Dicarboxylate
Fasting	3-methylhistidine	1	Fasting 12h	5	Fasting 20h	1.59924e-09	6.88425e-07	-0.566494	P	Metabolon HD4 [nt-ms]	Amino Acids	Histidine Metabolism
Fasting	3-hydroxybutyrylcarnitine (1)	1	Fasting 12h	8	Fasting 26h	1.64253e-09	6.94974e-07	2.95718	P	Metabolon HD4 [nt-ms]	Lipids	Fatty Acid Metabolism (Acyl Carnitine)
Fasting	nicotinamide	1	Fasting 12h	10	Fasting 36h/Fasting recovery 0h	1.76181e-09	7.41217e-07	1.69468	U	Metabolon HD4 [nt-ms]	Cofactors and Vitamins	Nicotinate and Nicotinamide Metabolism
Fasting	3-hydroxybutyrylcarnitine (1)	1	Fasting 12h	9	Fasting 28h	1.77876e-09	7.46233e-07	3.24538	P	Metabolon HD4 [nt-ms]	Lipids	Fatty Acid Metabolism (Acyl Carnitine)
Fasting	4-allylphenol sulfate	1	Fasting 12h	9	Fasting 28h	1.82898e-09	7.62993e-07	-0.747055	P	Metabolon HD4 [nt-ms]	Xenobiotics	Food Component/Plant
Fasting	allantoic acid	1	Fasting 12h	5	Fasting 20h	1.88673e-09	7.78341e-07	-2.39032	U	Metabolon HD4 [nt-ms]	Nucleotides	Purine Metabolism, (Hypo)Xanthine/Inosine containing
Fasting	2-aminophenol sulfate	1	Fasting 12h	7	Fasting 24h	2.06143e-09	8.36469e-07	-2.7669	P	Metabolon HD4 [nt-ms]	Xenobiotics	Chemical
Fasting	N-acetylglucosamine/N-acetylgalactosamine	1	Fasting 12h	10	Fasting 36h/Fasting recovery 0h	2.06779e-09	8.36761e-07	0.995066	U	Metabolon HD4 [nt-ms]	Carbohydrates	Aminosugar Metabolism
Fasting	2-aminophenol sulfate	1	Fasting 12h	6	Fasting 22h	2.08286e-09	8.38954e-07	-2.27043	P	Metabolon HD4 [nt-ms]	Xenobiotics	Chemical
Fasting	symmetric dimethylarginine (SDMA)	1	Fasting 12h	10	Fasting 36h/Fasting recovery 0h	2.17418e-09	8.67988e-07	1.37735	U	Metabolon HD4 [nt-ms]	Amino Acids	Urea cycle; Arginine and Proline Metabolism
Fasting	theobromine	1	Fasting 12h	10	Fasting 36h/Fasting recovery 0h	2.19859e-09	8.68395e-07	-2.10556	P	Metabolon HD4 [nt-ms]	Xenobiotics	Xanthine Metabolism
Fasting	suberoyl carnitine	1	Fasting 12h	9	Fasting 28h	2.27037e-09	8.89649e-07	2.763	U	Metabolon HD4 [nt-ms]	Lipids	Fatty Acid Metabolism (Acyl Carnitine)
Fasting	fumarate	1	Fasting 12h	10	Fasting 36h/Fasting recovery 0h	2.27916e-09	8.90744e-07	1.59006	U	Metabolon HD4 [nt-ms]	Energy	TCA Cycle
Fasting	piperine	1	Fasting 12h	8	Fasting 26h	2.31463e-09	8.97522e-07	-1.3583	P	Metabolon HD4 [nt-ms]	Xenobiotics	Food Component/Plant
Fasting	4-acetamidophenylglucuronide	1	Fasting 12h	7	Fasting 24h	2.32673e-09	8.97526e-07	-2.05024	U	Metabolon HD4 [nt-ms]	Xenobiotics	Drug
Fasting	N2-methylguanosine	1	Fasting 12h	10	Fasting 36h/Fasting recovery 0h	2.34794e-09	9.03359e-07	1.18086	U	Metabolon HD4 [nt-ms]	Nucleotides	Purine Metabolism, Guanine containing
Fasting	N-acetyl-S-allyl-L-cysteine	1	Fasting 12h	7	Fasting 24h	2.46264e-09	9.37774e-07	-1.91185	U	Metabolon HD4 [nt-ms]	Xenobiotics	Food Component/Plant
Fasting	cis-aconitate	1	Fasting 12h	7	Fasting 24h	2.6812e-09	9.98127e-07	1.50169	U	Metabolon HD4 [nt-ms]	Energy	TCA Cycle
Fasting	myristoleoylcarnitine*	1	Fasting 12h	10	Fasting 36h/Fasting recovery 0h	2.69323e-09	9.99943e-07	3.02447	U	Metabolon HD4 [nt-ms]	Lipids	Fatty Acid Metabolism (Acyl Carnitine)
Fasting	phenylacetylglutamine	1	Fasting 12h	7	Fasting 24h	2.76506e-09	1.0215e-06	1.11075	U	Metabolon HD4 [nt-ms]	Amino Acids	Phenylalanine and Tyrosine Metabolism
Fasting	N-acetylalliin	1	Fasting 12h	8	Fasting 26h	2.8064e-09	1.0304e-06	-1.01413	P	Metabolon HD4 [nt-ms]	Xenobiotics	Food Component/Plant
Fasting	3-hydroxybutyrate (BHBA)	1	Fasting 12h	9	Fasting 28h	2.85989e-09	1.041e-06	4.31161	P	Metabolon HD4 [nt-ms]	Lipids	Ketone Bodies
Fasting	hexanoylcarnitine	1	Fasting 12h	9	Fasting 28h	2.92079e-09	1.05782e-06	1.36557	U	Metabolon HD4 [nt-ms]	Lipids	Fatty Acid Metabolism (Acyl Carnitine)
Fasting	3-methylhistidine	1	Fasting 12h	10	Fasting 36h/Fasting recovery 0h	2.92747e-09	1.05782e-06	-1.43492	U	Metabolon HD4 [nt-ms]	Amino Acids	Histidine Metabolism
Fasting	dopamine sulfate (2)	1	Fasting 12h	9	Fasting 28h	3.00409e-09	1.07531e-06	-1.27024	P	Metabolon HD4 [nt-ms]	Amino Acids	Phenylalanine and Tyrosine Metabolism
Fasting	trigonelline (N'-methylnicotinate)	1	Fasting 12h	5	Fasting 20h	3.08538e-09	1.0936e-06	-1.0769	P	Metabolon HD4 [nt-ms]	Cofactors and Vitamins	Nicotinate and Nicotinamide Metabolism
Fasting	4-allylphenol sulfate	1	Fasting 12h	8	Fasting 26h	3.15472e-09	1.10499e-06	-0.609181	P	Metabolon HD4 [nt-ms]	Xenobiotics	Food Component/Plant
Fasting	mannitol/sorbitol	1	Fasting 12h	10	Fasting 36h/Fasting recovery 0h	3.19282e-09	1.1157e-06	-2.40463	U	Metabolon HD4 [nt-ms]	Carbohydrates	Fructose, Mannose and Galactose Metabolism
Fasting	2-acetamidophenol sulfate	1	Fasting 12h	9	Fasting 28h	3.23673e-09	1.12574e-06	-2.11394	U	Metabolon HD4 [nt-ms]	Xenobiotics	Drug
Fasting	7-methylxanthine	1	Fasting 12h	7	Fasting 24h	3.40242e-09	1.17239e-06	-1.11293	P	Metabolon HD4 [nt-ms]	Xenobiotics	Xanthine Metabolism
Fasting	S-allylcysteine	1	Fasting 12h	5	Fasting 20h	3.41037e-09	1.17241e-06	-0.871645	P	Metabolon HD4 [nt-ms]	Xenobiotics	Food Component/Plant
Fasting	pyrraline	1	Fasting 12h	10	Fasting 36h/Fasting recovery 0h	3.566e-09	1.21467e-06	-1.89376	U	Metabolon HD4 [nt-ms]	Xenobiotics	Food Component/Plant
Fasting	mannitol/sorbitol	1	Fasting 12h	3	Fasting 16h	3.65528e-09	1.23657e-06	-0.774313	P	Metabolon HD4 [nt-ms]	Carbohydrates	Fructose, Mannose and Galactose Metabolism
Fasting	hexanoylcarnitine	1	Fasting 12h	10	Fasting 36h/Fasting recovery 0h	3.89534e-09	1.30294e-06	1.53222	U	Metabolon HD4 [nt-ms]	Lipids	Fatty Acid Metabolism (Acyl Carnitine)
Fasting	N-acetyl-S-allyl-L-cysteine	1	Fasting 12h	8	Fasting 26h	3.91423e-09	1.30631e-06	-1.79583	P	Metabolon HD4 [nt-ms]	Xenobiotics	Food Component/Plant
Fasting	O-methylcatechol sulfate	1	Fasting 12h	7	Fasting 24h	3.96209e-09	1.31051e-06	-1.88653	U	Metabolon HD4 [nt-ms]	Xenobiotics	Benzoate Metabolism
Fasting	1,2,3-benzenetriol sulfate (2)	1	Fasting 12h	7	Fasting 24h	4.06011e-09	1.33402e-06	-4.46723	U	Metabolon HD4 [nt-ms]	Xenobiotics	Chemical
Fasting	methyl glucopyranoside (alpha + beta)	1	Fasting 12h	10	Fasting 36h/Fasting recovery 0h	4.1766e-09	1.36324e-06	-1.06726	P	Metabolon HD4 [nt-ms]	Xenobiotics	Food Component/Plant
Fasting	2,3-dihydroxyisovalerate	1	Fasting 12h	5	Fasting 20h	4.25684e-09	1.38033e-06	-1.51475	U	Metabolon HD4 [nt-ms]	Xenobiotics	Food Component/Plant
Fasting	3-aminoisobutyrate	1	Fasting 12h	9	Fasting 28h	4.26993e-09	1.38156e-06	2.29215	U	Metabolon HD4 [nt-ms]	Nucleotides	Pyrimidine Metabolism, Thymine containing
Fasting	mannitol/sorbitol	1	Fasting 12h	5	Fasting 20h	4.45098e-09	1.43072e-06	-1.15438	P	Metabolon HD4 [nt-ms]	Carbohydrates	Fructose, Mannose and Galactose Metabolism
Fasting	N-methylproline	1	Fasting 12h	8	Fasting 26h	4.74862e-09	1.49641e-06	-0.446139	P	Metabolon HD4 [nt-ms]	Amino Acids	Urea cycle; Arginine and Proline Metabolism
Fasting	N-methylproline	1	Fasting 12h	6	Fasting 22h	4.92993e-09	1.5285e-06	-0.360903	P	Metabolon HD4 [nt-ms]	Amino Acids	Urea cycle; Arginine and Proline Metabolism
Fasting	2-aminophenol sulfate	1	Fasting 12h	9	Fasting 28h	5.07462e-09	1.55711e-06	-2.27987	U	Metabolon HD4 [nt-ms]	Xenobiotics	Chemical
Fasting	3-hydroxybutyrylcarnitine (1)	1	Fasting 12h	10	Fasting 36h/Fasting recovery 0h	5.18315e-09	1.58713e-06	4.05165	P	Metabolon HD4 [nt-ms]	Lipids	Fatty Acid Metabolism (Acyl Carnitine)
Fasting	2-aminoheptanoate	1	Fasting 12h	6	Fasting 22h	5.20957e-09	1.58908e-06	-0.360659	P	Metabolon HD4 [nt-ms]	Lipids	Fatty Acid, Amino
Fasting	2-hydroxybutyrate/2-hydroxyisobutyrate	1	Fasting 12h	8	Fasting 26h	5.23916e-09	1.59116e-06	1.72302	P	Metabolon HD4 [nt-ms]	Amino Acids	Methionine, Cysteine, SAM and Taurine Metabolism
Fasting	acetone	1	Fasting 12h	10	Fasting 36h/Fasting recovery 0h	5.33339e-09	1.60224e-06	4.1331	U	Chenomx [NMR]	Lipids	Ketone Bodies
Fasting	allantoin	1	Fasting 12h	10	Fasting 36h/Fasting recovery 0h	5.3855e-09	1.61252e-06	-1.41375	U	Metabolon HD4 [nt-ms]	Nucleotides	Purine Metabolism, (Hypo)Xanthine/Inosine containing
Fasting	C2 (acetylcarnitine)	1	Fasting 12h	10	Fasting 36h/Fasting recovery 0h	5.40344e-09	1.61464e-06	1.50257	P	Biocrates p150 [t-ms]	Lipids	Fatty Acid Metabolism (Acyl Carnitine)
Fasting	vanillic alcohol sulfate	1	Fasting 12h	9	Fasting 28h	5.73883e-09	1.69778e-06	-3.8962	U	Metabolon HD4 [nt-ms]	Amino Acids	Phenylalanine and Tyrosine Metabolism
Fasting	2,3-dihydroxyisovalerate	1	Fasting 12h	9	Fasting 28h	5.85088e-09	1.72065e-06	-1.68411	U	Metabolon HD4 [nt-ms]	Xenobiotics	Food Component/Plant
Fasting	dopamine sulfate (2)	1	Fasting 12h	2	Fasting 14h	5.88689e-09	1.72554e-06	-0.398577	P	Metabolon HD4 [nt-ms]	Amino Acids	Phenylalanine and Tyrosine Metabolism
Fasting	2,3-dihydroxyisovalerate	1	Fasting 12h	7	Fasting 24h	6.00971e-09	1.74319e-06	-1.5932	U	Metabolon HD4 [nt-ms]	Xenobiotics	Food Component/Plant
Fasting	PC aa C38:6	1	Fasting 12h	9	Fasting 28h	6.32023e-09	1.80907e-06	0.389338	P	Biocrates p150 [t-ms]	Lipids	Diacylphosphatidylcholine
Fasting	N-acetyltaurine	1	Fasting 12h	10	Fasting 36h/Fasting recovery 0h	6.39961e-09	1.81724e-06	0.897475	U	Metabolon HD4 [nt-ms]	Amino Acids	Methionine, Cysteine, SAM and Taurine Metabolism
Fasting	3-aminoisobutyrate	1	Fasting 12h	10	Fasting 36h/Fasting recovery 0h	6.4612e-09	1.82774e-06	2.61636	U	Metabolon HD4 [nt-ms]	Nucleotides	Pyrimidine Metabolism, Thymine containing
Fasting	N-acetylneuraminate	1	Fasting 12h	5	Fasting 20h	6.52278e-09	1.84166e-06	0.759627	U	Metabolon HD4 [nt-ms]	Carbohydrates	Aminosugar Metabolism
Fasting	citrate	1	Fasting 12h	5	Fasting 20h	6.59764e-09	1.85837e-06	1.48163	U	Metabolon HD4 [nt-ms]	Energy	TCA Cycle
Fasting	proline	1	Fasting 12h	9	Fasting 28h	6.60702e-09	1.85837e-06	-0.365839	P	Metabolon HD4 [nt-ms]	Amino Acids	Urea cycle; Arginine and Proline Metabolism
Fasting	paraxanthine	1	Fasting 12h	7	Fasting 24h	6.62062e-09	1.85868e-06	-1.5918	P	Metabolon HD4 [nt-ms]	Xenobiotics	Xanthine Metabolism
Fasting	acetylcarnitine	1	Fasting 12h	9	Fasting 28h	6.7765e-09	1.88111e-06	2.93835	U	Metabolon HD4 [nt-ms]	Lipids	Fatty Acid Metabolism (Acyl Carnitine)
Fasting	adipate	1	Fasting 12h	10	Fasting 36h/Fasting recovery 0h	6.90943e-09	1.90149e-06	2.835	U	Metabolon HD4 [nt-ms]	Lipids	Fatty Acid, Dicarboxylate
Fasting	catechol sulfate	1	Fasting 12h	7	Fasting 24h	6.92351e-09	1.90149e-06	-2.09817	U	Metabolon HD4 [nt-ms]	Xenobiotics	Benzoate Metabolism
Fasting	N-methylproline	1	Fasting 12h	10	Fasting 36h/Fasting recovery 0h	7.08346e-09	1.9267e-06	-0.572208	P	Metabolon HD4 [nt-ms]	Amino Acids	Urea cycle; Arginine and Proline Metabolism
Fasting	N-acetylglycine	1	Fasting 12h	9	Fasting 28h	7.16157e-09	1.94084e-06	1.68224	P	Metabolon HD4 [nt-ms]	Amino Acids	Glycine, Serine and Threonine Metabolism
Fasting	3-methoxycatechol sulfate (1)	1	Fasting 12h	7	Fasting 24h	7.20563e-09	1.94922e-06	-4.32116	U	Metabolon HD4 [nt-ms]	Xenobiotics	Benzoate Metabolism
Fasting	cystathionine	1	Fasting 12h	9	Fasting 28h	7.44194e-09	1.99138e-06	-1.88798	U	Metabolon HD4 [nt-ms]	Amino Acids	Methionine, Cysteine, SAM and Taurine Metabolism
Fasting	3-hydroxy-3-methylglutarate	1	Fasting 12h	9	Fasting 28h	7.71319e-09	2.03826e-06	0.863866	U	Metabolon HD4 [nt-ms]	Lipids	Mevalonate Metabolism
Fasting	paraxanthine	1	Fasting 12h	9	Fasting 28h	7.88545e-09	2.0654e-06	-2.23124	P	Metabolon HD4 [nt-ms]	Xenobiotics	Xanthine Metabolism
Fasting	citrate	1	Fasting 12h	7	Fasting 24h	8.16649e-09	2.11662e-06	1.37229	U	Metabolon HD4 [nt-ms]	Energy	TCA Cycle
Fasting	cysteine s-sulfate	1	Fasting 12h	7	Fasting 24h	8.23496e-09	2.11826e-06	0.981708	U	Metabolon HD4 [nt-ms]	Amino Acids	Methionine, Cysteine, SAM and Taurine Metabolism
Fasting	theophylline	1	Fasting 12h	9	Fasting 28h	8.23643e-09	2.11826e-06	-1.57646	P	Metabolon HD4 [nt-ms]	Xenobiotics	Xanthine Metabolism
Fasting	mannitol/sorbitol	1	Fasting 12h	2	Fasting 14h	8.5043e-09	2.16265e-06	-0.399454	P	Metabolon HD4 [nt-ms]	Carbohydrates	Fructose, Mannose and Galactose Metabolism
Fasting	3-hydroxybutyrate (BHBA)	1	Fasting 12h	10	Fasting 36h/Fasting recovery 0h	8.80358e-09	2.21224e-06	4.67918	P	Metabolon HD4 [nt-ms]	Lipids	Ketone Bodies
Fasting	3-methylhistidine	1	Fasting 12h	4	Fasting 18h	8.97355e-09	2.24357e-06	-0.440954	P	Metabolon HD4 [nt-ms]	Amino Acids	Histidine Metabolism
Fasting	guanidinosuccinate	1	Fasting 12h	10	Fasting 36h/Fasting recovery 0h	9.21455e-09	2.28459e-06	2.01815	U	Metabolon HD4 [nt-ms]	Amino Acids	Guanidino and Acetamido Metabolism
Fasting	2-hydroxybutyrate/2-hydroxyisobutyrate	1	Fasting 12h	9	Fasting 28h	9.40296e-09	2.31569e-06	1.44518	U	Metabolon HD4 [nt-ms]	Amino Acids	Methionine, Cysteine, SAM and Taurine Metabolism
Fasting	3-hydroxypyridine sulfate	1	Fasting 12h	6	Fasting 22h	9.5873e-09	2.34568e-06	-1.1803	P	Metabolon HD4 [nt-ms]	Xenobiotics	Chemical
Fasting	S-(3-hydroxypropyl)mercapturic acid (HPMA)	1	Fasting 12h	10	Fasting 36h/Fasting recovery 0h	9.65312e-09	2.3579e-06	-1.50531	U	Metabolon HD4 [nt-ms]	Xenobiotics	Chemical
Fasting	quinate	1	Fasting 12h	8	Fasting 26h	9.86118e-09	2.3969e-06	-1.17489	P	Metabolon HD4 [nt-ms]	Xenobiotics	Food Component/Plant
Fasting	4-allylphenol sulfate	1	Fasting 12h	7	Fasting 24h	1.007e-08	2.42386e-06	-0.515725	P	Metabolon HD4 [nt-ms]	Xenobiotics	Food Component/Plant
Fasting	tyramine O-sulfate	1	Fasting 12h	7	Fasting 24h	1.01475e-08	2.43688e-06	-1.59612	U	Metabolon HD4 [nt-ms]	Amino Acids	Phenylalanine and Tyrosine Metabolism
Fasting	PC aa C38:6	1	Fasting 12h	10	Fasting 36h/Fasting recovery 0h	1.01569e-08	2.43688e-06	0.424136	P	Biocrates p150 [t-ms]	Lipids	Diacylphosphatidylcholines
Fasting	4-imidazoleacetate	1	Fasting 12h	9	Fasting 28h	1.01791e-08	2.43825e-06	1.3863	U	Metabolon HD4 [nt-ms]	Amino Acids	Histidine Metabolism
Fasting	N6-carboxymethyllysine	1	Fasting 12h	10	Fasting 36h/Fasting recovery 0h	1.03132e-08	2.44227e-06	-0.955026	U	Metabolon HD4 [nt-ms]	Carbohydrates	Advanced Glycation End-product
Fasting	piperine	1	Fasting 12h	7	Fasting 24h	1.03423e-08	2.44227e-06	-1.26562	P	Metabolon HD4 [nt-ms]	Xenobiotics	Food Component/Plant
Fasting	theophylline	1	Fasting 12h	8	Fasting 26h	1.03518e-08	2.44227e-06	-1.26302	P	Metabolon HD4 [nt-ms]	Xenobiotics	Xanthine Metabolism
Fasting	carboxyethyl-GABA	1	Fasting 12h	9	Fasting 28h	1.03679e-08	2.44227e-06	1.43923	U	Metabolon HD4 [nt-ms]	Amino Acids	Glutamate Metabolism
Fasting	2-isopropylmalate	1	Fasting 12h	3	Fasting 16h	1.04063e-08	2.44227e-06	-2.37695	U	Metabolon HD4 [nt-ms]	Xenobiotics	Food Component/Plant
Fasting	creatinine	1	Fasting 12h	5	Fasting 20h	1.04097e-08	2.44227e-06	0.81297	U	Metabolon HD4 [nt-ms]	Amino Acids	Creatine Metabolism
Fasting	phenylacetylglutamine	1	Fasting 12h	5	Fasting 20h	1.04437e-08	2.44639e-06	0.894217	U	Metabolon HD4 [nt-ms]	Amino Acids	Phenylalanine and Tyrosine Metabolism
Fasting	dopamine sulfate (2)	1	Fasting 12h	7	Fasting 24h	1.04993e-08	2.45242e-06	-1.23918	P	Metabolon HD4 [nt-ms]	Amino Acids	Phenylalanine and Tyrosine Metabolism
Fasting	succinimide	1	Fasting 12h	10	Fasting 36h/Fasting recovery 0h	1.06761e-08	2.47739e-06	-1.44046	U	Metabolon HD4 [nt-ms]	Xenobiotics	Chemical
Fasting	guanine	1	Fasting 12h	10	Fasting 36h/Fasting recovery 0h	1.07714e-08	2.49358e-06	1.46361	U	Metabolon HD4 [nt-ms]	Nucleotides	Purine Metabolism, Guanine containing
Fasting	suberoyl carnitine	1	Fasting 12h	9	Fasting 28h	1.08241e-08	2.49358e-06	3.01513	P	Metabolon HD4 [nt-ms]	Lipids	Fatty Acid Metabolism (Acyl Carnitine)
Fasting	ethylmalonate	1	Fasting 12h	7	Fasting 24h	1.08473e-08	2.49373e-06	0.784136	U	Metabolon HD4 [nt-ms]	Amino Acids	Leucine, Isoleucine and Valine Metabolism
Fasting	3-methylglutarate	1	Fasting 12h	10	Fasting 36h/Fasting recovery 0h	1.08873e-08	2.49907e-06	1.23652	U	Metabolon HD4 [nt-ms]	Amino Acids	Leucine, Isoleucine and Valine Metabolism
Fasting	2-hydroxybutyrate/2-hydroxyisobutyrate	1	Fasting 12h	9	Fasting 28h	1.1192e-08	2.54853e-06	1.81903	P	Metabolon HD4 [nt-ms]	Amino Acids	Methionine, Cysteine, SAM and Taurine Metabolism
Fasting	anserine	1	Fasting 12h	7	Fasting 24h	1.12921e-08	2.56253e-06	-4.7909	U	Metabolon HD4 [nt-ms]	Peptides	Dipeptide Derivative
Fasting	laurylcarnitine	1	Fasting 12h	10	Fasting 36h/Fasting recovery 0h	1.13244e-08	2.56373e-06	2.24137	U	Metabolon HD4 [nt-ms]	Lipids	Fatty Acid Metabolism (Acyl Carnitine)
Fasting	N-acetylneuraminate	1	Fasting 12h	7	Fasting 24h	1.14614e-08	2.58294e-06	0.848292	U	Metabolon HD4 [nt-ms]	Carbohydrates	Aminosugar Metabolism
Fasting	N-acetylalliin	1	Fasting 12h	10	Fasting 36h/Fasting recovery 0h	1.14808e-08	2.58339e-06	-1.51139	P	Metabolon HD4 [nt-ms]	Xenobiotics	Food Component/Plant
Fasting	gamma-CEHC	1	Fasting 12h	7	Fasting 24h	1.1563e-08	2.59403e-06	-0.72146	P	Metabolon HD4 [nt-ms]	Cofactors and Vitamins	Tocopherol Metabolism
Fasting	3-hydroxybutyrate (BHBA)	1	Fasting 12h	7	Fasting 24h	1.19756e-08	2.64851e-06	3.61895	P	Metabolon HD4 [nt-ms]	Lipids	Ketone Bodies
Fasting	N-methylproline	1	Fasting 12h	5	Fasting 20h	1.19842e-08	2.64851e-06	-0.296759	P	Metabolon HD4 [nt-ms]	Amino Acids	Urea cycle; Arginine and Proline Metabolism
Fasting	hexanoylglycine	1	Fasting 12h	10	Fasting 36h/Fasting recovery 0h	1.20893e-08	2.65774e-06	2.44871	U	Metabolon HD4 [nt-ms]	Lipids	Fatty Acid Metabolism (Acyl Glycine)
Fasting	inosine	1	Fasting 12h	9	Fasting 28h	1.20903e-08	2.65774e-06	1.27963	U	Metabolon HD4 [nt-ms]	Nucleotides	Purine Metabolism, (Hypo)Xanthine/Inosine containing
Fasting	C18:1 (octadecenoylcarnitine)	1	Fasting 12h	10	Fasting 36h/Fasting recovery 0h	1.20975e-08	2.65774e-06	0.857899	P	Biocrates p150 [t-ms]	Lipids	Fatty Acid Metabolism (Acyl Carnitine)
Fasting	anserine	1	Fasting 12h	9	Fasting 28h	1.21382e-08	2.6592e-06	-4.83599	U	Metabolon HD4 [nt-ms]	Peptides	Dipeptide Derivative
Fasting	inosine	1	Fasting 12h	7	Fasting 24h	1.21486e-08	2.6592e-06	1.14365	U	Metabolon HD4 [nt-ms]	Nucleotides	Purine Metabolism, (Hypo)Xanthine/Inosine containing
Fasting	N-acetylglycine	1	Fasting 12h	6	Fasting 22h	1.21585e-08	2.6592e-06	1.72012	P	Metabolon HD4 [nt-ms]	Amino Acids	Glycine, Serine and Threonine Metabolism
Fasting	C18:1 (octadecenoylcarnitine)	1	Fasting 12h	8	Fasting 26h	1.21758e-08	2.6592e-06	0.820059	P	Biocrates p150 [t-ms]	Lipids	Fatty Acid Metabolism (Acyl Carnitine)
Fasting	alanine	1	Fasting 12h	7	Fasting 24h	1.2415e-08	2.69558e-06	-1.15526	U	Chenomx [NMR]	Amino Acids	Alanine and Aspartate Metabolism
Fasting	malonate	1	Fasting 12h	9	Fasting 28h	1.26344e-08	2.73258e-06	1.3968	U	Metabolon HD4 [nt-ms]	Lipids	Fatty Acid Synthesis
Fasting	tyramine O-sulfate	1	Fasting 12h	5	Fasting 20h	1.26406e-08	2.73258e-06	-1.51382	U	Metabolon HD4 [nt-ms]	Amino Acids	Phenylalanine and Tyrosine Metabolism
Fasting	phenylalanylglycine	1	Fasting 12h	9	Fasting 28h	1.27494e-08	2.75209e-06	1.28017	U	Metabolon HD4 [nt-ms]	Peptides	Dipeptide
Fasting	N-acetylneuraminate	1	Fasting 12h	10	Fasting 36h/Fasting recovery 0h	1.28408e-08	2.7678e-06	0.923161	U	Metabolon HD4 [nt-ms]	Carbohydrates	Aminosugar Metabolism
Fasting	adipate	1	Fasting 12h	9	Fasting 28h	1.29688e-08	2.78744e-06	2.56247	U	Metabolon HD4 [nt-ms]	Lipids	Fatty Acid, Dicarboxylate
Fasting	4-acetamidophenylglucuronide	1	Fasting 12h	5	Fasting 20h	1.30604e-08	2.80292e-06	-1.54339	U	Metabolon HD4 [nt-ms]	Xenobiotics	Drug
Fasting	4-imidazoleacetate	1	Fasting 12h	5	Fasting 20h	1.31423e-08	2.81237e-06	1.38525	U	Metabolon HD4 [nt-ms]	Amino Acids	Histidine Metabolism
Fasting	dopamine sulfate (2)	1	Fasting 12h	10	Fasting 36h/Fasting recovery 0h	1.357e-08	2.85454e-06	-1.42995	P	Metabolon HD4 [nt-ms]	Amino Acids	Phenylalanine and Tyrosine Metabolism
Fasting	3,4-dihydroxyphenylacetate sulfate	1	Fasting 12h	10	Fasting 36h/Fasting recovery 0h	1.36225e-08	2.86153e-06	-1.14948	U	Metabolon HD4 [nt-ms]	Amino Acids	Phenylalanine and Tyrosine Metabolism
Fasting	mannitol/sorbitol	1	Fasting 12h	9	Fasting 28h	1.41039e-08	2.94558e-06	-1.58972	P	Metabolon HD4 [nt-ms]	Carbohydrates	Fructose, Mannose and Galactose Metabolism
Fasting	proline	1	Fasting 12h	6	Fasting 22h	1.47033e-08	3.0286e-06	-0.251419	P	Metabolon HD4 [nt-ms]	Amino Acids	Urea cycle; Arginine and Proline Metabolism
Fasting	2-aminophenol sulfate	1	Fasting 12h	5	Fasting 20h	1.47751e-08	3.03782e-06	-1.82459	P	Metabolon HD4 [nt-ms]	Xenobiotics	Chemical
Fasting	imidazole lactate	1	Fasting 12h	9	Fasting 28h	1.48095e-08	3.03782e-06	0.873856	U	Metabolon HD4 [nt-ms]	Amino Acids	Histidine Metabolism
Fasting	oleoylcarnitine	1	Fasting 12h	10	Fasting 36h/Fasting recovery 0h	1.51206e-08	3.07094e-06	0.93512	P	Metabolon HD4 [nt-ms]	Lipids	Fatty Acid Metabolism (Acyl Carnitine)
Fasting	paraxanthine	1	Fasting 12h	8	Fasting 26h	1.53447e-08	3.10051e-06	-1.8267	P	Metabolon HD4 [nt-ms]	Xenobiotics	Xanthine Metabolism
Fasting	C16 (hexadecanoylcarnitine)	1	Fasting 12h	9	Fasting 28h	1.69194e-08	3.33203e-06	0.675106	P	Biocrates p150 [t-ms]	Lipids	Fatty Acid Metabolism (Acyl Carnitine)
Fasting	3-methyl catechol sulfate (1)	1	Fasting 12h	5	Fasting 20h	1.698e-08	3.33203e-06	-1.85523	U	Metabolon HD4 [nt-ms]	Xenobiotics	Benzoate Metabolism
Fasting	gamma-CEHC	1	Fasting 12h	6	Fasting 22h	1.7084e-08	3.34721e-06	-0.661526	P	Metabolon HD4 [nt-ms]	Cofactors and Vitamins	Tocopherol Metabolism
Fasting	PC aa C34:4	1	Fasting 12h	10	Fasting 36h/Fasting recovery 0h	1.71927e-08	3.35522e-06	-0.771047	P	Biocrates p150 [t-ms]	Lipids	Diacylphosphatidylcholines
Fasting	C2 (acetylcarnitine)	1	Fasting 12h	8	Fasting 26h	1.73399e-08	3.37951e-06	1.13649	P	Biocrates p150 [t-ms]	Lipids	Fatty Acid Metabolism (Acyl Carnitine)
Fasting	S-(3-hydroxypropyl)mercapturic acid (HPMA)	1	Fasting 12h	9	Fasting 28h	1.74491e-08	3.39633e-06	-1.46798	U	Metabolon HD4 [nt-ms]	Xenobiotics	Chemical
Fasting	allantoin	1	Fasting 12h	9	Fasting 28h	1.75372e-08	3.40456e-06	-1.29399	U	Metabolon HD4 [nt-ms]	Nucleotides	Purine Metabolism, (Hypo)Xanthine/Inosine containing
Fasting	adipoylcarnitine	1	Fasting 12h	9	Fasting 28h	1.7707e-08	3.42855e-06	1.84014	U	Metabolon HD4 [nt-ms]	Lipids	Fatty Acid Metabolism (Acyl Carnitine)
Fasting	suberoyl carnitine	1	Fasting 12h	8	Fasting 26h	1.77422e-08	3.43089e-06	2.77945	P	Metabolon HD4 [nt-ms]	Lipids	Fatty Acid Metabolism (Acyl Carnitine)
Fasting	dopamine sulfate (2)	1	Fasting 12h	8	Fasting 26h	1.80765e-08	3.47293e-06	-1.25257	P	Metabolon HD4 [nt-ms]	Amino Acids	Phenylalanine and Tyrosine Metabolism
Fasting	catechol sulfate	1	Fasting 12h	4	Fasting 18h	1.81167e-08	3.47615e-06	-1.41461	P	Metabolon HD4 [nt-ms]	Xenobiotics	Benzoate Metabolism
Fasting	3-methylglutarate	1	Fasting 12h	9	Fasting 28h	1.8208e-08	3.48158e-06	1.22963	U	Metabolon HD4 [nt-ms]	Amino Acids	Leucine, Isoleucine and Valine Metabolism
Fasting	7-methylxanthine	1	Fasting 12h	6	Fasting 22h	1.94254e-08	3.64256e-06	-0.910059	P	Metabolon HD4 [nt-ms]	Xenobiotics	Xanthine Metabolism
Fasting	4-octenedioate	1	Fasting 12h	7	Fasting 24h	1.98378e-08	3.70119e-06	1.58865	U	Metabolon HD4 [nt-ms]	Lipids	Fatty Acid, Dicarboxylate
Fasting	3-hydroxybutyrate (BHBA)	1	Fasting 12h	9	Fasting 28h	1.98884e-08	3.70532e-06	6.62317	U	Metabolon HD4 [nt-ms]	Lipids	Ketone Bodies
Fasting	homocitrate	1	Fasting 12h	10	Fasting 36h/Fasting recovery 0h	1.99252e-08	3.70532e-06	1.14482	U	Metabolon HD4 [nt-ms]	Xenobiotics	Food Component/Plant
Fasting	cystathionine	1	Fasting 12h	3	Fasting 16h	2.12708e-08	3.88081e-06	-1.1091	U	Metabolon HD4 [nt-ms]	Amino Acids	Methionine, Cysteine, SAM and Taurine Metabolism
Fasting	N-acetyl-S-allyl-L-cysteine	1	Fasting 12h	5	Fasting 20h	2.13627e-08	3.89278e-06	-0.904174	P	Metabolon HD4 [nt-ms]	Xenobiotics	Food Component/Plant
Fasting	3-methylglutarate	1	Fasting 12h	7	Fasting 24h	2.14456e-08	3.90309e-06	1.13543	U	Metabolon HD4 [nt-ms]	Amino Acids	Leucine, Isoleucine and Valine Metabolism
Fasting	7-methylxanthine	1	Fasting 12h	10	Fasting 36h/Fasting recovery 0h	2.18049e-08	3.94913e-06	-1.70832	P	Metabolon HD4 [nt-ms]	Xenobiotics	Xanthine Metabolism
Fasting	mannitol/sorbitol	1	Fasting 12h	10	Fasting 36h/Fasting recovery 0h	2.20735e-08	3.97317e-06	-1.68893	P	Metabolon HD4 [nt-ms]	Carbohydrates	Fructose, Mannose and Galactose Metabolism
Fasting	3,4-dihydroxyphenylacetate sulfate	1	Fasting 12h	9	Fasting 28h	2.21737e-08	3.98193e-06	-1.19664	U	Metabolon HD4 [nt-ms]	Amino Acids	Phenylalanine and Tyrosine Metabolism
Fasting	inosine	1	Fasting 12h	5	Fasting 20h	2.23613e-08	3.9936e-06	0.92967	U	Metabolon HD4 [nt-ms]	Nucleotides	Purine Metabolism, (Hypo)Xanthine/Inosine containing
Fasting	uracil	1	Fasting 12h	9	Fasting 28h	2.24967e-08	4.00123e-06	0.845956	U	Metabolon HD4 [nt-ms]	Nucleotides	Pyrimidine Metabolism, Uracil containing
Fasting	3-hydroxybutyrylcarnitine (1)	1	Fasting 12h	9	Fasting 28h	2.26127e-08	4.01622e-06	4.90808	U	Metabolon HD4 [nt-ms]	Lipids	Fatty Acid Metabolism (Acyl Carnitine)
Fasting	mannitol/sorbitol	1	Fasting 12h	4	Fasting 18h	2.26351e-08	4.01622e-06	-1.05807	P	Metabolon HD4 [nt-ms]	Carbohydrates	Fructose, Mannose and Galactose Metabolism
Fasting	2-aminophenol sulfate	1	Fasting 12h	4	Fasting 18h	2.27869e-08	4.03352e-06	-1.42974	P	Metabolon HD4 [nt-ms]	Xenobiotics	Chemical
Fasting	paraxanthine	1	Fasting 12h	6	Fasting 22h	2.29265e-08	4.04378e-06	-1.48279	P	Metabolon HD4 [nt-ms]	Xenobiotics	Xanthine Metabolism
Fasting	hypoxanthine	1	Fasting 12h	10	Fasting 36h/Fasting recovery 0h	2.30006e-08	4.0441e-06	1.69228	U	Metabolon HD4 [nt-ms]	Nucleotides	Purine Metabolism, (Hypo)Xanthine/Inosine containing
Fasting	2-isopropylmalate	1	Fasting 12h	9	Fasting 28h	2.301e-08	4.0441e-06	-3.01656	U	Metabolon HD4 [nt-ms]	Xenobiotics	Food Component/Plant
Fasting	thymol sulfate	1	Fasting 12h	10	Fasting 36h/Fasting recovery 0h	2.31664e-08	4.06022e-06	-2.55764	P	Metabolon HD4 [nt-ms]	Xenobiotics	Food Component/Plant
Fasting	methylsuccinate	1	Fasting 12h	10	Fasting 36h/Fasting recovery 0h	2.33143e-08	4.06416e-06	0.84964	U	Metabolon HD4 [nt-ms]	Amino Acids	Leucine, Isoleucine and Valine Metabolism
Fasting	oleoylcarnitine	1	Fasting 12h	9	Fasting 28h	2.33157e-08	4.06416e-06	0.862168	P	Metabolon HD4 [nt-ms]	Lipids	Fatty Acid Metabolism (Acyl Carnitine)
Fasting	mannitol/sorbitol	1	Fasting 12h	7	Fasting 24h	2.37781e-08	4.13022e-06	-1.42699	P	Metabolon HD4 [nt-ms]	Carbohydrates	Fructose, Mannose and Galactose Metabolism
Fasting	malonate	1	Fasting 12h	7	Fasting 24h	2.38456e-08	4.1371e-06	1.36726	U	Metabolon HD4 [nt-ms]	Lipids	Fatty Acid Synthesis
Fasting	N6-carboxymethyllysine	1	Fasting 12h	5	Fasting 20h	2.39569e-08	4.15156e-06	-0.966586	U	Metabolon HD4 [nt-ms]	Carbohydrates	Advanced Glycation End-product
Fasting	symmetric dimethylarginine (SDMA)	1	Fasting 12h	9	Fasting 28h	2.45859e-08	4.22116e-06	1.0554	U	Metabolon HD4 [nt-ms]	Amino Acids	Urea cycle; Arginine and Proline Metabolism
Fasting	thymol sulfate	1	Fasting 12h	9	Fasting 28h	2.46776e-08	4.22499e-06	-1.75091	P	Metabolon HD4 [nt-ms]	Xenobiotics	Food Component/Plant
Fasting	N-acetylpyrraline	1	Fasting 12h	9	Fasting 28h	2.47073e-08	4.22499e-06	-1.36732	U	Metabolon HD4 [nt-ms]	Xenobiotics	Food Component/Plant
Fasting	acetylcarnitine	1	Fasting 12h	10	Fasting 36h/Fasting recovery 0h	2.50113e-08	4.25973e-06	3.19371	U	Metabolon HD4 [nt-ms]	Lipids	Fatty Acid Metabolism (Acyl Carnitine)
Fasting	cystathionine	1	Fasting 12h	10	Fasting 36h/Fasting recovery 0h	2.54316e-08	4.30627e-06	-1.91512	U	Metabolon HD4 [nt-ms]	Amino Acids	Methionine, Cysteine, SAM and Taurine Metabolism
Fasting	indolepropionate	1	Fasting 12h	10	Fasting 36h/Fasting recovery 0h	2.54586e-08	4.30627e-06	-2.63899	P	Metabolon HD4 [nt-ms]	Amino Acids	Tryptophan Metabolism
Fasting	3-hydroxy-2-ethylpropionate	1	Fasting 12h	9	Fasting 28h	2.57731e-08	4.34956e-06	2.1542	U	Metabolon HD4 [nt-ms]	Amino Acids	Leucine, Isoleucine and Valine Metabolism
Fasting	2-aminoheptanoate	1	Fasting 12h	9	Fasting 28h	2.58864e-08	4.36373e-06	-0.472583	P	Metabolon HD4 [nt-ms]	Lipids	Fatty Acid, Amino
Fasting	C18:1 (octadecenoylcarnitine)	1	Fasting 12h	9	Fasting 28h	2.60077e-08	4.36436e-06	0.860073	P	Biocrates p150 [t-ms]	Lipids	Fatty Acid Metabolism (Acyl Carnitine)
Fasting	3-methylxanthine	1	Fasting 12h	9	Fasting 28h	2.60077e-08	4.36436e-06	-1.2768	P	Metabolon HD4 [nt-ms]	Xenobiotics	Xanthine Metabolism
Fasting	pyrraline	1	Fasting 12h	9	Fasting 28h	2.60373e-08	4.36439e-06	-1.30622	U	Metabolon HD4 [nt-ms]	Xenobiotics	Food Component/Plant
Fasting	3-methylcytidine	1	Fasting 12h	9	Fasting 28h	2.61016e-08	4.37024e-06	1.25402	U	Metabolon HD4 [nt-ms]	Nucleotides	Pyrimidine Metabolism, Cytidine containing
Fasting	mannitol/sorbitol	1	Fasting 12h	6	Fasting 22h	2.62552e-08	4.38606e-06	-1.29032	P	Metabolon HD4 [nt-ms]	Carbohydrates	Fructose, Mannose and Galactose Metabolism
Fasting	theobromine	1	Fasting 12h	7	Fasting 24h	2.64125e-08	4.39751e-06	-1.01865	P	Metabolon HD4 [nt-ms]	Xenobiotics	Xanthine Metabolism
Fasting	2,3-dihydroxyisovalerate	1	Fasting 12h	8	Fasting 26h	2.66721e-08	4.42091e-06	-1.56782	P	Metabolon HD4 [nt-ms]	Xenobiotics	Food Component/Plant
Fasting	adipoylcarnitine	1	Fasting 12h	10	Fasting 36h/Fasting recovery 0h	2.72721e-08	4.49028e-06	2.32582	P	Metabolon HD4 [nt-ms]	Lipids	Fatty Acid Metabolism (Acyl Carnitine)
Fasting	3-hydroxybutyrate (BHBA)	1	Fasting 12h	10	Fasting 36h/Fasting recovery 0h	2.75803e-08	4.51599e-06	7.73858	U	Metabolon HD4 [nt-ms]	Lipids	Ketone Bodies
Fasting	orotate	1	Fasting 12h	5	Fasting 20h	2.77485e-08	4.53026e-06	1.30789	U	Metabolon HD4 [nt-ms]	Nucleotides	Pyrimidine Metabolism, Orotate containing
Fasting	3-hydroxypyridine sulfate	1	Fasting 12h	5	Fasting 20h	2.80911e-08	4.55942e-06	-0.976477	P	Metabolon HD4 [nt-ms]	Xenobiotics	Chemical
Fasting	6-sialyl-N-acetyllactosamine	1	Fasting 12h	10	Fasting 36h/Fasting recovery 0h	2.82375e-08	4.57817e-06	1.07859	U	Metabolon HD4 [nt-ms]	Carbohydrates	Aminosugar Metabolism
Fasting	proline	1	Fasting 12h	8	Fasting 26h	2.8679e-08	4.6145e-06	-0.330299	P	Metabolon HD4 [nt-ms]	Amino Acids	Urea cycle; Arginine and Proline Metabolism
Fasting	piperine	1	Fasting 12h	10	Fasting 36h/Fasting recovery 0h	2.8827e-08	4.6271e-06	-2.22553	P	Metabolon HD4 [nt-ms]	Xenobiotics	Food Component/Plant
Fasting	alliin	1	Fasting 12h	9	Fasting 28h	2.91901e-08	4.66137e-06	-1.25833	P	Metabolon HD4 [nt-ms]	Xenobiotics	Food Component/Plant
Fasting	S-(3-hydroxypropyl)mercapturic acid (HPMA)	1	Fasting 12h	5	Fasting 20h	2.94693e-08	4.66987e-06	-1.47865	U	Metabolon HD4 [nt-ms]	Xenobiotics	Chemical
Fasting	C16 (hexadecanoylcarnitine)	1	Fasting 12h	7	Fasting 24h	3.0052e-08	4.72283e-06	0.555768	P	Biocrates p150 [t-ms]	Lipids	Fatty Acid Metabolism (Acyl Carnitine)
Fasting	3-hydroxypyridine sulfate	1	Fasting 12h	7	Fasting 24h	3.02397e-08	4.7423e-06	-1.30023	P	Metabolon HD4 [nt-ms]	Xenobiotics	Chemical
Fasting	indoleacetylglutamine	1	Fasting 12h	8	Fasting 26h	3.02773e-08	4.74319e-06	-2.23839	P	Metabolon HD4 [nt-ms]	Amino Acids	Tryptophan Metabolism
Fasting	3-methoxycatechol sulfate (1)	1	Fasting 12h	5	Fasting 20h	3.17113e-08	4.89272e-06	-3.32664	U	Metabolon HD4 [nt-ms]	Xenobiotics	Benzoate Metabolism
Fasting	indolepropionate	1	Fasting 12h	9	Fasting 28h	3.17379e-08	4.89272e-06	-1.91478	P	Metabolon HD4 [nt-ms]	Amino Acids	Tryptophan Metabolism
Fasting	2,3-dihydroxyisovalerate	1	Fasting 12h	6	Fasting 22h	3.17634e-08	4.89272e-06	-1.15701	P	Metabolon HD4 [nt-ms]	Xenobiotics	Food Component/Plant
Fasting	dopamine sulfate (2)	1	Fasting 12h	4	Fasting 18h	3.22783e-08	4.94198e-06	-0.871442	P	Metabolon HD4 [nt-ms]	Amino Acids	Phenylalanine and Tyrosine Metabolism
Fasting	alpha-ketoglutarate	1	Fasting 12h	5	Fasting 20h	3.31741e-08	5.0479e-06	0.845861	U	Metabolon HD4 [nt-ms]	Energy	TCA Cycle
Fasting	myristoleoylcarnitine*	1	Fasting 12h	9	Fasting 28h	3.36459e-08	5.08833e-06	2.41435	U	Metabolon HD4 [nt-ms]	Lipids	Fatty Acid Metabolism (Acyl Carnitine)
Fasting	anserine	1	Fasting 12h	10	Fasting 36h/Fasting recovery 0h	3.39781e-08	5.12139e-06	-5.07438	U	Metabolon HD4 [nt-ms]	Peptides	Dipeptide Derivative
Fasting	4-hydroxypyridine	1	Fasting 12h	5	Fasting 20h	3.40937e-08	5.12482e-06	-0.76192	U	Metabolon HD4 [nt-ms]	Xenobiotics	Chemical
Fasting	methyl glucopyranoside (alpha + beta)	1	Fasting 12h	6	Fasting 22h	3.51694e-08	5.2388e-06	-0.531863	P	Metabolon HD4 [nt-ms]	Xenobiotics	Food Component/Plant
Fasting	O-methylcatechol sulfate	1	Fasting 12h	5	Fasting 20h	3.64813e-08	5.37791e-06	-1.43423	U	Metabolon HD4 [nt-ms]	Xenobiotics	Benzoate Metabolism
Fasting	3-hydroxy-2-ethylpropionate	1	Fasting 12h	10	Fasting 36h/Fasting recovery 0h	3.65379e-08	5.37791e-06	2.40369	U	Metabolon HD4 [nt-ms]	Amino Acids	Leucine, Isoleucine and Valine Metabolism
Fasting	sucrose	1	Fasting 12h	10	Fasting 36h/Fasting recovery 0h	3.78074e-08	5.54736e-06	-2.82007	U	Metabolon HD4 [nt-ms]	Carbohydrates	Disaccharides and Oligosaccharides
Fasting	paraxanthine	1	Fasting 12h	4	Fasting 18h	3.8334e-08	5.57314e-06	-0.746304	P	Metabolon HD4 [nt-ms]	Xenobiotics	Xanthine Metabolism
Fasting	theophylline	1	Fasting 12h	7	Fasting 24h	3.84092e-08	5.57314e-06	-1.0996	P	Metabolon HD4 [nt-ms]	Xenobiotics	Xanthine Metabolism
Fasting	7-methylxanthine	1	Fasting 12h	5	Fasting 20h	3.84252e-08	5.57314e-06	-0.833323	P	Metabolon HD4 [nt-ms]	Xenobiotics	Xanthine Metabolism
Fasting	2-aminoheptanoate	1	Fasting 12h	7	Fasting 24h	3.84272e-08	5.57314e-06	-0.43988	P	Metabolon HD4 [nt-ms]	Lipids	Fatty Acid, Amino
Fasting	1-myristoyl-GPC (14:0)	1	Fasting 12h	10	Fasting 36h/Fasting recovery 0h	3.86516e-08	5.59477e-06	-1.04029	P	Metabolon HD4 [nt-ms]	Lipids	Lysolipid
Fasting	allantoin	1	Fasting 12h	7	Fasting 24h	3.96368e-08	5.70954e-06	-1.20872	U	Metabolon HD4 [nt-ms]	Nucleotides	Purine Metabolism, (Hypo)Xanthine/Inosine containing
Fasting	3-hydroxybutyrylcarnitine (1)	1	Fasting 12h	7	Fasting 24h	3.99877e-08	5.73783e-06	2.34382	P	Metabolon HD4 [nt-ms]	Lipids	Fatty Acid Metabolism (Acyl Carnitine)
Fasting	3-hydroxyhippurate	1	Fasting 12h	8	Fasting 26h	4.033e-08	5.76249e-06	-2.7889	P	Metabolon HD4 [nt-ms]	Xenobiotics	Benzoate Metabolism
Fasting	anserine	1	Fasting 12h	5	Fasting 20h	4.04741e-08	5.7686e-06	-4.31187	U	Metabolon HD4 [nt-ms]	Peptides	Dipeptide Derivative
Fasting	ferulic acid 4-sulfate	1	Fasting 12h	9	Fasting 28h	4.11072e-08	5.83348e-06	-4.73916	U	Metabolon HD4 [nt-ms]	Xenobiotics	Food Component/Plant
Fasting	4-vinylphenol sulfate	1	Fasting 12h	4	Fasting 18h	4.12452e-08	5.83928e-06	-0.52726	P	Metabolon HD4 [nt-ms]	Xenobiotics	Benzoate Metabolism
Fasting	3-methylxanthine	1	Fasting 12h	7	Fasting 24h	4.18561e-08	5.89207e-06	-1.00768	P	Metabolon HD4 [nt-ms]	Xenobiotics	Xanthine Metabolism
Fasting	theobromine	1	Fasting 12h	6	Fasting 22h	4.2034e-08	5.90592e-06	-0.810539	P	Metabolon HD4 [nt-ms]	Xenobiotics	Xanthine Metabolism
Fasting	4-acetamidophenylglucuronide	1	Fasting 12h	3	Fasting 16h	4.21219e-08	5.91267e-06	-1.01205	U	Metabolon HD4 [nt-ms]	Xenobiotics	Drug
Fasting	4-acetaminophen sulfate	1	Fasting 12h	3	Fasting 16h	4.23307e-08	5.93077e-06	-1.1048	U	Metabolon HD4 [nt-ms]	Xenobiotics	Drug
Fasting	2-aminobutyrate	1	Fasting 12h	9	Fasting 28h	4.33612e-08	6.02965e-06	0.704997	P	Metabolon HD4 [nt-ms]	Amino Acids	Methionine, Cysteine, SAM and Taurine Metabolism
Fasting	2-hydroxybutyrate/2-hydroxyisobutyrate	1	Fasting 12h	10	Fasting 36h/Fasting recovery 0h	4.3459e-08	6.03472e-06	2.15157	P	Metabolon HD4 [nt-ms]	Amino Acids	Methionine, Cysteine, SAM and Taurine Metabolism
Fasting	adipoylcarnitine	1	Fasting 12h	9	Fasting 28h	4.3812e-08	6.07527e-06	1.79281	P	Metabolon HD4 [nt-ms]	Lipids	Fatty Acid Metabolism (Acyl Carnitine)
Fasting	uracil	1	Fasting 12h	7	Fasting 24h	4.38967e-08	6.08133e-06	0.920833	U	Metabolon HD4 [nt-ms]	Nucleotides	Pyrimidine Metabolism, Uracil containing
Fasting	cystathionine	1	Fasting 12h	6	Fasting 22h	4.51153e-08	6.18096e-06	-0.649438	P	Metabolon HD4 [nt-ms]	Amino Acids	Methionine, Cysteine, SAM and Taurine Metabolism
Fasting	N-(2-furoyl)glycine	1	Fasting 12h	3	Fasting 16h	4.57673e-08	6.2415e-06	-1.3733	U	Metabolon HD4 [nt-ms]	Xenobiotics	Food Component/Plant
Fasting	gamma-glutamylisoleucine*	1	Fasting 12h	5	Fasting 20h	4.61097e-08	6.28243e-06	-1.03379	U	Metabolon HD4 [nt-ms]	Peptides	Gamma-glutamyl Amino Acid
Fasting	3-methoxycatechol sulfate (1)	1	Fasting 12h	10	Fasting 36h/Fasting recovery 0h	4.63828e-08	6.30806e-06	-6.0779	U	Metabolon HD4 [nt-ms]	Xenobiotics	Benzoate Metabolism
Fasting	4-imidazoleacetate	1	Fasting 12h	3	Fasting 16h	4.66025e-08	6.32636e-06	1.03286	U	Metabolon HD4 [nt-ms]	Amino Acids	Histidine Metabolism
Fasting	C2 (acetylcarnitine)	1	Fasting 12h	9	Fasting 28h	4.79691e-08	6.44704e-06	1.24606	P	Biocrates p150 [t-ms]	Lipids	Fatty Acid Metabolism (Acyl Carnitine)
Fasting	thymol sulfate	1	Fasting 12h	6	Fasting 22h	4.87159e-08	6.53559e-06	-1.14432	P	Metabolon HD4 [nt-ms]	Xenobiotics	Food Component/Plant
Fasting	vanillic alcohol sulfate	1	Fasting 12h	3	Fasting 16h	4.93717e-08	6.61162e-06	-2.17474	U	Metabolon HD4 [nt-ms]	Amino Acids	Phenylalanine and Tyrosine Metabolism
Fasting	S-allylcysteine	1	Fasting 12h	4	Fasting 18h	4.95844e-08	6.63413e-06	-0.590388	P	Metabolon HD4 [nt-ms]	Xenobiotics	Food Component/Plant
Fasting	guanidinosuccinate	1	Fasting 12h	5	Fasting 20h	4.99896e-08	6.67031e-06	1.69472	U	Metabolon HD4 [nt-ms]	Amino Acids	Guanidino and Acetamido Metabolism
Fasting	proline	1	Fasting 12h	5	Fasting 20h	5.07242e-08	6.75014e-06	-0.256351	P	Metabolon HD4 [nt-ms]	Amino Acids	Urea cycle; Arginine and Proline Metabolism
Fasting	nicotinamide	1	Fasting 12h	9	Fasting 28h	5.10212e-08	6.76612e-06	0.940133	U	Metabolon HD4 [nt-ms]	Cofactors and Vitamins	Nicotinate and Nicotinamide Metabolism
Fasting	1,3,7-trimethylurate	1	Fasting 12h	10	Fasting 36h/Fasting recovery 0h	5.14495e-08	6.80397e-06	-2.59183	U	Metabolon HD4 [nt-ms]	Xenobiotics	Xanthine Metabolism
Fasting	phenylacetylglutamate	1	Fasting 12h	7	Fasting 24h	5.17677e-08	6.82176e-06	1.14229	U	Metabolon HD4 [nt-ms]	Amino Acids	Phenylalanine and Tyrosine Metabolism
Fasting	suberoyl carnitine	1	Fasting 12h	10	Fasting 36h/Fasting recovery 0h	5.20529e-08	6.82905e-06	2.8413	P	Metabolon HD4 [nt-ms]	Lipids	Fatty Acid Metabolism (Acyl Carnitine)
Fasting	N-acetylalliin	1	Fasting 12h	9	Fasting 28h	5.22094e-08	6.84123e-06	-1.08623	P	Metabolon HD4 [nt-ms]	Xenobiotics	Food Component/Plant
Fasting	mannitol/sorbitol	1	Fasting 12h	9	Fasting 28h	5.22862e-08	6.84123e-06	-2.14671	U	Metabolon HD4 [nt-ms]	Carbohydrates	Fructose, Mannose and Galactose Metabolism
Fasting	malonylcarnitine	1	Fasting 12h	10	Fasting 36h/Fasting recovery 0h	5.32773e-08	6.94063e-06	1.35038	U	Metabolon HD4 [nt-ms]	Lipids	Fatty Acid Synthesis
Fasting	tryptamine	1	Fasting 12h	3	Fasting 16h	5.38223e-08	6.97841e-06	-1.57073	U	Metabolon HD4 [nt-ms]	Amino Acids	Tryptophan Metabolism
Fasting	O-methylcatechol sulfate	1	Fasting 12h	3	Fasting 16h	5.38259e-08	6.97841e-06	-0.816008	P	Metabolon HD4 [nt-ms]	Xenobiotics	Benzoate Metabolism
Fasting	3-hydroxyhippurate	1	Fasting 12h	7	Fasting 24h	5.38492e-08	6.97841e-06	-2.57474	P	Metabolon HD4 [nt-ms]	Xenobiotics	Benzoate Metabolism
Fasting	PC aa C32:2	1	Fasting 12h	10	Fasting 36h/Fasting recovery 0h	5.46166e-08	7.06553e-06	-1.05305	P	Biocrates p150 [t-ms]	Lipids	Diacylphosphatidylcholines
Fasting	imidazole lactate	1	Fasting 12h	10	Fasting 36h/Fasting recovery 0h	5.48214e-08	7.08584e-06	0.43489	P	Metabolon HD4 [nt-ms]	Amino Acids	Histidine Metabolism
Fasting	glutarylcarnitine (C5)	1	Fasting 12h	7	Fasting 24h	5.51488e-08	7.10804e-06	0.676611	U	Metabolon HD4 [nt-ms]	Amino Acids	Lysine Metabolism
Fasting	formate	1	Fasting 12h	10	Fasting 36h/Fasting recovery 0h	5.52134e-08	7.10804e-06	-1.5491	U	Chenomx [NMR]	Lipids	Fatty Acid
Fasting	N-acetylneuraminate	1	Fasting 12h	9	Fasting 28h	5.59146e-08	7.16478e-06	0.921877	U	Metabolon HD4 [nt-ms]	Carbohydrates	Aminosugar Metabolism
Fasting	acetylcarnitine	1	Fasting 12h	8	Fasting 26h	5.62274e-08	7.19246e-06	0.936476	P	Metabolon HD4 [nt-ms]	Lipids	Fatty Acid Metabolism (Acyl Carnitine)
Fasting	quinate	1	Fasting 12h	10	Fasting 36h/Fasting recovery 0h	5.63583e-08	7.1968e-06	-1.94679	P	Metabolon HD4 [nt-ms]	Xenobiotics	Food Component/Plant
Fasting	N1-methyl-2-pyridone-5-carboxamide	1	Fasting 12h	5	Fasting 20h	5.727e-08	7.29442e-06	0.986983	U	Metabolon HD4 [nt-ms]	Cofactors and Vitamins	Nicotinate and Nicotinamide Metabolism
Fasting	4-imidazoleacetate	1	Fasting 12h	7	Fasting 24h	5.76427e-08	7.3293e-06	1.36115	U	Metabolon HD4 [nt-ms]	Amino Acids	Histidine Metabolism
Fasting	proline	1	Fasting 12h	9	Fasting 28h	5.80614e-08	7.34482e-06	-0.419706	P	Biocrates p150 [t-ms]	Amino Acids	Urea cycle; Arginine and¬†Proline¬†Metabolism
Fasting	quinate	1	Fasting 12h	7	Fasting 24h	5.82006e-08	7.34894e-06	-0.992857	P	Metabolon HD4 [nt-ms]	Xenobiotics	Food Component/Plant
Fasting	dehydroisoandrosterone sulfate (DHEA-S)	1	Fasting 12h	3	Fasting 16h	6.00875e-08	7.50522e-06	1.2145	U	Metabolon HD4 [nt-ms]	Lipids	Steroid
Fasting	glutarylcarnitine (C5)	1	Fasting 12h	5	Fasting 20h	6.05199e-08	7.53907e-06	0.596738	U	Metabolon HD4 [nt-ms]	Amino Acids	Lysine Metabolism
Fasting	orotate	1	Fasting 12h	3	Fasting 16h	6.05615e-08	7.53907e-06	1.17232	U	Metabolon HD4 [nt-ms]	Nucleotides	Pyrimidine Metabolism, Orotate containing
Fasting	decanoylcarnitine	1	Fasting 12h	10	Fasting 36h/Fasting recovery 0h	6.09555e-08	7.57542e-06	1.4685	U	Metabolon HD4 [nt-ms]	Lipids	Fatty Acid Metabolism (Acyl Carnitine)
Fasting	sucrose	1	Fasting 12h	7	Fasting 24h	6.13826e-08	7.62211e-06	-2.46648	U	Metabolon HD4 [nt-ms]	Carbohydrates	Disaccharides and Oligosaccharides
Fasting	4-ureidobutyrate	1	Fasting 12h	10	Fasting 36h/Fasting recovery 0h	6.28454e-08	7.77127e-06	0.77346	U	Metabolon HD4 [nt-ms]	Nucleotides	Pyrimidine Metabolism, Uracil containing
Fasting	isoleucine	1	Fasting 12h	10	Fasting 36h/Fasting recovery 0h	6.40515e-08	7.90164e-06	0.949072	U	Metabolon HD4 [nt-ms]	Amino Acids	Leucine, Isoleucine and Valine Metabolism
Fasting	adenosine	1	Fasting 12h	7	Fasting 24h	6.6249e-08	8.09776e-06	1.00918	U	Metabolon HD4 [nt-ms]	Nucleotides	Purine Metabolism, Adenine containing
Fasting	indoleacetylglutamine	1	Fasting 12h	5	Fasting 20h	6.66989e-08	8.12791e-06	-1.63128	P	Metabolon HD4 [nt-ms]	Amino Acids	Tryptophan Metabolism
Fasting	taurocholenate sulfate	1	Fasting 12h	8	Fasting 26h	6.67983e-08	8.13144e-06	1.28901	P	Metabolon HD4 [nt-ms]	Lipids	Secondary Bile Acid Metabolism
Fasting	C2 (acetylcarnitine)	1	Fasting 12h	6	Fasting 22h	6.73809e-08	8.17555e-06	0.853027	P	Biocrates p150 [t-ms]	Lipids	Fatty Acid Metabolism (Acyl Carnitine)
Fasting	N2-methylguanosine	1	Fasting 12h	7	Fasting 24h	6.86757e-08	8.28966e-06	0.942096	U	Metabolon HD4 [nt-ms]	Nucleotides	Purine Metabolism, Guanine containing
Fasting	hexadecanedioate	1	Fasting 12h	8	Fasting 26h	6.87277e-08	8.28966e-06	2.1483	P	Metabolon HD4 [nt-ms]	Lipids	Fatty Acid, Dicarboxylate
Fasting	O-methylcatechol sulfate	1	Fasting 12h	2	Fasting 14h	6.89311e-08	8.30259e-06	-0.426207	P	Metabolon HD4 [nt-ms]	Xenobiotics	Benzoate Metabolism
Fasting	N-acetyl-S-allyl-L-cysteine	1	Fasting 12h	9	Fasting 28h	6.92136e-08	8.31697e-06	-1.93961	P	Metabolon HD4 [nt-ms]	Xenobiotics	Food Component/Plant
Fasting	lactose	1	Fasting 12h	10	Fasting 36h/Fasting recovery 0h	6.95398e-08	8.34882e-06	3.72677	U	Metabolon HD4 [nt-ms]	Carbohydrates	Disaccharides and Oligosaccharides
Fasting	3-methylxanthine	1	Fasting 12h	6	Fasting 22h	7.06492e-08	8.42752e-06	-0.804511	P	Metabolon HD4 [nt-ms]	Xenobiotics	Xanthine Metabolism
Fasting	N-acetylaspartate (NAA)	1	Fasting 12h	7	Fasting 24h	7.17215e-08	8.52803e-06	0.723682	U	Metabolon HD4 [nt-ms]	Amino Acids	Alanine and Aspartate Metabolism
Fasting	ethylmalonate	1	Fasting 12h	9	Fasting 28h	7.20238e-08	8.55685e-06	0.842825	U	Metabolon HD4 [nt-ms]	Amino Acids	Leucine, Isoleucine and Valine Metabolism
Fasting	3-aminoisobutyrate	1	Fasting 12h	7	Fasting 24h	7.20792e-08	8.55685e-06	1.81266	U	Metabolon HD4 [nt-ms]	Nucleotides	Pyrimidine Metabolism, Thymine containing
Fasting	2-hydroxyglutarate	1	Fasting 12h	9	Fasting 28h	7.28774e-08	8.62404e-06	0.957493	U	Metabolon HD4 [nt-ms]	Lipids	Fatty Acid, Dicarboxylate
Fasting	hexadecanedioate	1	Fasting 12h	7	Fasting 24h	7.31204e-08	8.64591e-06	2.01008	P	Metabolon HD4 [nt-ms]	Lipids	Fatty Acid, Dicarboxylate
Fasting	PC aa C32:2	1	Fasting 12h	9	Fasting 28h	7.33905e-08	8.65716e-06	-0.627126	P	Biocrates p150 [t-ms]	Lipids	Diacylphosphatidylcholines
Fasting	2-aminoheptanoate	1	Fasting 12h	8	Fasting 26h	7.41051e-08	8.69313e-06	-0.426902	P	Metabolon HD4 [nt-ms]	Lipids	Fatty Acid, Amino
Fasting	2,3-dihydroxyisovalerate	1	Fasting 12h	3	Fasting 16h	7.43068e-08	8.70991e-06	-1.18688	U	Metabolon HD4 [nt-ms]	Xenobiotics	Food Component/Plant
Fasting	N2-methylguanosine	1	Fasting 12h	9	Fasting 28h	7.45163e-08	8.7207e-06	1.10799	U	Metabolon HD4 [nt-ms]	Nucleotides	Purine Metabolism, Guanine containing
Fasting	3-hydroxyhippurate	1	Fasting 12h	4	Fasting 18h	7.53658e-08	8.79932e-06	-1.65653	P	Metabolon HD4 [nt-ms]	Xenobiotics	Benzoate Metabolism
Fasting	2'-deoxyadenosine	1	Fasting 12h	5	Fasting 20h	7.575e-08	8.83028e-06	1.32704	U	Metabolon HD4 [nt-ms]	Nucleotides	Purine Metabolism, Adenine containing
Fasting	pantothenate	1	Fasting 12h	5	Fasting 20h	7.65695e-08	8.88514e-06	0.88617	U	Metabolon HD4 [nt-ms]	Cofactors and Vitamins	Pantothenate and CoA Metabolism
Fasting	gamma-CEHC	1	Fasting 12h	9	Fasting 28h	7.66704e-08	8.88514e-06	-0.778889	P	Metabolon HD4 [nt-ms]	Cofactors and Vitamins	Tocopherol Metabolism
Fasting	2,3-dihydroxyisovalerate	1	Fasting 12h	10	Fasting 36h/Fasting recovery 0h	7.6692e-08	8.88514e-06	-1.90654	U	Metabolon HD4 [nt-ms]	Xenobiotics	Food Component/Plant
Fasting	laurylcarnitine	1	Fasting 12h	9	Fasting 28h	7.79269e-08	8.9923e-06	1.84952	U	Metabolon HD4 [nt-ms]	Lipids	Fatty Acid Metabolism (Acyl Carnitine)
Fasting	3-hydroxypyridine sulfate	1	Fasting 12h	8	Fasting 26h	7.84128e-08	9.02033e-06	-1.40996	P	Metabolon HD4 [nt-ms]	Xenobiotics	Chemical
Fasting	dopamine sulfate (1)	1	Fasting 12h	9	Fasting 28h	7.85846e-08	9.03309e-06	-1.76989	U	Metabolon HD4 [nt-ms]	Amino Acids	Phenylalanine and Tyrosine Metabolism
Fasting	octanoylcarnitine	1	Fasting 12h	10	Fasting 36h/Fasting recovery 0h	8.08717e-08	9.19634e-06	1.25561	U	Metabolon HD4 [nt-ms]	Lipids	Fatty Acid Metabolism (Acyl Carnitine)
Fasting	2-hydroxybutyrate/2-hydroxyisobutyrate	1	Fasting 12h	7	Fasting 24h	8.15862e-08	9.26341e-06	1.39594	P	Metabolon HD4 [nt-ms]	Amino Acids	Methionine, Cysteine, SAM and Taurine Metabolism
Fasting	C16 (hexadecanoylcarnitine)	1	Fasting 12h	8	Fasting 26h	8.25466e-08	9.34387e-06	0.617021	P	Biocrates p150 [t-ms]	Lipids	Fatty Acid Metabolism (Acyl Carnitine)
Fasting	suberate (octanedioate)	1	Fasting 12h	10	Fasting 36h/Fasting recovery 0h	8.34627e-08	9.4117e-06	2.4519	U	Metabolon HD4 [nt-ms]	Lipids	Fatty Acid, Dicarboxylate
Fasting	thymol sulfate	1	Fasting 12h	9	Fasting 28h	8.38363e-08	9.43865e-06	-3.22779	U	Metabolon HD4 [nt-ms]	Xenobiotics	Food Component/Plant
Fasting	hydantoin-5-propionic acid	1	Fasting 12h	10	Fasting 36h/Fasting recovery 0h	8.41061e-08	9.44838e-06	1.46253	P	Metabolon HD4 [nt-ms]	Amino Acids	Histidine Metabolism
Fasting	quinate	1	Fasting 12h	9	Fasting 28h	8.45427e-08	9.49026e-06	-1.35197	P	Metabolon HD4 [nt-ms]	Xenobiotics	Food Component/Plant
Fasting	N-acetyl-S-allyl-L-cysteine	1	Fasting 12h	5	Fasting 20h	8.52731e-08	9.54339e-06	-1.41627	U	Metabolon HD4 [nt-ms]	Xenobiotics	Food Component/Plant
Fasting	3-methylcytidine	1	Fasting 12h	10	Fasting 36h/Fasting recovery 0h	8.54356e-08	9.55437e-06	1.16904	U	Metabolon HD4 [nt-ms]	Nucleotides	Pyrimidine Metabolism, Cytidine containing
Fasting	3-hydroxybutyrylcarnitine (2)	1	Fasting 12h	8	Fasting 26h	8.6115e-08	9.58945e-06	1.38013	P	Metabolon HD4 [nt-ms]	Lipids	Fatty Acid Metabolism (Acyl Carnitine)
Fasting	alpha-hydroxyisocaproate	1	Fasting 12h	10	Fasting 36h/Fasting recovery 0h	8.64309e-08	9.615e-06	1.09324	P	Metabolon HD4 [nt-ms]	Amino Acids	Leucine, Isoleucine and Valine Metabolism
Fasting	3-methylxanthine	1	Fasting 12h	4	Fasting 18h	8.71327e-08	9.67059e-06	-0.502714	P	Metabolon HD4 [nt-ms]	Xenobiotics	Xanthine Metabolism
Fasting	4-methylcatechol sulfate	1	Fasting 12h	9	Fasting 28h	8.71911e-08	9.67059e-06	-1.79621	P	Metabolon HD4 [nt-ms]	Xenobiotics	Benzoate Metabolism
Fasting	guanine	1	Fasting 12h	9	Fasting 28h	8.77832e-08	9.70727e-06	1.41458	U	Metabolon HD4 [nt-ms]	Nucleotides	Purine Metabolism, Guanine containing
Fasting	3-hydroxybutyrylcarnitine (2)	1	Fasting 12h	9	Fasting 28h	8.80973e-08	9.73099e-06	2.15801	U	Metabolon HD4 [nt-ms]	Lipids	Fatty Acid Metabolism (Acyl Carnitine)
Fasting	fumarate	1	Fasting 12h	5	Fasting 20h	8.81943e-08	9.73099e-06	0.855645	U	Metabolon HD4 [nt-ms]	Energy	TCA Cycle
Fasting	3-hydroxybutyrate (BHBA)	1	Fasting 12h	6	Fasting 22h	8.8958e-08	9.80069e-06	3.01317	P	Metabolon HD4 [nt-ms]	Lipids	Ketone Bodies
Fasting	ethylmalonate	1	Fasting 12h	5	Fasting 20h	8.90271e-08	9.80104e-06	0.579646	U	Metabolon HD4 [nt-ms]	Amino Acids	Leucine, Isoleucine and Valine Metabolism
Fasting	mannitol/sorbitol	1	Fasting 12h	8	Fasting 26h	8.92417e-08	9.81634e-06	-1.50707	P	Metabolon HD4 [nt-ms]	Carbohydrates	Fructose, Mannose and Galactose Metabolism
Fasting	tigloylglycine	1	Fasting 12h	9	Fasting 28h	8.99877e-08	9.88481e-06	0.992782	U	Metabolon HD4 [nt-ms]	Amino Acids	Leucine, Isoleucine and Valine Metabolism
Fasting	acetylcarnitine	1	Fasting 12h	10	Fasting 36h/Fasting recovery 0h	9.0315e-08	9.89879e-06	1.23635	P	Metabolon HD4 [nt-ms]	Lipids	Fatty Acid Metabolism (Acyl Carnitine)
Fasting	carboxyethyl-GABA	1	Fasting 12h	10	Fasting 36h/Fasting recovery 0h	9.07697e-08	9.93493e-06	1.32539	U	Metabolon HD4 [nt-ms]	Amino Acids	Glutamate Metabolism
Fasting	ferulic acid 4-sulfate	1	Fasting 12h	3	Fasting 16h	9.08551e-08	9.93599e-06	-2.77734	U	Metabolon HD4 [nt-ms]	Xenobiotics	Food Component/Plant
Fasting	thymol sulfate	1	Fasting 12h	7	Fasting 24h	9.15777e-08	9.99736e-06	-1.36657	P	Metabolon HD4 [nt-ms]	Xenobiotics	Food Component/Plant
Fasting	catechol sulfate	1	Fasting 12h	5	Fasting 20h	9.25455e-08	1.00542e-05	-1.51268	U	Metabolon HD4 [nt-ms]	Xenobiotics	Benzoate Metabolism
Fasting	C3 (propionylcarnitine)	1	Fasting 12h	5	Fasting 20h	9.39357e-08	1.0171e-05	-0.464432	P	Biocrates p150 [t-ms]	Lipids	Fatty Acid Metabolism (also BCAA Metabolism)
Fasting	S-(3-hydroxypropyl)mercapturic acid (HPMA)	1	Fasting 12h	3	Fasting 16h	9.51114e-08	1.02093e-05	-1.03397	U	Metabolon HD4 [nt-ms]	Xenobiotics	Chemical
Fasting	N-acetylputrescine	1	Fasting 12h	10	Fasting 36h/Fasting recovery 0h	9.5279e-08	1.02093e-05	0.879694	U	Metabolon HD4 [nt-ms]	Amino Acids	Polyamine Metabolism
Fasting	oleoylcarnitine	1	Fasting 12h	7	Fasting 24h	9.59339e-08	1.02425e-05	0.804771	P	Metabolon HD4 [nt-ms]	Lipids	Fatty Acid Metabolism (Acyl Carnitine)
Fasting	1-myristoyl-GPC (14:0)	1	Fasting 12h	8	Fasting 26h	9.63698e-08	1.02817e-05	-0.591348	P	Metabolon HD4 [nt-ms]	Lipids	Lysolipid
Fasting	C-glycosyltryptophan	1	Fasting 12h	10	Fasting 36h/Fasting recovery 0h	9.73778e-08	1.03795e-05	0.866342	U	Metabolon HD4 [nt-ms]	Amino Acids	Tryptophan Metabolism
Fasting	N2,N2-dimethylguanosine	1	Fasting 12h	10	Fasting 36h/Fasting recovery 0h	9.74336e-08	1.03795e-05	0.890232	U	Metabolon HD4 [nt-ms]	Nucleotides	Purine Metabolism, Guanine containing
Fasting	suberoyl carnitine	1	Fasting 12h	7	Fasting 24h	9.76917e-08	1.03928e-05	2.25767	P	Metabolon HD4 [nt-ms]	Lipids	Fatty Acid Metabolism (Acyl Carnitine)
Fasting	3-hydroxybutyrylcarnitine (1)	1	Fasting 12h	10	Fasting 36h/Fasting recovery 0h	9.79894e-08	1.04096e-05	5.97277	U	Metabolon HD4 [nt-ms]	Lipids	Fatty Acid Metabolism (Acyl Carnitine)
Fasting	acetoacetate	1	Fasting 12h	10	Fasting 36h/Fasting recovery 0h	9.83319e-08	1.04385e-05	3.64575	P	Metabolon HD4 [nt-ms]	Lipids	Ketone Bodies
Fasting	C18:1 (octadecenoylcarnitine)	1	Fasting 12h	6	Fasting 22h	9.9134e-08	1.05086e-05	0.626693	P	Biocrates p150 [t-ms]	Lipids	Fatty Acid Metabolism (Acyl Carnitine)
Fasting	3-hydroxypyridine sulfate	1	Fasting 12h	9	Fasting 28h	9.94929e-08	1.05316e-05	-1.45635	P	Metabolon HD4 [nt-ms]	Xenobiotics	Chemical
Fasting	2-acetamidophenol sulfate	1	Fasting 12h	7	Fasting 24h	9.99107e-08	1.05683e-05	-1.92362	U	Metabolon HD4 [nt-ms]	Xenobiotics	Drug
Fasting	suberate (octanedioate)	1	Fasting 12h	9	Fasting 28h	1.03037e-07	1.08296e-05	2.48106	U	Metabolon HD4 [nt-ms]	Lipids	Fatty Acid, Dicarboxylate
Fasting	vanillic alcohol sulfate	1	Fasting 12h	7	Fasting 24h	1.05395e-07	1.09451e-05	-3.82677	U	Metabolon HD4 [nt-ms]	Amino Acids	Phenylalanine and Tyrosine Metabolism
Fasting	decanoylcarnitine	1	Fasting 12h	9	Fasting 28h	1.05503e-07	1.09451e-05	1.29926	U	Metabolon HD4 [nt-ms]	Lipids	Fatty Acid Metabolism (Acyl Carnitine)
Fasting	O-acetylhomoserine	1	Fasting 12h	10	Fasting 36h/Fasting recovery 0h	1.05939e-07	1.09639e-05	-4.16616	P	Metabolon HD4 [nt-ms]	Amino Acids	Glycine, Serine and Threonine Metabolism
Fasting	guanidinosuccinate	1	Fasting 12h	7	Fasting 24h	1.06419e-07	1.10059e-05	1.87131	U	Metabolon HD4 [nt-ms]	Amino Acids	Guanidino and Acetamido Metabolism
Fasting	maleate	1	Fasting 12h	10	Fasting 36h/Fasting recovery 0h	1.08085e-07	1.11471e-05	0.658448	U	Metabolon HD4 [nt-ms]	Lipids	Fatty Acid, Dicarboxylate
Fasting	2-hydroxyglutarate	1	Fasting 12h	7	Fasting 24h	1.08165e-07	1.11474e-05	0.816738	U	Metabolon HD4 [nt-ms]	Lipids	Fatty Acid, Dicarboxylate
Fasting	acetone	1	Fasting 12h	7	Fasting 24h	1.09503e-07	1.12387e-05	2.52845	U	Chenomx [NMR]	Lipids	Ketone Bodies
Fasting	guanidinosuccinate	1	Fasting 12h	9	Fasting 28h	1.10141e-07	1.12758e-05	2.01456	U	Metabolon HD4 [nt-ms]	Amino Acids	Guanidino and Acetamido Metabolism
Fasting	dopamine sulfate (1)	1	Fasting 12h	7	Fasting 24h	1.10885e-07	1.13336e-05	-1.83429	U	Metabolon HD4 [nt-ms]	Amino Acids	Phenylalanine and Tyrosine Metabolism
Fasting	4-vinylphenol sulfate	1	Fasting 12h	9	Fasting 28h	1.11212e-07	1.13514e-05	-0.785738	U	Metabolon HD4 [nt-ms]	Xenobiotics	Benzoate Metabolism
Fasting	trigonelline (N'-methylnicotinate)	1	Fasting 12h	3	Fasting 16h	1.14629e-07	1.15977e-05	-0.636304	P	Metabolon HD4 [nt-ms]	Cofactors and Vitamins	Nicotinate and Nicotinamide Metabolism
Fasting	citraconate/glutaconate	1	Fasting 12h	9	Fasting 28h	1.14795e-07	1.16055e-05	-1.99981	U	Metabolon HD4 [nt-ms]	Energy	TCA Cycle
Fasting	trans-4-hydroxyproline	1	Fasting 12h	10	Fasting 36h/Fasting recovery 0h	1.15138e-07	1.16322e-05	-0.616848	P	Metabolon HD4 [nt-ms]	Amino Acids	Urea cycle; Arginine and Proline Metabolism
Fasting	imidazole lactate	1	Fasting 12h	7	Fasting 24h	1.15412e-07	1.16441e-05	0.769063	U	Metabolon HD4 [nt-ms]	Amino Acids	Histidine Metabolism
Fasting	2-aminobutyrate	1	Fasting 12h	8	Fasting 26h	1.16488e-07	1.17447e-05	0.599239	P	Metabolon HD4 [nt-ms]	Amino Acids	Methionine, Cysteine, SAM and Taurine Metabolism
Fasting	quinate	1	Fasting 12h	5	Fasting 20h	1.18461e-07	1.19274e-05	-0.63791	P	Metabolon HD4 [nt-ms]	Xenobiotics	Food Component/Plant
Fasting	2-isopropylmalate	1	Fasting 12h	10	Fasting 36h/Fasting recovery 0h	1.19677e-07	1.19942e-05	-2.62385	U	Metabolon HD4 [nt-ms]	Xenobiotics	Food Component/Plant
Fasting	4-hydroxypyridine	1	Fasting 12h	10	Fasting 36h/Fasting recovery 0h	1.19953e-07	1.20044e-05	-1.25399	U	Metabolon HD4 [nt-ms]	Xenobiotics	Chemical
Fasting	3-methyl catechol sulfate (1)	1	Fasting 12h	5	Fasting 20h	1.22275e-07	1.21793e-05	-1.89339	P	Metabolon HD4 [nt-ms]	Xenobiotics	Benzoate Metabolism
Fasting	2'-deoxyadenosine	1	Fasting 12h	7	Fasting 24h	1.23025e-07	1.22375e-05	1.14055	U	Metabolon HD4 [nt-ms]	Nucleotides	Purine Metabolism, Adenine containing
Fasting	2-isopropylmalate	1	Fasting 12h	7	Fasting 24h	1.25506e-07	1.24106e-05	-3.02466	U	Metabolon HD4 [nt-ms]	Xenobiotics	Food Component/Plant
Fasting	citrate	1	Fasting 12h	3	Fasting 16h	1.28014e-07	1.25905e-05	1.13944	U	Metabolon HD4 [nt-ms]	Energy	TCA Cycle
Fasting	gamma-CEHC	1	Fasting 12h	8	Fasting 26h	1.28463e-07	1.26262e-05	-0.752787	P	Metabolon HD4 [nt-ms]	Cofactors and Vitamins	Tocopherol Metabolism
Fasting	3,4-dihydroxyphenylacetate sulfate	1	Fasting 12h	7	Fasting 24h	1.28761e-07	1.26389e-05	-1.37074	U	Metabolon HD4 [nt-ms]	Amino Acids	Phenylalanine and Tyrosine Metabolism
Fasting	3-methyladipate	1	Fasting 12h	10	Fasting 36h/Fasting recovery 0h	1.29491e-07	1.27021e-05	1.33506	U	Metabolon HD4 [nt-ms]	Lipids	Fatty Acid, Dicarboxylate
Fasting	taurocholenate sulfate	1	Fasting 12h	10	Fasting 36h/Fasting recovery 0h	1.31973e-07	1.28606e-05	1.86744	U	Metabolon HD4 [nt-ms]	Lipids	Secondary Bile Acid Metabolism
Fasting	C14:1 (tetradecenoylcarnitine)	1	Fasting 12h	5	Fasting 20h	1.3218e-07	1.28724e-05	0.555686	P	Biocrates p150 [t-ms]	Lipids	Fatty Acid Metabolism (Acyl Carnitine)
Fasting	3-methylxanthine	1	Fasting 12h	10	Fasting 36h/Fasting recovery 0h	1.32881e-07	1.29149e-05	-1.73199	P	Metabolon HD4 [nt-ms]	Xenobiotics	Xanthine Metabolism
Fasting	2-hydroxyisobutyrate	1	Fasting 12h	7	Fasting 24h	1.3582e-07	1.31057e-05	0.899182	U	Chenomx [NMR]	Amino Acids	Methionine, Cysteine, SAM and Taurine Metabolism
Fasting	cysteine s-sulfate	1	Fasting 12h	3	Fasting 16h	1.35852e-07	1.31057e-05	1.40599	U	Metabolon HD4 [nt-ms]	Amino Acids	Methionine, Cysteine, SAM and Taurine Metabolism
Fasting	3-methyl catechol sulfate (1)	1	Fasting 12h	3	Fasting 16h	1.3622e-07	1.3111e-05	-1.24241	U	Metabolon HD4 [nt-ms]	Xenobiotics	Benzoate Metabolism
Fasting	3-ureidopropionate	1	Fasting 12h	5	Fasting 20h	1.36866e-07	1.31575e-05	0.442201	U	Metabolon HD4 [nt-ms]	Nucleotides	Pyrimidine Metabolism, Uracil containing
Fasting	creatinine	1	Fasting 12h	7	Fasting 24h	1.3756e-07	1.31972e-05	0.787232	U	Metabolon HD4 [nt-ms]	Amino Acids	Creatine Metabolism
Fasting	N-acetyl-1-methylhistidine*	1	Fasting 12h	10	Fasting 36h/Fasting recovery 0h	1.38237e-07	1.3228e-05	1.24744	U	Metabolon HD4 [nt-ms]	Amino Acids	Histidine Metabolism
Fasting	C18:1 (octadecenoylcarnitine)	1	Fasting 12h	7	Fasting 24h	1.39816e-07	1.33533e-05	0.734633	P	Biocrates p150 [t-ms]	Lipids	Fatty Acid Metabolism (Acyl Carnitine)
Fasting	indoleacetate	1	Fasting 12h	6	Fasting 22h	1.4137e-07	1.3467e-05	-0.965265	P	Metabolon HD4 [nt-ms]	Amino Acids	Tryptophan Metabolism
Fasting	N6-succinyladenosine	1	Fasting 12h	10	Fasting 36h/Fasting recovery 0h	1.45578e-07	1.37971e-05	1.09966	U	Metabolon HD4 [nt-ms]	Nucleotides	Purine Metabolism, Adenine containing
Fasting	N-acetylalliin	1	Fasting 12h	7	Fasting 24h	1.46622e-07	1.38695e-05	-0.890309	P	Metabolon HD4 [nt-ms]	Xenobiotics	Food Component/Plant
Fasting	3-methylhistidine	1	Fasting 12h	9	Fasting 28h	1.47166e-07	1.38944e-05	-1.05748	U	Metabolon HD4 [nt-ms]	Amino Acids	Histidine Metabolism
Fasting	theophylline	1	Fasting 12h	5	Fasting 20h	1.47728e-07	1.39261e-05	-0.645412	P	Metabolon HD4 [nt-ms]	Xenobiotics	Xanthine Metabolism
Fasting	malonylcarnitine	1	Fasting 12h	9	Fasting 28h	1.47783e-07	1.39261e-05	1.26449	U	Metabolon HD4 [nt-ms]	Lipids	Fatty Acid Synthesis
Fasting	gamma-CEHC	1	Fasting 12h	10	Fasting 36h/Fasting recovery 0h	1.49713e-07	1.40722e-05	-0.861312	P	Metabolon HD4 [nt-ms]	Cofactors and Vitamins	Tocopherol Metabolism
Fasting	3-hydroxyhippurate	1	Fasting 12h	10	Fasting 36h/Fasting recovery 0h	1.51606e-07	1.42053e-05	-3.46539	U	Metabolon HD4 [nt-ms]	Xenobiotics	Benzoate Metabolism
Fasting	NEFA	1	Fasting 12h	8	Fasting 26h	1.51993e-07	1.42289e-05	1.5816	P	In-house biochemistry [chem.]	Lipids	Fatty Acid
Fasting	succinimide	1	Fasting 12h	9	Fasting 28h	1.52347e-07	1.42477e-05	-0.998141	U	Metabolon HD4 [nt-ms]	Xenobiotics	Chemical
Fasting	indoleacetylglutamine	1	Fasting 12h	6	Fasting 22h	1.52575e-07	1.426e-05	-2.03411	P	Metabolon HD4 [nt-ms]	Amino Acids	Tryptophan Metabolism
Fasting	quinolinate	1	Fasting 12h	10	Fasting 36h/Fasting recovery 0h	1.54467e-07	1.43811e-05	0.868067	U	Metabolon HD4 [nt-ms]	Cofactors and Vitamins	Nicotinate and Nicotinamide Metabolism
Fasting	2,3-dihydroxyisovalerate	1	Fasting 12h	9	Fasting 28h	1.54548e-07	1.43811e-05	-1.70813	P	Metabolon HD4 [nt-ms]	Xenobiotics	Food Component/Plant
Fasting	2-hydroxyglutarate	1	Fasting 12h	10	Fasting 36h/Fasting recovery 0h	1.54855e-07	1.44006e-05	0.855231	U	Metabolon HD4 [nt-ms]	Lipids	Fatty Acid, Dicarboxylate
Fasting	PC aa C32:2	1	Fasting 12h	8	Fasting 26h	1.55296e-07	1.44159e-05	-0.57141	P	Biocrates p150 [t-ms]	Lipids	Diacylphosphatidylcholines
Fasting	malonate	1	Fasting 12h	5	Fasting 20h	1.56652e-07	1.45042e-05	1.4914	U	Metabolon HD4 [nt-ms]	Lipids	Fatty Acid Synthesis
Fasting	C18:1 (octadecenoylcarnitine)	1	Fasting 12h	5	Fasting 20h	1.5753e-07	1.45583e-05	0.584632	P	Biocrates p150 [t-ms]	Lipids	Fatty Acid Metabolism (Acyl Carnitine)
Fasting	nicotinamide riboside	1	Fasting 12h	7	Fasting 24h	1.58571e-07	1.46314e-05	0.988934	U	Metabolon HD4 [nt-ms]	Cofactors and Vitamins	Nicotinate and Nicotinamide Metabolism
Fasting	pantothenate	1	Fasting 12h	7	Fasting 24h	1.58774e-07	1.46314e-05	1.00802	U	Metabolon HD4 [nt-ms]	Cofactors and Vitamins	Pantothenate and CoA Metabolism
Fasting	N6-carbamoylthreonyladenosine	1	Fasting 12h	10	Fasting 36h/Fasting recovery 0h	1.5928e-07	1.46556e-05	0.934526	U	Metabolon HD4 [nt-ms]	Nucleotides	Purine Metabolism, Adenine containing
Fasting	citraconate/glutaconate	1	Fasting 12h	7	Fasting 24h	1.59623e-07	1.46695e-05	-1.89561	U	Metabolon HD4 [nt-ms]	Energy	TCA Cycle
Fasting	3-hydroxysebacate	1	Fasting 12h	7	Fasting 24h	1.63131e-07	1.4854e-05	2.70657	U	Metabolon HD4 [nt-ms]	Lipids	Fatty Acid, Monohydroxy
Fasting	N-acetyl-3-methylhistidine*	1	Fasting 12h	7	Fasting 24h	1.64193e-07	1.4921e-05	-0.851969	U	Metabolon HD4 [nt-ms]	Amino Acids	Histidine Metabolism
Fasting	3-methylglutarate	1	Fasting 12h	5	Fasting 20h	1.64562e-07	1.49385e-05	0.872979	U	Metabolon HD4 [nt-ms]	Amino Acids	Leucine, Isoleucine and Valine Metabolism
Fasting	piperine	1	Fasting 12h	5	Fasting 20h	1.6612e-07	1.50066e-05	-0.88393	P	Metabolon HD4 [nt-ms]	Xenobiotics	Food Component/Plant
Fasting	adenine	1	Fasting 12h	5	Fasting 20h	1.66502e-07	1.50228e-05	1.21497	U	Metabolon HD4 [nt-ms]	Nucleotides	Purine Metabolism, Adenine containing
Fasting	catechol sulfate	1	Fasting 12h	3	Fasting 16h	1.67135e-07	1.50664e-05	-0.861218	P	Metabolon HD4 [nt-ms]	Xenobiotics	Benzoate Metabolism
Fasting	allantoin	1	Fasting 12h	5	Fasting 20h	1.67264e-07	1.50664e-05	-1.08849	U	Metabolon HD4 [nt-ms]	Nucleotides	Purine Metabolism, (Hypo)Xanthine/Inosine containing
Fasting	mannitol/sorbitol	1	Fasting 12h	5	Fasting 20h	1.6757e-07	1.50825e-05	-1.56034	U	Metabolon HD4 [nt-ms]	Carbohydrates	Fructose, Mannose and Galactose Metabolism
Fasting	N-acetylputrescine	1	Fasting 12h	9	Fasting 28h	1.69908e-07	1.52652e-05	0.78541	U	Metabolon HD4 [nt-ms]	Amino Acids	Polyamine Metabolism
Fasting	N-acetylpyrraline	1	Fasting 12h	7	Fasting 24h	1.70927e-07	1.53382e-05	-1.22122	U	Metabolon HD4 [nt-ms]	Xenobiotics	Food Component/Plant
Fasting	alliin	1	Fasting 12h	6	Fasting 22h	1.71233e-07	1.53563e-05	-0.786617	P	Metabolon HD4 [nt-ms]	Xenobiotics	Food Component/Plant
Fasting	proline	1	Fasting 12h	7	Fasting 24h	1.71374e-07	1.53597e-05	-0.350778	P	Biocrates p150 [t-ms]	Amino Acids	Urea cycle; Arginine and¬†Proline¬†Metabolism
Fasting	N-acetyl-S-allyl-L-cysteine	1	Fasting 12h	6	Fasting 22h	1.71909e-07	1.53705e-05	-1.20221	P	Metabolon HD4 [nt-ms]	Xenobiotics	Food Component/Plant
Fasting	4-androsten-3beta,17beta-diol monosulfate (1)	1	Fasting 12h	3	Fasting 16h	1.72618e-07	1.54155e-05	1.06047	U	Metabolon HD4 [nt-ms]	Lipids	Steroid
Fasting	theophylline	1	Fasting 12h	6	Fasting 22h	1.74937e-07	1.55944e-05	-0.926791	P	Metabolon HD4 [nt-ms]	Xenobiotics	Xanthine Metabolism
Fasting	azeloylcarnitine	1	Fasting 12h	10	Fasting 36h/Fasting recovery 0h	1.75842e-07	1.56419e-05	1.53671	U	Metabolon HD4 [nt-ms]	Xenobiotics	Chemical
Fasting	alpha-ketoglutarate	1	Fasting 12h	7	Fasting 24h	1.75891e-07	1.56419e-05	0.932456	U	Metabolon HD4 [nt-ms]	Energy	TCA Cycle
Fasting	hypoxanthine	1	Fasting 12h	7	Fasting 24h	1.77435e-07	1.57452e-05	1.36516	U	Metabolon HD4 [nt-ms]	Nucleotides	Purine Metabolism, (Hypo)Xanthine/Inosine containing
Fasting	2-hydroxyacetaminophen sulfate*	1	Fasting 12h	9	Fasting 28h	1.78495e-07	1.58166e-05	-0.980846	U	Metabolon HD4 [nt-ms]	Xenobiotics	Drug
Fasting	alliin	1	Fasting 12h	7	Fasting 24h	1.80122e-07	1.59259e-05	-0.923572	P	Metabolon HD4 [nt-ms]	Xenobiotics	Food Component/Plant
Fasting	cystathionine	1	Fasting 12h	8	Fasting 26h	1.80884e-07	1.59476e-05	-0.623302	P	Metabolon HD4 [nt-ms]	Amino Acids	Methionine, Cysteine, SAM and Taurine Metabolism
Fasting	trans-aconitate	1	Fasting 12h	9	Fasting 28h	1.8094e-07	1.59476e-05	1.51739	U	Metabolon HD4 [nt-ms]	Energy	TCA Cycle
Fasting	16-hydroxypalmitate	1	Fasting 12h	8	Fasting 26h	1.82242e-07	1.60243e-05	1.28605	P	Metabolon HD4 [nt-ms]	Lipids	Fatty Acid, Monohydroxy
Fasting	cystathionine	1	Fasting 12h	9	Fasting 28h	1.82565e-07	1.60433e-05	-0.613608	P	Metabolon HD4 [nt-ms]	Amino Acids	Methionine, Cysteine, SAM and Taurine Metabolism
Fasting	riboflavin (Vitamin B2)	1	Fasting 12h	9	Fasting 28h	1.83238e-07	1.60834e-05	1.75955	U	Metabolon HD4 [nt-ms]	Cofactors and Vitamins	Riboflavin Metabolism
Fasting	N-acetylputrescine	1	Fasting 12h	7	Fasting 24h	1.84382e-07	1.61266e-05	0.649425	U	Metabolon HD4 [nt-ms]	Amino Acids	Polyamine Metabolism
Fasting	4-androsten-3beta,17beta-diol monosulfate (1)	1	Fasting 12h	5	Fasting 20h	1.84743e-07	1.61467e-05	1.19037	U	Metabolon HD4 [nt-ms]	Lipids	Steroid
Fasting	4-imidazoleacetate	1	Fasting 12h	10	Fasting 36h/Fasting recovery 0h	1.85155e-07	1.61656e-05	1.35414	U	Metabolon HD4 [nt-ms]	Amino Acids	Histidine Metabolism
Fasting	alliin	1	Fasting 12h	10	Fasting 36h/Fasting recovery 0h	1.89947e-07	1.64775e-05	-1.86264	P	Metabolon HD4 [nt-ms]	Xenobiotics	Food Component/Plant
Fasting	NEFA	1	Fasting 12h	6	Fasting 22h	1.91775e-07	1.65836e-05	1.4865	P	In-house biochemistry [chem.]	Lipids	Fatty Acid
Fasting	4-allylphenol sulfate	1	Fasting 12h	10	Fasting 36h/Fasting recovery 0h	1.94364e-07	1.67335e-05	-1.1391	P	Metabolon HD4 [nt-ms]	Xenobiotics	Food Component/Plant
Fasting	7-methylxanthine	1	Fasting 12h	3	Fasting 16h	1.9466e-07	1.6742e-05	-0.473274	P	Metabolon HD4 [nt-ms]	Xenobiotics	Xanthine Metabolism
Fasting	4-methylcatechol sulfate	1	Fasting 12h	8	Fasting 26h	1.95328e-07	1.67776e-05	-1.72512	P	Metabolon HD4 [nt-ms]	Xenobiotics	Benzoate Metabolism
Fasting	taurocholenate sulfate	1	Fasting 12h	9	Fasting 28h	1.96482e-07	1.68573e-05	1.77665	U	Metabolon HD4 [nt-ms]	Lipids	Secondary Bile Acid Metabolism
Fasting	oleoylcarnitine	1	Fasting 12h	5	Fasting 20h	1.9765e-07	1.69111e-05	0.631138	P	Metabolon HD4 [nt-ms]	Lipids	Fatty Acid Metabolism (Acyl Carnitine)
Fasting	thymol sulfate	1	Fasting 12h	5	Fasting 20h	2.00502e-07	1.70864e-05	-0.867537	P	Metabolon HD4 [nt-ms]	Xenobiotics	Food Component/Plant
Fasting	N-acetyltyrosine	1	Fasting 12h	9	Fasting 28h	2.00927e-07	1.71003e-05	-0.621303	U	Metabolon HD4 [nt-ms]	Amino Acids	Phenylalanine and Tyrosine Metabolism
Fasting	erythronate*	1	Fasting 12h	7	Fasting 24h	2.01464e-07	1.71264e-05	0.670881	U	Metabolon HD4 [nt-ms]	Carbohydrates	Aminosugar Metabolism
Fasting	C18:2 (octadecadienylcarnitine)	1	Fasting 12h	5	Fasting 20h	2.04398e-07	1.72996e-05	0.521757	P	Biocrates p150 [t-ms]	Lipids	Fatty Acid Metabolism (Acyl Carnitine)
Fasting	S-allylcysteine	1	Fasting 12h	3	Fasting 16h	2.04434e-07	1.72996e-05	-0.392468	P	Metabolon HD4 [nt-ms]	Xenobiotics	Food Component/Plant
Fasting	pseudouridine	1	Fasting 12h	10	Fasting 36h/Fasting recovery 0h	2.04575e-07	1.73017e-05	0.688723	U	Metabolon HD4 [nt-ms]	Nucleotides	Pyrimidine Metabolism, Uracil containing
Fasting	acetylcarnitine	1	Fasting 12h	7	Fasting 24h	2.05155e-07	1.73409e-05	0.780805	P	Metabolon HD4 [nt-ms]	Lipids	Fatty Acid Metabolism (Acyl Carnitine)
Fasting	paraxanthine	1	Fasting 12h	3	Fasting 16h	2.06847e-07	1.74443e-05	-0.514255	P	Metabolon HD4 [nt-ms]	Xenobiotics	Xanthine Metabolism
Fasting	succinate	1	Fasting 12h	7	Fasting 24h	2.14073e-07	1.7924e-05	0.774023	U	Metabolon HD4 [nt-ms]	Energy	TCA Cycle
Fasting	1,3,7-trimethylurate	1	Fasting 12h	9	Fasting 28h	2.1419e-07	1.7924e-05	-2.36261	U	Metabolon HD4 [nt-ms]	Xenobiotics	Xanthine Metabolism
Fasting	N2,N2-dimethylguanosine	1	Fasting 12h	9	Fasting 28h	2.18157e-07	1.81405e-05	0.750023	U	Metabolon HD4 [nt-ms]	Nucleotides	Purine Metabolism, Guanine containing
Fasting	N-acetylglycine	1	Fasting 12h	10	Fasting 36h/Fasting recovery 0h	2.22206e-07	1.83948e-05	1.48922	P	Metabolon HD4 [nt-ms]	Amino Acids	Glycine, Serine and Threonine Metabolism
Fasting	indolepropionate	1	Fasting 12h	8	Fasting 26h	2.23168e-07	1.84637e-05	-1.64699	P	Metabolon HD4 [nt-ms]	Amino Acids	Tryptophan Metabolism
Fasting	10-undecenoate (11:1n1)	1	Fasting 12h	5	Fasting 20h	2.23286e-07	1.84637e-05	0.68094	P	Metabolon HD4 [nt-ms]	Lipids	Medium Chain Fatty Acid
Fasting	3-hydroxybutyrylcarnitine (2)	1	Fasting 12h	9	Fasting 28h	2.24821e-07	1.85698e-05	1.44502	P	Metabolon HD4 [nt-ms]	Lipids	Fatty Acid Metabolism (Acyl Carnitine)
Fasting	2,3-dihydroxyisovalerate	1	Fasting 12h	3	Fasting 16h	2.25287e-07	1.85769e-05	-0.59682	P	Metabolon HD4 [nt-ms]	Xenobiotics	Food Component/Plant
Fasting	acetylcarnitine	1	Fasting 12h	9	Fasting 28h	2.25513e-07	1.85769e-05	0.959623	P	Metabolon HD4 [nt-ms]	Lipids	Fatty Acid Metabolism (Acyl Carnitine)
Fasting	riboflavin (Vitamin B2)	1	Fasting 12h	7	Fasting 24h	2.26076e-07	1.85769e-05	1.5831	U	Metabolon HD4 [nt-ms]	Cofactors and Vitamins	Riboflavin Metabolism
Fasting	2-oxo-1-pyrrolidinepropionate	1	Fasting 12h	5	Fasting 20h	2.26126e-07	1.85769e-05	0.638555	U	Metabolon HD4 [nt-ms]	Xenobiotics	Chemical
Fasting	NEFA	1	Fasting 12h	7	Fasting 24h	2.28377e-07	1.87489e-05	1.61805	P	In-house biochemistry [chem.]	Lipids	Fatty Acid
Fasting	tetradecanedioate	1	Fasting 12h	7	Fasting 24h	2.34094e-07	1.90498e-05	2.37095	P	Metabolon HD4 [nt-ms]	Lipids	Fatty Acid, Dicarboxylate
Fasting	taurocholenate sulfate	1	Fasting 12h	10	Fasting 36h/Fasting recovery 0h	2.36094e-07	1.91705e-05	1.51747	P	Metabolon HD4 [nt-ms]	Lipids	Secondary Bile Acid Metabolism
Fasting	epiandrosterone sulfate	1	Fasting 12h	5	Fasting 20h	2.37344e-07	1.92614e-05	0.720985	U	Metabolon HD4 [nt-ms]	Lipids	Steroid
Fasting	methyl glucopyranoside (alpha + beta)	1	Fasting 12h	7	Fasting 24h	2.3825e-07	1.93139e-05	-0.651292	P	Metabolon HD4 [nt-ms]	Xenobiotics	Food Component/Plant
Fasting	octanoylcarnitine	1	Fasting 12h	9	Fasting 28h	2.39943e-07	1.94193e-05	1.16409	U	Metabolon HD4 [nt-ms]	Lipids	Fatty Acid Metabolism (Acyl Carnitine)
Fasting	3-hydroxybutyrylcarnitine (2)	1	Fasting 12h	7	Fasting 24h	2.4158e-07	1.95163e-05	1.13021	P	Metabolon HD4 [nt-ms]	Lipids	Fatty Acid Metabolism (Acyl Carnitine)
Fasting	uracil	1	Fasting 12h	5	Fasting 20h	2.41612e-07	1.95163e-05	0.788207	U	Metabolon HD4 [nt-ms]	Nucleotides	Pyrimidine Metabolism, Uracil containing
Fasting	indoleacetate	1	Fasting 12h	10	Fasting 36h/Fasting recovery 0h	2.41667e-07	1.95163e-05	-1.77947	U	Metabolon HD4 [nt-ms]	Amino Acids	Tryptophan Metabolism
Fasting	acetoacetate	1	Fasting 12h	9	Fasting 28h	2.4217e-07	1.95251e-05	3.42805	P	Metabolon HD4 [nt-ms]	Lipids	Ketone Bodies
Fasting	2-hydroxyisobutyrate	1	Fasting 12h	9	Fasting 28h	2.43223e-07	1.95993e-05	0.948824	U	Chenomx [NMR]	Amino Acids	Methionine, Cysteine, SAM and Taurine Metabolism
Fasting	gamma-glutamylisoleucine*	1	Fasting 12h	3	Fasting 16h	2.44157e-07	1.96533e-05	-0.95305	U	Metabolon HD4 [nt-ms]	Peptides	Gamma-glutamyl Amino Acid
Fasting	PC aa C38:4	1	Fasting 12h	10	Fasting 36h/Fasting recovery 0h	2.45127e-07	1.97206e-05	0.304652	P	Biocrates p150 [t-ms]	Lipids	Diacylphosphatidylcholines
Fasting	mesaconate (methylfumarate)	1	Fasting 12h	10	Fasting 36h/Fasting recovery 0h	2.46392e-07	1.9801e-05	1.04436	U	Metabolon HD4 [nt-ms]	Energy	TCA Cycle
Fasting	2-hydroxybutyrate/2-hydroxyisobutyrate	1	Fasting 12h	7	Fasting 24h	2.49799e-07	1.9999e-05	1.03597	U	Metabolon HD4 [nt-ms]	Amino Acids	Methionine, Cysteine, SAM and Taurine Metabolism
Fasting	C2 (acetylcarnitine)	1	Fasting 12h	7	Fasting 24h	2.50503e-07	2.0023e-05	1.00145	P	Biocrates p150 [t-ms]	Lipids	Fatty Acid Metabolism (Acyl Carnitine)
Fasting	riboflavin (Vitamin B2)	1	Fasting 12h	10	Fasting 36h/Fasting recovery 0h	2.55012e-07	2.03287e-05	2.38916	U	Metabolon HD4 [nt-ms]	Cofactors and Vitamins	Riboflavin Metabolism
Fasting	3-hydroxypyridine sulfate	1	Fasting 12h	7	Fasting 24h	2.55763e-07	2.03667e-05	-1.13235	U	Metabolon HD4 [nt-ms]	Xenobiotics	Chemical
Fasting	3-methyladipate	1	Fasting 12h	9	Fasting 28h	2.57467e-07	2.04914e-05	1.28644	U	Metabolon HD4 [nt-ms]	Lipids	Fatty Acid, Dicarboxylate
Fasting	PC aa C38:4	1	Fasting 12h	9	Fasting 28h	2.58123e-07	2.04974e-05	0.275856	P	Biocrates p150 [t-ms]	Lipids	Diacylphosphatidylcholines
Fasting	N-acetylglucosamine/N-acetylgalactosamine	1	Fasting 12h	7	Fasting 24h	2.58142e-07	2.04974e-05	0.827427	U	Metabolon HD4 [nt-ms]	Carbohydrates	Aminosugar Metabolism
Fasting	androsterone sulfate	1	Fasting 12h	5	Fasting 20h	2.58232e-07	2.04974e-05	0.548966	U	Metabolon HD4 [nt-ms]	Lipids	Steroid
Fasting	proline	1	Fasting 12h	5	Fasting 20h	2.58922e-07	2.05411e-05	-0.301982	P	Biocrates p150 [t-ms]	Amino Acids	Urea cycle; Arginine and¬†Proline¬†Metabolism
Fasting	quinate	1	Fasting 12h	6	Fasting 22h	2.59266e-07	2.05574e-05	-0.771078	P	Metabolon HD4 [nt-ms]	Xenobiotics	Food Component/Plant
Fasting	taurine	1	Fasting 12h	10	Fasting 36h/Fasting recovery 0h	2.63361e-07	2.07823e-05	0.340093	P	Metabolon HD4 [nt-ms]	Amino Acids	Methionine, Cysteine, SAM and Taurine Metabolism
Fasting	palmitoylcarnitine	1	Fasting 12h	7	Fasting 24h	2.63772e-07	2.08036e-05	0.48321	P	Metabolon HD4 [nt-ms]	Lipids	Fatty Acid Metabolism (Acyl Carnitine)
Fasting	glycerophosphoethanolamine	1	Fasting 12h	3	Fasting 16h	2.68183e-07	2.10732e-05	-1.18206	U	Metabolon HD4 [nt-ms]	Lipids	Phospholipid Metabolism
Fasting	prolylglycine	1	Fasting 12h	5	Fasting 20h	2.75728e-07	2.15521e-05	-2.07292	U	Metabolon HD4 [nt-ms]	Peptides	Dipeptide
Fasting	4-acetylphenol sulfate	1	Fasting 12h	3	Fasting 16h	2.7745e-07	2.16524e-05	-1.37732	U	Metabolon HD4 [nt-ms]	Xenobiotics	Drug
Fasting	N2,N2-dimethylguanosine	1	Fasting 12h	7	Fasting 24h	2.78502e-07	2.17117e-05	0.618963	U	Metabolon HD4 [nt-ms]	Nucleotides	Purine Metabolism, Guanine containing
Fasting	bilirubin (Z,Z)	1	Fasting 12h	10	Fasting 36h/Fasting recovery 0h	2.80417e-07	2.18153e-05	0.685617	P	Metabolon HD4 [nt-ms]	Cofactors and Vitamins	Hemoglobin and Porphyrin Metabolism
Fasting	oleoylcarnitine	1	Fasting 12h	8	Fasting 26h	2.81712e-07	2.18681e-05	0.815759	P	Metabolon HD4 [nt-ms]	Lipids	Fatty Acid Metabolism (Acyl Carnitine)
Fasting	TAG54:8-FA22:6	1	Fasting 12h	9	Fasting 28h	2.84354e-07	2.19948e-05	-1.32137	P	Lipidyzer [nt-ms]	Lipids	Triacylglycerol
Fasting	epiandrosterone sulfate	1	Fasting 12h	3	Fasting 16h	2.84851e-07	2.20217e-05	0.612704	U	Metabolon HD4 [nt-ms]	Lipids	Steroid
Fasting	ferulic acid 4-sulfate	1	Fasting 12h	5	Fasting 20h	2.90549e-07	2.22869e-05	-3.9371	U	Metabolon HD4 [nt-ms]	Xenobiotics	Food Component/Plant
Fasting	dopamine sulfate (1)	1	Fasting 12h	10	Fasting 36h/Fasting recovery 0h	2.90681e-07	2.22869e-05	-1.81608	U	Metabolon HD4 [nt-ms]	Amino Acids	Phenylalanine and Tyrosine Metabolism
Fasting	5-aminovalerate	1	Fasting 12h	10	Fasting 36h/Fasting recovery 0h	2.91693e-07	2.23529e-05	1.78258	U	Metabolon HD4 [nt-ms]	Amino Acids	Lysine Metabolism
Fasting	acetone (M59)	1	Fasting 12h	10	Fasting 36h/Fasting recovery 0h	2.92196e-07	2.23684e-05	4.1833	BA	In-house PTR-MS [PTRMS]	Lipids	Ketone Bodies
Fasting	12-HETE	1	Fasting 12h	6	Fasting 22h	2.95572e-07	2.25577e-05	2.08511	P	Metabolon HD4 [nt-ms]	Lipids	Eicosanoid
Fasting	N-acetylaspartate (NAA)	1	Fasting 12h	5	Fasting 20h	2.97915e-07	2.2666e-05	0.669548	U	Metabolon HD4 [nt-ms]	Amino Acids	Alanine and Aspartate Metabolism
Fasting	4-hydroxyhippurate	1	Fasting 12h	3	Fasting 16h	3.05961e-07	2.31595e-05	-1.21839	P	Metabolon HD4 [nt-ms]	Xenobiotics	Benzoate Metabolism
Fasting	taurocholenate sulfate	1	Fasting 12h	9	Fasting 28h	3.07204e-07	2.31982e-05	1.49501	P	Metabolon HD4 [nt-ms]	Lipids	Secondary Bile Acid Metabolism
Fasting	1-linolenoyl-GPC (18:3)*	1	Fasting 12h	10	Fasting 36h/Fasting recovery 0h	3.13433e-07	2.35212e-05	-0.786701	P	Metabolon HD4 [nt-ms]	Lipids	Lysolipid
Fasting	1,2,3-benzenetriol sulfate (2)	1	Fasting 12h	3	Fasting 16h	3.18646e-07	2.37445e-05	-2.2329	U	Metabolon HD4 [nt-ms]	Xenobiotics	Chemical
Fasting	citraconate/glutaconate	1	Fasting 12h	3	Fasting 16h	3.19671e-07	2.37697e-05	-1.29083	U	Metabolon HD4 [nt-ms]	Energy	TCA Cycle
Fasting	phenylacetylglutamine	1	Fasting 12h	9	Fasting 28h	3.21374e-07	2.38401e-05	1.20377	U	Metabolon HD4 [nt-ms]	Amino Acids	Phenylalanine and Tyrosine Metabolism
Fasting	pantothenate	1	Fasting 12h	9	Fasting 28h	3.22487e-07	2.38988e-05	0.934403	U	Metabolon HD4 [nt-ms]	Cofactors and Vitamins	Pantothenate and CoA Metabolism
Fasting	adipoylcarnitine	1	Fasting 12h	8	Fasting 26h	3.23693e-07	2.39762e-05	1.45192	P	Metabolon HD4 [nt-ms]	Lipids	Fatty Acid Metabolism (Acyl Carnitine)
Fasting	3-methoxycatechol sulfate (1)	1	Fasting 12h	3	Fasting 16h	3.25013e-07	2.4038e-05	-1.87794	U	Metabolon HD4 [nt-ms]	Xenobiotics	Benzoate Metabolism
Fasting	2-acetamidophenol sulfate	1	Fasting 12h	5	Fasting 20h	3.25996e-07	2.40987e-05	-1.59309	U	Metabolon HD4 [nt-ms]	Xenobiotics	Drug
Fasting	16-hydroxypalmitate	1	Fasting 12h	7	Fasting 24h	3.26432e-07	2.4119e-05	1.25153	P	Metabolon HD4 [nt-ms]	Lipids	Fatty Acid, Monohydroxy
Fasting	hypoxanthine	1	Fasting 12h	9	Fasting 28h	3.27525e-07	2.41757e-05	1.5291	U	Metabolon HD4 [nt-ms]	Nucleotides	Purine Metabolism, (Hypo)Xanthine/Inosine containing
Fasting	glucuronate	1	Fasting 12h	9	Fasting 28h	3.29018e-07	2.42497e-05	0.610332	U	Metabolon HD4 [nt-ms]	Carbohydrates	Aminosugar Metabolism
Fasting	p-cresol-glucuronide*	1	Fasting 12h	9	Fasting 28h	3.32669e-07	2.4459e-05	2.01549	U	Metabolon HD4 [nt-ms]	Amino Acids	Phenylalanine and Tyrosine Metabolism
Fasting	proline	1	Fasting 12h	7	Fasting 24h	3.32682e-07	2.4459e-05	-0.289742	P	Metabolon HD4 [nt-ms]	Amino Acids	Urea cycle; Arginine and Proline Metabolism
Fasting	nicotinamide riboside	1	Fasting 12h	5	Fasting 20h	3.34993e-07	2.46168e-05	1.1403	U	Metabolon HD4 [nt-ms]	Cofactors and Vitamins	Nicotinate and Nicotinamide Metabolism
SLD2	3-hydroxy-3-methylglutarate	29	Oral glucose tolerance 4h/Lunch SLD 0h	31	Lunch SLD 2h	1.67504e-13	4.97528e-09	1.95466	P	Metabolon HD4 [nt-ms]	Lipids	Mevalonate Metabolism
SLD2	methionine sulfoxide	29	Oral glucose tolerance 4h/Lunch SLD 0h	31	Lunch SLD 2h	1.60704e-12	1.49166e-08	1.69316	P	Metabolon HD4 [nt-ms]	Amino Acids	Methionine, Cysteine, SAM and Taurine Metabolism
SLD2	leucine	29	Oral glucose tolerance 4h/Lunch SLD 0h	30	Lunch SLD 1h	6.63809e-12	3.39943e-08	0.714952	P	Metabolon HD4 [nt-ms]	Amino Acids	Leucine, Isoleucine and Valine Metabolism
SLD2	leucine or isoleucine	29	Oral glucose tolerance 4h/Lunch SLD 0h	30	Lunch SLD 1h	1.50347e-11	5.58207e-08	0.945228	P	Biocrates p150 [t-ms]	Amino Acids	Leucine, Isoleucine and Valine Metabolism
SLD2	leucine or isoleucine	29	Oral glucose tolerance 4h/Lunch SLD 0h	31	Lunch SLD 2h	2.09071e-11	7.05673e-08	0.987025	P	Biocrates p150 [t-ms]	Amino Acids	Leucine, Isoleucine and Valine Metabolism
SLD2	isoleucine	29	Oral glucose tolerance 4h/Lunch SLD 0h	30	Lunch SLD 1h	2.26247e-11	7.46676e-08	0.780832	P	Metabolon HD4 [nt-ms]	Amino Acids	Leucine, Isoleucine and Valine Metabolism
SLD2	tyrosine	29	Oral glucose tolerance 4h/Lunch SLD 0h	30	Lunch SLD 1h	2.51839e-11	7.63288e-08	0.579987	P	Metabolon HD4 [nt-ms]	Amino Acids	Phenylalanine and Tyrosine Metabolism
SLD2	methionine sulfoxide	29	Oral glucose tolerance 4h/Lunch SLD 0h	30	Lunch SLD 1h	3.09219e-11	9.00445e-08	1.25159	P	Metabolon HD4 [nt-ms]	Amino Acids	Methionine, Cysteine, SAM and Taurine Metabolism
SLD2	O-acetylhomoserine	29	Oral glucose tolerance 4h/Lunch SLD 0h	32	Lunch SLD 3h	3.96816e-11	9.87038e-08	-0.782748	P	Metabolon HD4 [nt-ms]	Amino Acids	Glycine, Serine and Threonine Metabolism
SLD2	methionine	29	Oral glucose tolerance 4h/Lunch SLD 0h	30	Lunch SLD 1h	4.66236e-11	1.04912e-07	0.764991	P	Biocrates p150 [t-ms]	Amino Acids	Methionine, Cysteine, SAM and Taurine Metabolism
SLD2	3-hydroxy-3-methylglutarate	29	Oral glucose tolerance 4h/Lunch SLD 0h	30	Lunch SLD 1h	5.63936e-11	1.13275e-07	1.46467	P	Metabolon HD4 [nt-ms]	Lipids	Mevalonate Metabolism
SLD2	O-acetylhomoserine	29	Oral glucose tolerance 4h/Lunch SLD 0h	31	Lunch SLD 2h	5.64422e-11	1.13275e-07	-0.501701	P	Metabolon HD4 [nt-ms]	Amino Acids	Glycine, Serine and Threonine Metabolism
SLD2	3-hydroxy-3-methylglutarate	29	Oral glucose tolerance 4h/Lunch SLD 0h	32	Lunch SLD 3h	7.70807e-11	1.43093e-07	1.67323	P	Metabolon HD4 [nt-ms]	Lipids	Mevalonate Metabolism
SLD2	methionine	29	Oral glucose tolerance 4h/Lunch SLD 0h	31	Lunch SLD 2h	1.401e-10	2.04333e-07	0.854554	P	Biocrates p150 [t-ms]	Amino Acids	Methionine, Cysteine, SAM and Taurine Metabolism
SLD2	methionine	29	Oral glucose tolerance 4h/Lunch SLD 0h	30	Lunch SLD 1h	1.40339e-10	2.04333e-07	0.734218	P	Metabolon HD4 [nt-ms]	Amino Acids	Methionine, Cysteine, SAM and Taurine Metabolism
SLD2	chylomicrons A (particlesize = 100-150 nm)	29	Oral glucose tolerance 4h/Lunch SLD 0h	31	Lunch SLD 2h	1.85157e-10	2.4617e-07	1.55725	P	numares (Lipofit) [NMR]	Lipoprotein	Chylomicron
SLD2	valine	29	Oral glucose tolerance 4h/Lunch SLD 0h	31	Lunch SLD 2h	2.07501e-10	2.56804e-07	0.629076	P	Biocrates p150 [t-ms]	Amino Acids	Leucine, Isoleucine and Valine Metabolism
SLD2	proline	29	Oral glucose tolerance 4h/Lunch SLD 0h	30	Lunch SLD 1h	3.29007e-10	3.39316e-07	0.490115	P	Metabolon HD4 [nt-ms]	Amino Acids	Urea cycle; Arginine and Proline Metabolism
SLD2	homocitrulline	29	Oral glucose tolerance 4h/Lunch SLD 0h	31	Lunch SLD 2h	3.62188e-10	3.65913e-07	0.658769	P	Metabolon HD4 [nt-ms]	Amino Acids	Urea cycle; Arginine and Proline Metabolism
SLD2	proline	29	Oral glucose tolerance 4h/Lunch SLD 0h	31	Lunch SLD 2h	4.32329e-10	4.16922e-07	0.806985	P	Biocrates p150 [t-ms]	Amino Acids	Urea cycle; Arginine and¬†Proline¬†Metabolism
SLD2	phenylalanine	29	Oral glucose tolerance 4h/Lunch SLD 0h	31	Lunch SLD 2h	4.36866e-10	4.17534e-07	0.684903	P	Biocrates p150 [t-ms]	Amino Acids	Phenylalanine and Tyrosine Metabolism
SLD2	methionine sulfoxide	29	Oral glucose tolerance 4h/Lunch SLD 0h	32	Lunch SLD 3h	4.4065e-10	4.17534e-07	1.58953	P	Metabolon HD4 [nt-ms]	Amino Acids	Methionine, Cysteine, SAM and Taurine Metabolism
SLD2	tyrosine	29	Oral glucose tolerance 4h/Lunch SLD 0h	30	Lunch SLD 1h	4.47109e-10	4.17534e-07	0.764085	P	Biocrates p150 [t-ms]	Amino Acids	Phenylalanine and Tyrosine Metabolism
SLD2	valine	29	Oral glucose tolerance 4h/Lunch SLD 0h	30	Lunch SLD 1h	7.39848e-10	6.00209e-07	0.535971	P	Biocrates p150 [t-ms]	Amino Acids	Leucine, Isoleucine and Valine Metabolism
SLD2	uridine	29	Oral glucose tolerance 4h/Lunch SLD 0h	32	Lunch SLD 3h	7.43633e-10	6.00209e-07	-1.04584	P	Metabolon HD4 [nt-ms]	Nucleotides	Pyrimidine Metabolism, Uracil containing
SLD2	proline	29	Oral glucose tolerance 4h/Lunch SLD 0h	30	Lunch SLD 1h	7.80427e-10	6.06573e-07	0.680387	P	Biocrates p150 [t-ms]	Amino Acids	Urea cycle; Arginine and¬†Proline¬†Metabolism
SLD2	proline	29	Oral glucose tolerance 4h/Lunch SLD 0h	31	Lunch SLD 2h	8.2663e-10	6.29561e-07	0.590441	P	Metabolon HD4 [nt-ms]	Amino Acids	Urea cycle; Arginine and Proline Metabolism
SLD2	VLDL size	29	Oral glucose tolerance 4h/Lunch SLD 0h	31	Lunch SLD 2h	8.35869e-10	6.30135e-07	0.0736435	P	numares (Lipofit) [NMR]	Lipoprotein	Very Low Density Lipoprotein
SLD2	chylomicrons A (particlesize = 100-150 nm)	29	Oral glucose tolerance 4h/Lunch SLD 0h	32	Lunch SLD 3h	9.75402e-10	7.06629e-07	1.58996	P	numares (Lipofit) [NMR]	Lipoprotein	Chylomicron
SLD2	octanoylcarnitine	29	Oral glucose tolerance 4h/Lunch SLD 0h	31	Lunch SLD 2h	9.92591e-10	7.12134e-07	-1.47746	P	Metabolon HD4 [nt-ms]	Lipids	Fatty Acid Metabolism (Acyl Carnitine)
SLD2	gamma-glutamylleucine	29	Oral glucose tolerance 4h/Lunch SLD 0h	31	Lunch SLD 2h	1.202e-09	8.1757e-07	0.900115	P	Metabolon HD4 [nt-ms]	Peptides	Gamma-glutamyl Amino Acid
SLD2	homocitrulline	29	Oral glucose tolerance 4h/Lunch SLD 0h	32	Lunch SLD 3h	1.20794e-09	8.1757e-07	0.786784	P	Metabolon HD4 [nt-ms]	Amino Acids	Urea cycle; Arginine and Proline Metabolism
SLD2	gamma-glutamylmethionine	29	Oral glucose tolerance 4h/Lunch SLD 0h	31	Lunch SLD 2h	1.44364e-09	9.24126e-07	1.16225	P	Metabolon HD4 [nt-ms]	Peptides	Gamma-glutamyl Amino Acid
SLD2	phenylalanine	29	Oral glucose tolerance 4h/Lunch SLD 0h	30	Lunch SLD 1h	1.52396e-09	9.54967e-07	0.583619	P	Biocrates p150 [t-ms]	Amino Acids	Phenylalanine and Tyrosine Metabolism
SLD2	asparagine	29	Oral glucose tolerance 4h/Lunch SLD 0h	30	Lunch SLD 1h	1.65326e-09	1.02304e-06	0.40802	P	Metabolon HD4 [nt-ms]	Amino Acids	Alanine and Aspartate Metabolism
SLD2	threonine	29	Oral glucose tolerance 4h/Lunch SLD 0h	30	Lunch SLD 1h	1.69372e-09	1.02437e-06	0.351754	P	Metabolon HD4 [nt-ms]	Amino Acids	Glycine, Serine and Threonine Metabolism
SLD2	phenylalanine	29	Oral glucose tolerance 4h/Lunch SLD 0h	30	Lunch SLD 1h	2.25272e-09	1.2377e-06	0.411695	P	Metabolon HD4 [nt-ms]	Amino Acids	Phenylalanine and Tyrosine Metabolism
SLD2	leucine	29	Oral glucose tolerance 4h/Lunch SLD 0h	31	Lunch SLD 2h	2.29352e-09	1.24767e-06	0.749445	P	Metabolon HD4 [nt-ms]	Amino Acids	Leucine, Isoleucine and Valine Metabolism
SLD2	lysine	29	Oral glucose tolerance 4h/Lunch SLD 0h	30	Lunch SLD 1h	2.35335e-09	1.27555e-06	0.385393	P	Metabolon HD4 [nt-ms]	Amino Acids	Lysine Metabolism
SLD2	1-oleoyl-GPE (18:1)	29	Oral glucose tolerance 4h/Lunch SLD 0h	32	Lunch SLD 3h	2.42194e-09	1.29379e-06	1.70363	P	Metabolon HD4 [nt-ms]	Lipids	Lysolipid
SLD2	dopamine sulfate (2)	29	Oral glucose tolerance 4h/Lunch SLD 0h	31	Lunch SLD 2h	2.54258e-09	1.31113e-06	1.35868	P	Metabolon HD4 [nt-ms]	Amino Acids	Phenylalanine and Tyrosine Metabolism
SLD2	tyrosine	29	Oral glucose tolerance 4h/Lunch SLD 0h	31	Lunch SLD 2h	2.5974e-09	1.32559e-06	0.861699	P	Biocrates p150 [t-ms]	Amino Acids	Phenylalanine and Tyrosine Metabolism
SLD2	isoleucine	29	Oral glucose tolerance 4h/Lunch SLD 0h	31	Lunch SLD 2h	2.95028e-09	1.41544e-06	0.808105	P	Metabolon HD4 [nt-ms]	Amino Acids	Leucine, Isoleucine and Valine Metabolism
SLD2	Very Low Density Lipoprotein B (particlesize = 60-80 nm)	29	Oral glucose tolerance 4h/Lunch SLD 0h	32	Lunch SLD 3h	3.69504e-09	1.6629e-06	1.1242	P	numares (Lipofit) [NMR]	Lipoprotein	Very Low Density Lipoprotein
SLD2	1-linoleoyl-GPE (18:2)*	29	Oral glucose tolerance 4h/Lunch SLD 0h	32	Lunch SLD 3h	3.9019e-09	1.72979e-06	1.25505	P	Metabolon HD4 [nt-ms]	Lipids	Lysolipid
SLD2	gamma-glutamylleucine	29	Oral glucose tolerance 4h/Lunch SLD 0h	30	Lunch SLD 1h	4.16713e-09	1.80428e-06	0.601208	P	Metabolon HD4 [nt-ms]	Peptides	Gamma-glutamyl Amino Acid
SLD2	Very Low Density Lipoprotein B (particlesize = 60-80 nm)	29	Oral glucose tolerance 4h/Lunch SLD 0h	31	Lunch SLD 2h	4.32674e-09	1.84118e-06	1.08762	P	numares (Lipofit) [NMR]	Lipoprotein	Very Low Density Lipoprotein
SLD2	methionine	29	Oral glucose tolerance 4h/Lunch SLD 0h	31	Lunch SLD 2h	4.36615e-09	1.85264e-06	0.825702	P	Metabolon HD4 [nt-ms]	Amino Acids	Methionine, Cysteine, SAM and Taurine Metabolism
SLD2	N-acetylleucine	29	Oral glucose tolerance 4h/Lunch SLD 0h	31	Lunch SLD 2h	4.38988e-09	1.85741e-06	0.873113	P	Metabolon HD4 [nt-ms]	Amino Acids	Leucine, Isoleucine and Valine Metabolism
SLD2	octanoylcarnitine	29	Oral glucose tolerance 4h/Lunch SLD 0h	32	Lunch SLD 3h	4.74955e-09	1.95935e-06	-1.35933	P	Metabolon HD4 [nt-ms]	Lipids	Fatty Acid Metabolism (Acyl Carnitine)
SLD2	total triglycerides	29	Oral glucose tolerance 4h/Lunch SLD 0h	31	Lunch SLD 2h	5.35043e-09	2.12461e-06	0.635456	P	numares (Lipofit) [NMR]	Lipids	Triacylglycerol
SLD2	hexanoylcarnitine	29	Oral glucose tolerance 4h/Lunch SLD 0h	31	Lunch SLD 2h	6.45014e-09	2.4525e-06	-0.930575	P	Metabolon HD4 [nt-ms]	Lipids	Fatty Acid Metabolism (Acyl Carnitine)
SLD2	decanoylcarnitine	29	Oral glucose tolerance 4h/Lunch SLD 0h	31	Lunch SLD 2h	6.88828e-09	2.5511e-06	-1.82955	P	Metabolon HD4 [nt-ms]	Lipids	Fatty Acid Metabolism (Acyl Carnitine)
SLD2	gamma-glutamylmethionine	29	Oral glucose tolerance 4h/Lunch SLD 0h	30	Lunch SLD 1h	7.34577e-09	2.67386e-06	0.93149	P	Metabolon HD4 [nt-ms]	Peptides	Gamma-glutamyl Amino Acid
SLD2	glycocholate	29	Oral glucose tolerance 4h/Lunch SLD 0h	30	Lunch SLD 1h	7.89544e-09	2.81264e-06	2.62556	P	Metabolon HD4 [nt-ms]	Lipids	Primary Bile Acid Metabolism
SLD2	dopamine sulfate (2)	29	Oral glucose tolerance 4h/Lunch SLD 0h	32	Lunch SLD 3h	1.0544e-08	3.3784e-06	1.46715	P	Metabolon HD4 [nt-ms]	Amino Acids	Phenylalanine and Tyrosine Metabolism
SLD2	laurylcarnitine	29	Oral glucose tolerance 4h/Lunch SLD 0h	32	Lunch SLD 3h	1.06047e-08	3.38694e-06	-1.63481	P	Metabolon HD4 [nt-ms]	Lipids	Fatty Acid Metabolism (Acyl Carnitine)
SLD2	arginine	29	Oral glucose tolerance 4h/Lunch SLD 0h	30	Lunch SLD 1h	1.85973e-08	5.11467e-06	0.309421	P	Metabolon HD4 [nt-ms]	Amino Acids	Urea cycle; Arginine and Proline Metabolism
SLD2	gamma-glutamylleucine	29	Oral glucose tolerance 4h/Lunch SLD 0h	32	Lunch SLD 3h	2.18635e-08	5.65175e-06	0.911059	P	Metabolon HD4 [nt-ms]	Peptides	Gamma-glutamyl Amino Acid
SLD2	laurylcarnitine	29	Oral glucose tolerance 4h/Lunch SLD 0h	31	Lunch SLD 2h	2.20042e-08	5.66359e-06	-1.53268	P	Metabolon HD4 [nt-ms]	Lipids	Fatty Acid Metabolism (Acyl Carnitine)
SLD2	ornithine	29	Oral glucose tolerance 4h/Lunch SLD 0h	30	Lunch SLD 1h	2.28008e-08	5.80821e-06	0.46886	P	Biocrates p150 [t-ms]	Amino Acids	Urea cycle; Arginine and Proline Metabolism
SLD2	serine	29	Oral glucose tolerance 4h/Lunch SLD 0h	30	Lunch SLD 1h	2.32933e-08	5.89381e-06	0.369306	P	Metabolon HD4 [nt-ms]	Amino Acids	Glycine, Serine and Threonine Metabolism
SLD2	total triglycerides	29	Oral glucose tolerance 4h/Lunch SLD 0h	32	Lunch SLD 3h	2.65997e-08	6.48476e-06	0.693908	P	numares (Lipofit) [NMR]	Lipids	Triacylglycerol
SLD2	phenylalanine	29	Oral glucose tolerance 4h/Lunch SLD 0h	31	Lunch SLD 2h	2.74819e-08	6.58702e-06	0.491005	P	Metabolon HD4 [nt-ms]	Amino Acids	Phenylalanine and Tyrosine Metabolism
SLD2	decanoylcarnitine	29	Oral glucose tolerance 4h/Lunch SLD 0h	32	Lunch SLD 3h	2.80315e-08	6.63223e-06	-1.62222	P	Metabolon HD4 [nt-ms]	Lipids	Fatty Acid Metabolism (Acyl Carnitine)
SLD2	ornithine	29	Oral glucose tolerance 4h/Lunch SLD 0h	31	Lunch SLD 2h	2.85577e-08	6.7001e-06	0.523849	P	Biocrates p150 [t-ms]	Amino Acids	Urea cycle; Arginine and Proline Metabolism
SLD2	N-acetylleucine	29	Oral glucose tolerance 4h/Lunch SLD 0h	30	Lunch SLD 1h	3.08288e-08	7.02215e-06	0.77185	P	Metabolon HD4 [nt-ms]	Amino Acids	Leucine, Isoleucine and Valine Metabolism
SLD2	Very Low Density Lipoprotein A (particlesize = 40-60 nm)	29	Oral glucose tolerance 4h/Lunch SLD 0h	31	Lunch SLD 2h	3.29529e-08	7.34635e-06	0.607003	P	numares (Lipofit) [NMR]	Lipoprotein	Very Low Density Lipoprotein
SLD2	1-linoleoyl-GPE (18:2)*	29	Oral glucose tolerance 4h/Lunch SLD 0h	31	Lunch SLD 2h	3.33039e-08	7.35702e-06	1.05325	P	Metabolon HD4 [nt-ms]	Lipids	Lysolipid
SLD2	3-hydroxyisobutyrate	29	Oral glucose tolerance 4h/Lunch SLD 0h	31	Lunch SLD 2h	3.3335e-08	7.35702e-06	0.884693	P	Metabolon HD4 [nt-ms]	Amino Acids	Leucine, Isoleucine and Valine Metabolism
SLD2	tyrosine	29	Oral glucose tolerance 4h/Lunch SLD 0h	31	Lunch SLD 2h	3.90431e-08	8.17823e-06	0.638845	P	Metabolon HD4 [nt-ms]	Amino Acids	Phenylalanine and Tyrosine Metabolism
SLD2	glycochenodeoxycholate glucuronide (1)	29	Oral glucose tolerance 4h/Lunch SLD 0h	32	Lunch SLD 3h	4.00364e-08	8.32758e-06	1.41726	P	Metabolon HD4 [nt-ms]	Lipids	Primary Bile Acid Metabolism
SLD2	phytanate	29	Oral glucose tolerance 4h/Lunch SLD 0h	31	Lunch SLD 2h	4.07984e-08	8.43833e-06	-1.47925	P	Metabolon HD4 [nt-ms]	Xenobiotics	Food Component/Plant
SLD2	total VLDL	29	Oral glucose tolerance 4h/Lunch SLD 0h	32	Lunch SLD 3h	4.22715e-08	8.57627e-06	0.545559	P	numares (Lipofit) [NMR]	Lipoprotein	Very Low Density Lipoprotein
SLD2	1-arachidonoyl-GPE (20:4n6)*	29	Oral glucose tolerance 4h/Lunch SLD 0h	31	Lunch SLD 2h	4.25482e-08	8.62063e-06	0.564195	P	Metabolon HD4 [nt-ms]	Lipids	Lysolipid
SLD2	myristoleoylcarnitine*	29	Oral glucose tolerance 4h/Lunch SLD 0h	32	Lunch SLD 3h	4.30408e-08	8.66723e-06	-0.952945	P	Metabolon HD4 [nt-ms]	Lipids	Fatty Acid Metabolism (Acyl Carnitine)
SLD2	threonine	29	Oral glucose tolerance 4h/Lunch SLD 0h	30	Lunch SLD 1h	5.22477e-08	9.94797e-06	0.425665	P	Biocrates p150 [t-ms]	Amino Acids	Glycine, Serine and¬†Threonine¬†Metabolism
SLD2	7-methylxanthine	29	Oral glucose tolerance 4h/Lunch SLD 0h	32	Lunch SLD 3h	5.56259e-08	1.03949e-05	2.53473	P	Metabolon HD4 [nt-ms]	Xenobiotics	Xanthine Metabolism
SLD2	glycocholate	29	Oral glucose tolerance 4h/Lunch SLD 0h	32	Lunch SLD 3h	5.59029e-08	1.04169e-05	3.11197	P	Metabolon HD4 [nt-ms]	Lipids	Primary Bile Acid Metabolism
SLD2	laurate (12:0)	29	Oral glucose tolerance 4h/Lunch SLD 0h	31	Lunch SLD 2h	5.99764e-08	1.08328e-05	-1.43619	P	Metabolon HD4 [nt-ms]	Lipids	Medium Chain Fatty Acid
SLD2	serine	29	Oral glucose tolerance 4h/Lunch SLD 0h	31	Lunch SLD 2h	6.46507e-08	1.13896e-05	0.466391	P	Biocrates p150 [t-ms]	Amino Acids	Glycine, Serine and¬†Threonine¬†Metabolism
SLD2	cystathionine	29	Oral glucose tolerance 4h/Lunch SLD 0h	31	Lunch SLD 2h	6.86818e-08	1.1916e-05	0.808004	P	Metabolon HD4 [nt-ms]	Amino Acids	Methionine, Cysteine, SAM and Taurine Metabolism
SLD2	N-acetylglutamate	29	Oral glucose tolerance 4h/Lunch SLD 0h	31	Lunch SLD 2h	7.30193e-08	1.24646e-05	0.742994	P	Metabolon HD4 [nt-ms]	Amino Acids	Glutamate Metabolism
SLD2	Low Density Lipoprotein E (particlesize = 25-30 nm)	29	Oral glucose tolerance 4h/Lunch SLD 0h	31	Lunch SLD 2h	7.76389e-08	1.29264e-05	0.50865	P	numares (Lipofit) [NMR]	Lipoprotein	Low Density Lipoprotein
SLD2	threonine	29	Oral glucose tolerance 4h/Lunch SLD 0h	31	Lunch SLD 2h	8.44024e-08	1.37292e-05	0.51466	P	Biocrates p150 [t-ms]	Amino Acids	Glycine, Serine and¬†Threonine¬†Metabolism
SLD2	7-methylxanthine	29	Oral glucose tolerance 4h/Lunch SLD 0h	31	Lunch SLD 2h	9.26545e-08	1.47169e-05	2.13957	P	Metabolon HD4 [nt-ms]	Xenobiotics	Xanthine Metabolism
SLD2	proline	29	Oral glucose tolerance 4h/Lunch SLD 0h	32	Lunch SLD 3h	9.46562e-08	1.4952e-05	0.614495	P	Biocrates p150 [t-ms]	Amino Acids	Urea cycle; Arginine and¬†Proline¬†Metabolism
SLD2	serine	29	Oral glucose tolerance 4h/Lunch SLD 0h	30	Lunch SLD 1h	9.65626e-08	1.51844e-05	0.421969	P	Biocrates p150 [t-ms]	Amino Acids	Glycine, Serine and¬†Threonine¬†Metabolism
SLD2	2-hydroxydecanoate	29	Oral glucose tolerance 4h/Lunch SLD 0h	30	Lunch SLD 1h	9.72385e-08	1.52654e-05	1.47804	P	Metabolon HD4 [nt-ms]	Lipids	Fatty Acid, Monohydroxy
SLD2	uridine	29	Oral glucose tolerance 4h/Lunch SLD 0h	31	Lunch SLD 2h	1.0012e-07	1.56023e-05	-0.745713	P	Metabolon HD4 [nt-ms]	Nucleotides	Pyrimidine Metabolism, Uracil containing
SLD2	asparagine	29	Oral glucose tolerance 4h/Lunch SLD 0h	31	Lunch SLD 2h	1.04815e-07	1.61644e-05	0.444976	P	Metabolon HD4 [nt-ms]	Amino Acids	Alanine and Aspartate Metabolism
SLD2	theobromine	29	Oral glucose tolerance 4h/Lunch SLD 0h	31	Lunch SLD 2h	1.20816e-07	1.77299e-05	2.4822	P	Metabolon HD4 [nt-ms]	Xenobiotics	Xanthine Metabolism
SLD2	gamma-glutamylphenylalanine	29	Oral glucose tolerance 4h/Lunch SLD 0h	31	Lunch SLD 2h	1.22337e-07	1.79e-05	0.472724	P	Metabolon HD4 [nt-ms]	Peptides	Gamma-glutamyl Amino Acid
SLD2	valine	29	Oral glucose tolerance 4h/Lunch SLD 0h	30	Lunch SLD 1h	1.24408e-07	1.81673e-05	0.397529	P	Metabolon HD4 [nt-ms]	Amino Acids	Leucine, Isoleucine and Valine Metabolism
SLD2	lysine	29	Oral glucose tolerance 4h/Lunch SLD 0h	31	Lunch SLD 2h	1.2563e-07	1.83276e-05	0.418921	P	Metabolon HD4 [nt-ms]	Amino Acids	Lysine Metabolism
SLD2	N-acetylglutamate	29	Oral glucose tolerance 4h/Lunch SLD 0h	32	Lunch SLD 3h	1.29209e-07	1.87394e-05	0.825576	P	Metabolon HD4 [nt-ms]	Amino Acids	Glutamate Metabolism
SLD2	total VLDL	29	Oral glucose tolerance 4h/Lunch SLD 0h	31	Lunch SLD 2h	1.32141e-07	1.9016e-05	0.496227	P	numares (Lipofit) [NMR]	Lipoprotein	Very Low Density Lipoprotein
SLD2	1-oleoyl-GPE (18:1)	29	Oral glucose tolerance 4h/Lunch SLD 0h	31	Lunch SLD 2h	1.4571e-07	2.05805e-05	1.15113	P	Metabolon HD4 [nt-ms]	Lipids	Lysolipid
SLD2	VLDL quantity	29	Oral glucose tolerance 4h/Lunch SLD 0h	32	Lunch SLD 3h	1.58375e-07	2.19204e-05	0.447371	P	numares (Lipofit) [NMR]	Lipoprotein	Very Low Density Lipoprotein
SLD2	2-linoleoyl-GPE (18:2)*	29	Oral glucose tolerance 4h/Lunch SLD 0h	32	Lunch SLD 3h	1.8678e-07	2.48114e-05	1.25389	P	Metabolon HD4 [nt-ms]	Lipids	Lysolipid
SLD2	orotate	29	Oral glucose tolerance 4h/Lunch SLD 0h	31	Lunch SLD 2h	1.89224e-07	2.50911e-05	0.320284	P	Metabolon HD4 [nt-ms]	Nucleotides	Pyrimidine Metabolism, Orotate containing
SLD2	chylomicrons quantity	29	Oral glucose tolerance 4h/Lunch SLD 0h	31	Lunch SLD 2h	2.00461e-07	2.61607e-05	0.696987	P	numares (Lipofit) [NMR]	Lipoprotein	Chylomicron
SLD2	taurochenodeoxycholate	29	Oral glucose tolerance 4h/Lunch SLD 0h	30	Lunch SLD 1h	2.08853e-07	2.69481e-05	3.53459	P	Metabolon HD4 [nt-ms]	Lipids	Primary Bile Acid Metabolism
SLD2	C10 (decanoylcarnitine)	29	Oral glucose tolerance 4h/Lunch SLD 0h	32	Lunch SLD 3h	2.17662e-07	2.77709e-05	-0.76741	P	Biocrates p150 [t-ms]	Lipids	Fatty Acid Metabolism (Acyl Carnitine)
SLD2	3-methyl-2-oxovalerate	29	Oral glucose tolerance 4h/Lunch SLD 0h	30	Lunch SLD 1h	2.18297e-07	2.78042e-05	0.606039	P	Metabolon HD4 [nt-ms]	Amino Acids	Leucine, Isoleucine and Valine Metabolism
SLD2	myristoleoylcarnitine*	29	Oral glucose tolerance 4h/Lunch SLD 0h	31	Lunch SLD 2h	2.20845e-07	2.79652e-05	-1.13494	P	Metabolon HD4 [nt-ms]	Lipids	Fatty Acid Metabolism (Acyl Carnitine)
SLD2	ornithine	29	Oral glucose tolerance 4h/Lunch SLD 0h	32	Lunch SLD 3h	2.22215e-07	2.81104e-05	0.434957	P	Biocrates p150 [t-ms]	Amino Acids	Urea cycle; Arginine and Proline Metabolism
SLD2	theobromine	29	Oral glucose tolerance 4h/Lunch SLD 0h	32	Lunch SLD 3h	2.3267e-07	2.90173e-05	2.66309	P	Metabolon HD4 [nt-ms]	Xenobiotics	Xanthine Metabolism
SLD2	VLDL size	29	Oral glucose tolerance 4h/Lunch SLD 0h	32	Lunch SLD 3h	2.34477e-07	2.91159e-05	0.0727346	P	numares (Lipofit) [NMR]	Lipoprotein	Very Low Density Lipoprotein
SLD2	tyrosine	29	Oral glucose tolerance 4h/Lunch SLD 0h	32	Lunch SLD 3h	2.60699e-07	3.11991e-05	0.630928	P	Biocrates p150 [t-ms]	Amino Acids	Phenylalanine and Tyrosine Metabolism
SLD2	leucine or isoleucine	29	Oral glucose tolerance 4h/Lunch SLD 0h	32	Lunch SLD 3h	2.67942e-07	3.18851e-05	0.698373	P	Biocrates p150 [t-ms]	Amino Acids	Leucine, Isoleucine and Valine Metabolism
SLD2	cis-4-decenoyl carnitine	29	Oral glucose tolerance 4h/Lunch SLD 0h	31	Lunch SLD 2h	2.77174e-07	3.26819e-05	-0.925133	P	Metabolon HD4 [nt-ms]	Lipids	Fatty Acid Metabolism (Acyl Carnitine)
SLD2	glycochenodeoxycholate	29	Oral glucose tolerance 4h/Lunch SLD 0h	30	Lunch SLD 1h	2.89968e-07	3.37225e-05	3.03832	P	Metabolon HD4 [nt-ms]	Lipids	Primary Bile Acid Metabolism
SLD2	insulin	29	Oral glucose tolerance 4h/Lunch SLD 0h	30	Lunch SLD 1h	3.05079e-07	3.50409e-05	2.52583	P	In-house biochemistry [chem.]	Peptides	Peptide Hormone
SLD2	isoleucine	29	Oral glucose tolerance 4h/Lunch SLD 0h	32	Lunch SLD 3h	3.27494e-07	3.68182e-05	0.641423	P	Metabolon HD4 [nt-ms]	Amino Acids	Leucine, Isoleucine and Valine Metabolism
SLD2	valine	29	Oral glucose tolerance 4h/Lunch SLD 0h	32	Lunch SLD 3h	3.29485e-07	3.6986e-05	0.454983	P	Biocrates p150 [t-ms]	Amino Acids	Leucine, Isoleucine and Valine Metabolism
SLD2	phytanate	29	Oral glucose tolerance 4h/Lunch SLD 0h	32	Lunch SLD 3h	3.3586e-07	3.75309e-05	-1.61929	P	Metabolon HD4 [nt-ms]	Xenobiotics	Food Component/Plant
OLTT	2-hydroxydecanoate	40	Oral lipid tolerance 0h	46	Oral lipid tolerance 4h	1.73305e-12	6.43448e-08	1.64403	P	Metabolon HD4 [nt-ms]	Lipids	Fatty Acid, Monohydroxy
OLTT	dopamine sulfate (2)	40	Oral lipid tolerance 0h	46	Oral lipid tolerance 4h	2.58592e-12	7.68079e-08	1.66795	P	Metabolon HD4 [nt-ms]	Amino Acids	Phenylalanine and Tyrosine Metabolism
OLTT	azelate (nonanedioate)	40	Oral lipid tolerance 0h	46	Oral lipid tolerance 4h	3.5021e-12	7.71985e-08	3.33926	U	Metabolon HD4 [nt-ms]	Lipids	Fatty Acid, Dicarboxylate
OLTT	2-hydroxydecanoate	40	Oral lipid tolerance 0h	43	Oral lipid tolerance 90min	6.81676e-11	4.60169e-07	1.2414	P	Metabolon HD4 [nt-ms]	Lipids	Fatty Acid, Monohydroxy
OLTT	citraconate/glutaconate	40	Oral lipid tolerance 0h	46	Oral lipid tolerance 4h	1.0027e-10	6.20471e-07	2.06223	U	Metabolon HD4 [nt-ms]	Energy	TCA Cycle
OLTT	dopamine sulfate (2)	40	Oral lipid tolerance 0h	45	Oral lipid tolerance 3h	1.07014e-10	6.29458e-07	1.65947	P	Metabolon HD4 [nt-ms]	Amino Acids	Phenylalanine and Tyrosine Metabolism
OLTT	guanidinoacetate	40	Oral lipid tolerance 0h	46	Oral lipid tolerance 4h	1.78908e-10	8.30313e-07	-0.360225	P	Metabolon HD4 [nt-ms]	Amino Acids	Creatine Metabolism
OLTT	glycerol 3-phosphate	40	Oral lipid tolerance 0h	46	Oral lipid tolerance 4h	2.76822e-10	1.14198e-06	-3.62143	U	Metabolon HD4 [nt-ms]	Lipids	Glycerolipid Metabolism
OLTT	phosphate	40	Oral lipid tolerance 0h	46	Oral lipid tolerance 4h	2.94442e-10	1.16932e-06	-5.45259	U	Metabolon HD4 [nt-ms]	Energy	Oxidative Phosphorylation
OLTT	3-hydroxy-3-methylglutarate	40	Oral lipid tolerance 0h	44	Oral lipid tolerance 120min	2.99197e-10	1.16932e-06	1.63114	P	Metabolon HD4 [nt-ms]	Lipids	Mevalonate Metabolism
OLTT	pro-hydroxy-pro	40	Oral lipid tolerance 0h	46	Oral lipid tolerance 4h	4.06261e-10	1.47158e-06	-0.911279	P	Metabolon HD4 [nt-ms]	Amino Acids	Urea cycle; Arginine and Proline Metabolism
OLTT	2-hydroxydecanoate	40	Oral lipid tolerance 0h	42	Oral lipid tolerance 60min	4.6789e-10	1.57926e-06	1.09424	P	Metabolon HD4 [nt-ms]	Lipids	Fatty Acid, Monohydroxy
OLTT	dopamine sulfate (2)	40	Oral lipid tolerance 0h	44	Oral lipid tolerance 120min	5.66498e-10	1.61604e-06	1.52593	P	Metabolon HD4 [nt-ms]	Amino Acids	Phenylalanine and Tyrosine Metabolism
OLTT	2-hydroxydecanoate	40	Oral lipid tolerance 0h	41	Oral lipid tolerance 30min	5.68795e-10	1.61604e-06	0.87917	P	Metabolon HD4 [nt-ms]	Lipids	Fatty Acid, Monohydroxy
OLTT	1-oleoyl-GPE (18:1)	40	Oral lipid tolerance 0h	46	Oral lipid tolerance 4h	6.51488e-10	1.78281e-06	1.46887	P	Metabolon HD4 [nt-ms]	Lipids	Lysolipid
OLTT	pro-hydroxy-pro	40	Oral lipid tolerance 0h	45	Oral lipid tolerance 3h	7.53062e-10	1.99712e-06	-0.786081	P	Metabolon HD4 [nt-ms]	Amino Acids	Urea cycle; Arginine and Proline Metabolism
OLTT	3-hydroxy-3-methylglutarate	40	Oral lipid tolerance 0h	45	Oral lipid tolerance 3h	1.69038e-09	3.48669e-06	1.1566	P	Metabolon HD4 [nt-ms]	Lipids	Mevalonate Metabolism
OLTT	mannitol/sorbitol	40	Oral lipid tolerance 0h	45	Oral lipid tolerance 3h	5.22435e-09	8.71281e-06	0.504729	P	Metabolon HD4 [nt-ms]	Carbohydrates	Fructose, Mannose and Galactose Metabolism
OLTT	trans-urocanate	40	Oral lipid tolerance 0h	46	Oral lipid tolerance 4h	5.4461e-09	8.72679e-06	-0.907178	U	Metabolon HD4 [nt-ms]	Amino Acids	Histidine Metabolism
OLTT	trigonelline (N'-methylnicotinate)	40	Oral lipid tolerance 0h	46	Oral lipid tolerance 4h	6.56685e-09	9.85107e-06	-0.545844	U	Metabolon HD4 [nt-ms]	Cofactors and Vitamins	Nicotinate and Nicotinamide Metabolism
OLTT	insulin	40	Oral lipid tolerance 0h	44	Oral lipid tolerance 120min	8.94666e-09	1.1973e-05	2.28023	P	In-house biochemistry [chem.]	Peptides	Peptide Hormone
OLTT	lanthionine	40	Oral lipid tolerance 0h	46	Oral lipid tolerance 4h	9.10941e-09	1.1973e-05	-0.85412	U	Metabolon HD4 [nt-ms]	Xenobiotics	Chemical
OLTT	uridine	40	Oral lipid tolerance 0h	46	Oral lipid tolerance 4h	9.12325e-09	1.1973e-05	-0.595018	P	Metabolon HD4 [nt-ms]	Nucleotides	Pyrimidine Metabolism, Uracil containing
OLTT	insulin	40	Oral lipid tolerance 0h	43	Oral lipid tolerance 90min	1.01492e-08	1.23548e-05	2.51526	P	In-house biochemistry [chem.]	Peptides	Peptide Hormone
OLTT	tryptamine	40	Oral lipid tolerance 0h	46	Oral lipid tolerance 4h	1.08649e-08	1.29086e-05	-1.62112	U	Metabolon HD4 [nt-ms]	Amino Acids	Tryptophan Metabolism
OLTT	N-acetylalliin	40	Oral lipid tolerance 0h	46	Oral lipid tolerance 4h	1.11536e-08	1.29529e-05	-0.664775	U	Metabolon HD4 [nt-ms]	Xenobiotics	Food Component/Plant
OLTT	taurochenodeoxycholate	40	Oral lipid tolerance 0h	43	Oral lipid tolerance 90min	1.18006e-08	1.33109e-05	3.73702	P	Metabolon HD4 [nt-ms]	Lipids	Primary Bile Acid Metabolism
OLTT	gamma-CEHC	40	Oral lipid tolerance 0h	46	Oral lipid tolerance 4h	1.18441e-08	1.33109e-05	0.42598	P	Metabolon HD4 [nt-ms]	Cofactors and Vitamins	Tocopherol Metabolism
OLTT	guanidinoacetate	40	Oral lipid tolerance 0h	43	Oral lipid tolerance 90min	1.37576e-08	1.45774e-05	-0.287154	P	Metabolon HD4 [nt-ms]	Amino Acids	Creatine Metabolism
OLTT	caffeine	40	Oral lipid tolerance 0h	44	Oral lipid tolerance 120min	1.4408e-08	1.50688e-05	1.46209	P	Metabolon HD4 [nt-ms]	Xenobiotics	Xanthine Metabolism
OLTT	3-methylhistidine	40	Oral lipid tolerance 0h	46	Oral lipid tolerance 4h	1.59375e-08	1.60554e-05	-0.359231	P	Metabolon HD4 [nt-ms]	Amino Acids	Histidine Metabolism
OLTT	oleoyl ethanolamide	40	Oral lipid tolerance 0h	45	Oral lipid tolerance 3h	1.64111e-08	1.62483e-05	-1.59623	P	Metabolon HD4 [nt-ms]	Lipids	Endocannabinoid
OLTT	2-hydroxydecanoate	40	Oral lipid tolerance 0h	45	Oral lipid tolerance 3h	1.90975e-08	1.8065e-05	1.34347	P	Metabolon HD4 [nt-ms]	Lipids	Fatty Acid, Monohydroxy
OLTT	1-oleoyl-GPE (18:1)	40	Oral lipid tolerance 0h	45	Oral lipid tolerance 3h	2.04777e-08	1.86708e-05	1.23717	P	Metabolon HD4 [nt-ms]	Lipids	Lysolipid
OLTT	15-methylpalmitate	40	Oral lipid tolerance 0h	43	Oral lipid tolerance 90min	2.08473e-08	1.86708e-05	-1.69804	P	Metabolon HD4 [nt-ms]	Lipids	Fatty Acid, Branched
OLTT	gamma-CEHC	40	Oral lipid tolerance 0h	43	Oral lipid tolerance 90min	2.08509e-08	1.86708e-05	0.378108	P	Metabolon HD4 [nt-ms]	Cofactors and Vitamins	Tocopherol Metabolism
OLTT	glycerophosphoglycerol	40	Oral lipid tolerance 0h	46	Oral lipid tolerance 4h	2.40027e-08	2.06052e-05	-1.09566	U	Metabolon HD4 [nt-ms]	Lipids	Glycerolipid Metabolism
OLTT	1,6-anhydroglucose	40	Oral lipid tolerance 0h	46	Oral lipid tolerance 4h	2.45249e-08	2.09324e-05	-1.27881	U	Metabolon HD4 [nt-ms]	Xenobiotics	Food Component/Plant
OLTT	15-methylpalmitate	40	Oral lipid tolerance 0h	42	Oral lipid tolerance 60min	2.70107e-08	2.25011e-05	-1.28194	P	Metabolon HD4 [nt-ms]	Lipids	Fatty Acid, Branched
OLTT	chylomicrons A (particlesize = 100-150 nm)	40	Oral lipid tolerance 0h	44	Oral lipid tolerance 120min	2.79198e-08	2.30357e-05	1.55729	P	numares (Lipofit) [NMR]	Lipoprotein	Chylomicron
OLTT	caffeine	40	Oral lipid tolerance 0h	45	Oral lipid tolerance 3h	2.81784e-08	2.31206e-05	1.33294	P	Metabolon HD4 [nt-ms]	Xenobiotics	Xanthine Metabolism
OLTT	dopamine sulfate (2)	40	Oral lipid tolerance 0h	43	Oral lipid tolerance 90min	3.04688e-08	2.47267e-05	1.02841	P	Metabolon HD4 [nt-ms]	Amino Acids	Phenylalanine and Tyrosine Metabolism
OLTT	creatine	40	Oral lipid tolerance 0h	46	Oral lipid tolerance 4h	3.06929e-08	2.47732e-05	-1.41128	U	Metabolon HD4 [nt-ms]	Amino Acids	Creatine Metabolism
OLTT	allantoic acid	40	Oral lipid tolerance 0h	46	Oral lipid tolerance 4h	3.1587e-08	2.50858e-05	-1.10087	U	Metabolon HD4 [nt-ms]	Nucleotides	Purine Metabolism, (Hypo)Xanthine/Inosine containing
OLTT	methionine sulfoxide	40	Oral lipid tolerance 0h	44	Oral lipid tolerance 120min	3.33564e-08	2.59363e-05	0.80733	P	Metabolon HD4 [nt-ms]	Amino Acids	Methionine, Cysteine, SAM and Taurine Metabolism
OLTT	hexanoylcarnitine	40	Oral lipid tolerance 0h	44	Oral lipid tolerance 120min	3.50704e-08	2.67096e-05	-0.859607	P	Metabolon HD4 [nt-ms]	Lipids	Fatty Acid Metabolism (Acyl Carnitine)
OLTT	pro-hydroxy-pro	40	Oral lipid tolerance 0h	44	Oral lipid tolerance 120min	3.92343e-08	2.94281e-05	-0.609074	P	Metabolon HD4 [nt-ms]	Amino Acids	Urea cycle; Arginine and Proline Metabolism
OLTT	15-methylpalmitate	40	Oral lipid tolerance 0h	44	Oral lipid tolerance 120min	4.18096e-08	3.04896e-05	-1.95173	P	Metabolon HD4 [nt-ms]	Lipids	Fatty Acid, Branched
OLTT	glycochenodeoxycholate	40	Oral lipid tolerance 0h	42	Oral lipid tolerance 60min	4.18813e-08	3.04896e-05	3.23487	P	Metabolon HD4 [nt-ms]	Lipids	Primary Bile Acid Metabolism
OLTT	theobromine	40	Oral lipid tolerance 0h	44	Oral lipid tolerance 120min	4.63577e-08	3.2342e-05	0.397184	P	Metabolon HD4 [nt-ms]	Xenobiotics	Xanthine Metabolism
OLTT	5-dodecenoate (12:1n7)	40	Oral lipid tolerance 0h	44	Oral lipid tolerance 120min	4.66006e-08	3.2342e-05	-1.92615	P	Metabolon HD4 [nt-ms]	Lipids	Medium Chain Fatty Acid
OLTT	spermidine	40	Oral lipid tolerance 0h	44	Oral lipid tolerance 120min	4.82069e-08	3.31449e-05	-1.01898	P	Metabolon HD4 [nt-ms]	Amino Acids	Polyamine Metabolism
OLTT	1-methylxanthine	40	Oral lipid tolerance 0h	46	Oral lipid tolerance 4h	5.00891e-08	3.42803e-05	-0.67546	U	Metabolon HD4 [nt-ms]	Xenobiotics	Xanthine Metabolism
OLTT	glycocholate	40	Oral lipid tolerance 0h	43	Oral lipid tolerance 90min	5.10477e-08	3.47762e-05	3.86808	P	Metabolon HD4 [nt-ms]	Lipids	Primary Bile Acid Metabolism
OLTT	N-acetyl-3-methylhistidine*	40	Oral lipid tolerance 0h	46	Oral lipid tolerance 4h	5.18766e-08	3.50847e-05	-0.763102	U	Metabolon HD4 [nt-ms]	Amino Acids	Histidine Metabolism
OLTT	orotate	40	Oral lipid tolerance 0h	44	Oral lipid tolerance 120min	5.82196e-08	3.8428e-05	0.363554	P	Metabolon HD4 [nt-ms]	Nucleotides	Pyrimidine Metabolism, Orotate containing
OLTT	glycochenodeoxycholate glucuronide (1)	40	Oral lipid tolerance 0h	43	Oral lipid tolerance 90min	6.26184e-08	4.09673e-05	1.29863	P	Metabolon HD4 [nt-ms]	Lipids	Primary Bile Acid Metabolism
OLTT	sebacate (decanedioate)	40	Oral lipid tolerance 0h	46	Oral lipid tolerance 4h	6.57851e-08	4.2218e-05	2.08515	U	Metabolon HD4 [nt-ms]	Lipids	Fatty Acid, Dicarboxylate
OLTT	picolinate	40	Oral lipid tolerance 0h	46	Oral lipid tolerance 4h	6.64226e-08	4.2218e-05	0.806437	U	Metabolon HD4 [nt-ms]	Amino Acids	Tryptophan Metabolism
OLTT	caffeine	40	Oral lipid tolerance 0h	46	Oral lipid tolerance 4h	6.65949e-08	4.2218e-05	1.19286	P	Metabolon HD4 [nt-ms]	Xenobiotics	Xanthine Metabolism
OLTT	glycochenodeoxycholate glucuronide (1)	40	Oral lipid tolerance 0h	46	Oral lipid tolerance 4h	6.73589e-08	4.2218e-05	1.4088	P	Metabolon HD4 [nt-ms]	Lipids	Primary Bile Acid Metabolism
OLTT	glycochenodeoxycholate	40	Oral lipid tolerance 0h	43	Oral lipid tolerance 90min	8.46932e-08	5.05139e-05	3.26429	P	Metabolon HD4 [nt-ms]	Lipids	Primary Bile Acid Metabolism
OLTT	hydantoin-5-propionic acid	40	Oral lipid tolerance 0h	43	Oral lipid tolerance 90min	8.54294e-08	5.07491e-05	0.742664	P	Metabolon HD4 [nt-ms]	Amino Acids	Histidine Metabolism
OLTT	orotate	40	Oral lipid tolerance 0h	43	Oral lipid tolerance 90min	9.1591e-08	5.33426e-05	0.374695	P	Metabolon HD4 [nt-ms]	Nucleotides	Pyrimidine Metabolism, Orotate containing
OLTT	taurochenodeoxycholate	40	Oral lipid tolerance 0h	42	Oral lipid tolerance 60min	9.59223e-08	5.48441e-05	3.6777	P	Metabolon HD4 [nt-ms]	Lipids	Primary Bile Acid Metabolism
OLTT	indoleacetate	40	Oral lipid tolerance 0h	46	Oral lipid tolerance 4h	9.60663e-08	5.48441e-05	2.29126	U	Metabolon HD4 [nt-ms]	Amino Acids	Tryptophan Metabolism
OLTT	xanthine	40	Oral lipid tolerance 0h	46	Oral lipid tolerance 4h	9.7327e-08	5.51688e-05	-0.802445	P	Metabolon HD4 [nt-ms]	Nucleotides	Purine Metabolism, (Hypo)Xanthine/Inosine containing
OLTT	2-hydroxyoctanoate	40	Oral lipid tolerance 0h	45	Oral lipid tolerance 3h	1.14269e-07	6.23907e-05	0.89298	P	Metabolon HD4 [nt-ms]	Lipids	Fatty Acid, Monohydroxy
OLTT	5-acetylamino-6-formylamino-3-methyluracil	40	Oral lipid tolerance 0h	46	Oral lipid tolerance 4h	1.16125e-07	6.29412e-05	-1.72427	U	Metabolon HD4 [nt-ms]	Xenobiotics	Xanthine Metabolism
OLTT	pro-hydroxy-pro	40	Oral lipid tolerance 0h	43	Oral lipid tolerance 90min	1.1816e-07	6.35804e-05	-0.462789	P	Metabolon HD4 [nt-ms]	Amino Acids	Urea cycle; Arginine and Proline Metabolism
OLTT	choline phosphate	40	Oral lipid tolerance 0h	46	Oral lipid tolerance 4h	1.25808e-07	6.62556e-05	-2.64893	U	Metabolon HD4 [nt-ms]	Lipids	Phospholipid Metabolism
OLTT	5-acetylamino-6-amino-3-methyluracil	40	Oral lipid tolerance 0h	46	Oral lipid tolerance 4h	1.26484e-07	6.6376e-05	-0.560026	U	Metabolon HD4 [nt-ms]	Xenobiotics	Xanthine Metabolism
OLTT	glycocholate	40	Oral lipid tolerance 0h	42	Oral lipid tolerance 60min	1.2745e-07	6.66473e-05	3.41763	P	Metabolon HD4 [nt-ms]	Lipids	Primary Bile Acid Metabolism
OLTT	2-hydroxydecanoate	40	Oral lipid tolerance 0h	44	Oral lipid tolerance 120min	1.33955e-07	6.88372e-05	1.08376	P	Metabolon HD4 [nt-ms]	Lipids	Fatty Acid, Monohydroxy
OLTT	chylomicrons A (particlesize = 100-150 nm)	40	Oral lipid tolerance 0h	46	Oral lipid tolerance 4h	1.36115e-07	6.92286e-05	1.41487	P	numares (Lipofit) [NMR]	Lipoprotein	Chylomicron
OLTT	taurocholate	40	Oral lipid tolerance 0h	43	Oral lipid tolerance 90min	1.36733e-07	6.93054e-05	4.16339	P	Metabolon HD4 [nt-ms]	Lipids	Primary Bile Acid Metabolism
OLTT	xanthine	40	Oral lipid tolerance 0h	45	Oral lipid tolerance 3h	1.49023e-07	7.42674e-05	-0.757144	P	Metabolon HD4 [nt-ms]	Nucleotides	Purine Metabolism, (Hypo)Xanthine/Inosine containing
OLTT	1-linoleoyl-GPE (18:2)*	40	Oral lipid tolerance 0h	46	Oral lipid tolerance 4h	1.54006e-07	7.61062e-05	0.91348	P	Metabolon HD4 [nt-ms]	Lipids	Lysolipid
OLTT	hexanoylglycine	40	Oral lipid tolerance 0h	46	Oral lipid tolerance 4h	1.56125e-07	7.65228e-05	-0.856647	U	Metabolon HD4 [nt-ms]	Lipids	Fatty Acid Metabolism (Acyl Glycine)
OLTT	caffeine	40	Oral lipid tolerance 0h	43	Oral lipid tolerance 90min	1.59052e-07	7.77012e-05	1.31486	P	Metabolon HD4 [nt-ms]	Xenobiotics	Xanthine Metabolism
OLTT	laurate (12:0)	40	Oral lipid tolerance 0h	44	Oral lipid tolerance 120min	1.69103e-07	8.08895e-05	-1.90218	P	Metabolon HD4 [nt-ms]	Lipids	Medium Chain Fatty Acid
OLTT	choline	40	Oral lipid tolerance 0h	43	Oral lipid tolerance 90min	1.74872e-07	8.26035e-05	0.307923	P	Metabolon HD4 [nt-ms]	Lipids	Phospholipid Metabolism
OLTT	3-hydroxy-3-methylglutarate	40	Oral lipid tolerance 0h	43	Oral lipid tolerance 90min	1.78586e-07	8.37724e-05	1.31344	P	Metabolon HD4 [nt-ms]	Lipids	Mevalonate Metabolism
OLTT	3-methylhistidine	40	Oral lipid tolerance 0h	46	Oral lipid tolerance 4h	1.78813e-07	8.37724e-05	-0.621213	U	Metabolon HD4 [nt-ms]	Amino Acids	Histidine Metabolism
OLTT	3-hydroxypyridine sulfate	40	Oral lipid tolerance 0h	44	Oral lipid tolerance 120min	1.83334e-07	8.49231e-05	1.56816	P	Metabolon HD4 [nt-ms]	Xenobiotics	Chemical
OLTT	suberoyl carnitine	40	Oral lipid tolerance 0h	45	Oral lipid tolerance 3h	2.01935e-07	9.17119e-05	-0.753622	P	Metabolon HD4 [nt-ms]	Lipids	Fatty Acid Metabolism (Acyl Carnitine)
OLTT	chylomicrons A (particlesize = 100-150 nm)	40	Oral lipid tolerance 0h	45	Oral lipid tolerance 3h	2.38127e-07	0.00010221	1.31404	P	numares (Lipofit) [NMR]	Lipoprotein	Chylomicron
OLTT	Very Low Density Lipoprotein B (particlesize = 60-80 nm)	40	Oral lipid tolerance 0h	44	Oral lipid tolerance 120min	2.49926e-07	0.000105147	1.19385	P	numares (Lipofit) [NMR]	Lipoprotein	Very Low Density Lipoprotein
OLTT	guanidinoacetate	40	Oral lipid tolerance 0h	42	Oral lipid tolerance 60min	2.70902e-07	0.000111274	-0.180378	P	Metabolon HD4 [nt-ms]	Amino Acids	Creatine Metabolism
OLTT	3-hydroxymyristate	40	Oral lipid tolerance 0h	44	Oral lipid tolerance 120min	2.77931e-07	0.000113142	-0.666306	P	Metabolon HD4 [nt-ms]	Lipids	Fatty Acid, Monohydroxy
OLTT	glycochenodeoxycholate glucuronide (1)	40	Oral lipid tolerance 0h	45	Oral lipid tolerance 3h	2.81792e-07	0.000113721	1.4991	P	Metabolon HD4 [nt-ms]	Lipids	Primary Bile Acid Metabolism
OLTT	TAG55:4-FA18:1	40	Oral lipid tolerance 0h	44	Oral lipid tolerance 120min	2.83666e-07	0.000114168	2.05071	P	Lipidyzer [nt-ms]	Lipids	Triacylglycerol
OLTT	chylomicrons B (particlesize > 150 nm)	40	Oral lipid tolerance 0h	44	Oral lipid tolerance 120min	2.91642e-07	0.000115499	1.24533	P	numares (Lipofit) [NMR]	Lipoprotein	Chylomicron
OLTT	glycoursodeoxycholate	40	Oral lipid tolerance 0h	43	Oral lipid tolerance 90min	2.96638e-07	0.000115932	2.71781	P	Metabolon HD4 [nt-ms]	Lipids	Secondary Bile Acid Metabolism
OLTT	2-methylcitrate	40	Oral lipid tolerance 0h	46	Oral lipid tolerance 4h	3.08541e-07	0.000119218	-0.634241	U	Metabolon HD4 [nt-ms]	Energy	TCA Cycle
OLTT	taurocholate	40	Oral lipid tolerance 0h	42	Oral lipid tolerance 60min	3.10095e-07	0.000119308	3.71912	P	Metabolon HD4 [nt-ms]	Lipids	Primary Bile Acid Metabolism
OLTT	glycoursodeoxycholate	40	Oral lipid tolerance 0h	42	Oral lipid tolerance 60min	3.14498e-07	0.000120378	2.49479	P	Metabolon HD4 [nt-ms]	Lipids	Secondary Bile Acid Metabolism
OLTT	1,7-dimethylurate	40	Oral lipid tolerance 0h	46	Oral lipid tolerance 4h	3.17041e-07	0.000120729	-0.678214	U	Metabolon HD4 [nt-ms]	Xenobiotics	Xanthine Metabolism
OLTT	guanidinoacetate	40	Oral lipid tolerance 0h	44	Oral lipid tolerance 120min	3.19877e-07	0.000121332	-0.283848	P	Metabolon HD4 [nt-ms]	Amino Acids	Creatine Metabolism
OLTT	theobromine	40	Oral lipid tolerance 0h	45	Oral lipid tolerance 3h	3.29519e-07	0.000123893	0.434975	P	Metabolon HD4 [nt-ms]	Xenobiotics	Xanthine Metabolism
OLTT	1-oleoyl-GPE (18:1)	40	Oral lipid tolerance 0h	44	Oral lipid tolerance 120min	3.34715e-07	0.000125212	0.978618	P	Metabolon HD4 [nt-ms]	Lipids	Lysolipid
OGTT	insulin	21	Oral glucose tolerance 0h	23	Oral glucose tolerance 30min	1.11151e-11	6.78396e-08	3.08577	P	In-house biochemistry [chem.]	Peptides	Peptide Hormone
OGTT	insulin	21	Oral glucose tolerance 0h	24	Oral glucose tolerance 45min	7.20707e-10	8.49473e-07	2.69055	P	In-house biochemistry [chem.]	Peptides	Peptide Hormone
OGTT	leucine or isoleucine	21	Oral glucose tolerance 0h	26	Oral glucose tolerance 90min	1.48443e-09	1.36929e-06	-0.613037	P	Biocrates p150 [t-ms]	Amino Acids	Leucine, Isoleucine and Valine Metabolism
OGTT	insulin	21	Oral glucose tolerance 0h	22	Oral glucose tolerance 15min	2.72136e-09	2.13838e-06	2.3401	P	In-house biochemistry [chem.]	Peptides	Peptide Hormone
OGTT	mannose	21	Oral glucose tolerance 0h	27	Oral glucose tolerance 120min	7.13383e-09	4.12575e-06	-1.112	P	Metabolon HD4 [nt-ms]	Carbohydrates	Fructose, Mannose and Galactose Metabolism
OGTT	O-acetylhomoserine	21	Oral glucose tolerance 0h	27	Oral glucose tolerance 120min	7.5739e-09	4.32989e-06	-0.604983	P	Metabolon HD4 [nt-ms]	Amino Acids	Glycine, Serine and Threonine Metabolism
OGTT	leucine or isoleucine	21	Oral glucose tolerance 0h	27	Oral glucose tolerance 120min	1.15382e-08	5.61821e-06	-0.691013	P	Biocrates p150 [t-ms]	Amino Acids	Leucine, Isoleucine and Valine Metabolism
OGTT	5-dodecenoate (12:1n7)	21	Oral glucose tolerance 0h	27	Oral glucose tolerance 120min	1.26771e-08	6.03525e-06	-1.55129	P	Metabolon HD4 [nt-ms]	Lipids	Medium Chain Fatty Acid
OGTT	O-acetylhomoserine	21	Oral glucose tolerance 0h	26	Oral glucose tolerance 90min	3.25272e-08	1.10289e-05	-0.577461	P	Metabolon HD4 [nt-ms]	Amino Acids	Glycine, Serine and Threonine Metabolism
OGTT	glucose	21	Oral glucose tolerance 0h	22	Oral glucose tolerance 15min	8.0125e-08	2.00362e-05	0.521444	P	In-house biochemistry [chem.]	Carbohydrates	Glycolysis, Gluconeogenesis, and Pyruvate Metabolism
OGTT	leucine or isoleucine	21	Oral glucose tolerance 0h	25	Oral glucose tolerance 60min	8.41893e-08	2.05644e-05	-0.375994	P	Biocrates p150 [t-ms]	Amino Acids	Leucine, Isoleucine and Valine Metabolism
OGTT	3-methyl-2-oxovalerate	21	Oral glucose tolerance 0h	27	Oral glucose tolerance 120min	8.74442e-08	2.12862e-05	-0.798031	P	Metabolon HD4 [nt-ms]	Amino Acids	Leucine, Isoleucine and Valine Metabolism
OGTT	5-dodecenoate (12:1n7)	21	Oral glucose tolerance 0h	26	Oral glucose tolerance 90min	9.18467e-08	2.20717e-05	-1.57912	P	Metabolon HD4 [nt-ms]	Lipids	Medium Chain Fatty Acid
OGTT	O-acetylhomoserine	21	Oral glucose tolerance 0h	24	Oral glucose tolerance 45min	9.90229e-08	2.29933e-05	-0.292609	P	Metabolon HD4 [nt-ms]	Amino Acids	Glycine, Serine and Threonine Metabolism
OGTT	3-hydroxyoctanoate	21	Oral glucose tolerance 0h	25	Oral glucose tolerance 60min	1.17673e-07	2.5587e-05	-0.871129	P	Metabolon HD4 [nt-ms]	Lipids	Fatty Acid, Monohydroxy
OGTT	mannose	21	Oral glucose tolerance 0h	26	Oral glucose tolerance 90min	1.19111e-07	2.57488e-05	-1.02557	P	Metabolon HD4 [nt-ms]	Carbohydrates	Fructose, Mannose and Galactose Metabolism
OGTT	caprate (10:0)	21	Oral glucose tolerance 0h	27	Oral glucose tolerance 120min	1.20785e-07	2.60348e-05	-1.09538	P	Metabolon HD4 [nt-ms]	Lipids	Medium Chain Fatty Acid
OGTT	lactate	21	Oral glucose tolerance 0h	25	Oral glucose tolerance 60min	1.3917e-07	2.85083e-05	0.600636	P	Metabolon HD4 [nt-ms]	Carbohydrates	Glycolysis, Gluconeogenesis, and Pyruvate Metabolism
OGTT	laurate (12:0)	21	Oral glucose tolerance 0h	27	Oral glucose tolerance 120min	1.60524e-07	3.15503e-05	-1.22028	P	Metabolon HD4 [nt-ms]	Lipids	Medium Chain Fatty Acid
OGTT	H1 (hexose)	21	Oral glucose tolerance 0h	23	Oral glucose tolerance 30min	1.69465e-07	3.28988e-05	0.615745	P	Biocrates p150 [t-ms]	Carbohydrates	Glycolysis, Gluconeogenesis, and Pyruvate Metabolism
OGTT	glucose	21	Oral glucose tolerance 0h	23	Oral glucose tolerance 30min	1.73068e-07	3.32505e-05	0.63879	P	In-house biochemistry [chem.]	Carbohydrates	Glycolysis, Gluconeogenesis, and Pyruvate Metabolism
OGTT	cortisol	21	Oral glucose tolerance 0h	26	Oral glucose tolerance 90min	1.74324e-07	3.34487e-05	-0.775211	P	Metabolon HD4 [nt-ms]	Lipids	Steroid
OGTT	3-hydroxyoctanoate	21	Oral glucose tolerance 0h	27	Oral glucose tolerance 120min	2.12078e-07	3.79472e-05	-1.14279	P	Metabolon HD4 [nt-ms]	Lipids	Fatty Acid, Monohydroxy
OGTT	insulin	21	Oral glucose tolerance 0h	26	Oral glucose tolerance 90min	2.64703e-07	4.46215e-05	1.63094	P	In-house biochemistry [chem.]	Peptides	Peptide Hormone
OGTT	myristoleoylcarnitine*	21	Oral glucose tolerance 0h	27	Oral glucose tolerance 120min	2.73656e-07	4.55108e-05	-1.05251	P	Metabolon HD4 [nt-ms]	Lipids	Fatty Acid Metabolism (Acyl Carnitine)
OGTT	mannose	21	Oral glucose tolerance 0h	25	Oral glucose tolerance 60min	2.92358e-07	4.75561e-05	-0.734036	P	Metabolon HD4 [nt-ms]	Carbohydrates	Fructose, Mannose and Galactose Metabolism
OGTT	hexanoylcarnitine	21	Oral glucose tolerance 0h	27	Oral glucose tolerance 120min	3.25745e-07	5.15197e-05	-0.899431	P	Metabolon HD4 [nt-ms]	Lipids	Fatty Acid Metabolism (Acyl Carnitine)
PAT	lactate	33	Lunch SLD 4h/Physical activity 0h	35	Physical activity 30min	1.31663e-09	1.62946e-06	2.22234	P	Metabolon HD4 [nt-ms]	Carbohydrates	Glycolysis, Gluconeogenesis, and Pyruvate Metabolism
PAT	lactate	33	Lunch SLD 4h/Physical activity 0h	34	Physical activity 15min	1.96137e-09	2.08062e-06	2.0337	P	In-house biochemistry [chem.]	Carbohydrates	Glycolysis, Gluconeogenesis, and Pyruvate Metabolism
PAT	lactate	33	Lunch SLD 4h/Physical activity 0h	34	Physical activity 15min	3.06023e-09	2.75443e-06	1.73571	P	Metabolon HD4 [nt-ms]	Carbohydrates	Glycolysis, Gluconeogenesis, and Pyruvate Metabolism
PAT	succinate	33	Lunch SLD 4h/Physical activity 0h	35	Physical activity 30min	3.31094e-09	2.82594e-06	2.08731	P	Metabolon HD4 [nt-ms]	Energy	TCA Cycle
PAT	glycerol	33	Lunch SLD 4h/Physical activity 0h	35	Physical activity 30min	8.45803e-09	5.159e-06	1.34881	P	Metabolon HD4 [nt-ms]	Lipids	Glycerolipid Metabolism
PAT	C2 (acetylcarnitine)	33	Lunch SLD 4h/Physical activity 0h	34	Physical activity 15min	8.73646e-09	5.25291e-06	0.483819	P	Biocrates p150 [t-ms]	Lipids	Fatty Acid Metabolism (Acyl Carnitine)
PAT	pyruvate	33	Lunch SLD 4h/Physical activity 0h	35	Physical activity 30min	9.81687e-09	5.76254e-06	0.840609	P	Metabolon HD4 [nt-ms]	Carbohydrates	Glycolysis, Gluconeogenesis, and Pyruvate Metabolism
PAT	lactate	33	Lunch SLD 4h/Physical activity 0h	35	Physical activity 30min	1.07029e-08	6.12041e-06	2.51986	P	In-house biochemistry [chem.]	Carbohydrates	Glycolysis, Gluconeogenesis, and Pyruvate Metabolism
PAT	adenosine 3',5'-cyclic monophosphate (cAMP)	33	Lunch SLD 4h/Physical activity 0h	35	Physical activity 30min	1.44694e-08	7.59321e-06	0.92651	P	Metabolon HD4 [nt-ms]	Nucleotides	Purine Metabolism, Adenine containing
PAT	N-acetylmethionine	33	Lunch SLD 4h/Physical activity 0h	35	Physical activity 30min	2.66925e-08	1.12299e-05	0.623029	P	Metabolon HD4 [nt-ms]	Amino Acids	Methionine, Cysteine, SAM and Taurine Metabolism
PAT	succinate	33	Lunch SLD 4h/Physical activity 0h	34	Physical activity 15min	3.68373e-08	1.43968e-05	1.20385	P	Metabolon HD4 [nt-ms]	Energy	TCA Cycle
PAT	C2 (acetylcarnitine)	33	Lunch SLD 4h/Physical activity 0h	35	Physical activity 30min	4.6589e-08	1.65386e-05	1.00796	P	Biocrates p150 [t-ms]	Lipids	Fatty Acid Metabolism (Acyl Carnitine)
PAT	acetylcarnitine	33	Lunch SLD 4h/Physical activity 0h	35	Physical activity 30min	8.56559e-08	2.51276e-05	0.95442	P	Metabolon HD4 [nt-ms]	Lipids	Fatty Acid Metabolism (Acyl Carnitine)
PAT	malate	33	Lunch SLD 4h/Physical activity 0h	35	Physical activity 30min	9.69823e-08	2.70333e-05	1.321	P	Metabolon HD4 [nt-ms]	Energy	TCA Cycle
PAT	C8:1 (octenoylcarnitine)	33	Lunch SLD 4h/Physical activity 0h	35	Physical activity 30min	1.0335e-07	2.82665e-05	0.426218	P	Biocrates p150 [t-ms]	Lipids	Fatty Acid Metabolism (Acyl Carnitine)
PAT	palmitoylcholine	33	Lunch SLD 4h/Physical activity 0h	35	Physical activity 30min	1.33189e-07	3.35212e-05	-3.38735	P	Metabolon HD4 [nt-ms]	Lipids	Fatty Acid Metabolism (Acyl Carnitine)
PAT	C4 (butyrylcarnitine)	33	Lunch SLD 4h/Physical activity 0h	35	Physical activity 30min	1.57515e-07	3.79754e-05	0.299407	P	Biocrates p150 [t-ms]	Lipids	Fatty Acid Metabolism (also BCAA Metabolism)
PAT	3-hydroxyhippurate	33	Lunch SLD 4h/Physical activity 0h	35	Physical activity 30min	2.1564e-07	4.71651e-05	0.863101	P	Metabolon HD4 [nt-ms]	Xenobiotics	Benzoate Metabolism
PAT	N-acetylleucine	33	Lunch SLD 4h/Physical activity 0h	35	Physical activity 30min	2.38404e-07	5.07753e-05	0.576136	P	Metabolon HD4 [nt-ms]	Amino Acids	Leucine, Isoleucine and Valine Metabolism
PAT	pyridoxate	33	Lunch SLD 4h/Physical activity 0h	35	Physical activity 30min	2.43143e-07	5.14383e-05	0.590485	P	Metabolon HD4 [nt-ms]	Cofactors and Vitamins	Vitamin B6 Metabolism
PAT	3-hydroxybutyrylcarnitine (1)	33	Lunch SLD 4h/Physical activity 0h	35	Physical activity 30min	2.89948e-07	5.75074e-05	0.592906	P	Metabolon HD4 [nt-ms]	Lipids	Fatty Acid Metabolism (Acyl Carnitine)
Fasting	4-acetamidophenylglucuronide	1	Fasting 12h	10	Fasting 36h/Fasting recovery 0h	8.15937e-11	9.11465e-08	-3.11784	U	Metabolon HD4 [nt-ms]	Xenobiotics	Drug
Fasting	alanine	1	Fasting 12h	10	Fasting 36h/Fasting recovery 0h	1.45804e-13	1.08268e-09	-1.71558	U	Chenomx [NMR]	Amino Acids	Alanine and Aspartate Metabolism
Fasting	alanine	1	Fasting 12h	9	Fasting 28h	2.25591e-11	3.94153e-08	-1.43525	U	Chenomx [NMR]	Amino Acids	Alanine and Aspartate Metabolism
Fasting	O-acetylhomoserine	1	Fasting 12h	6	Fasting 22h	6.32173e-14	6.70609e-10	-2.58177	P	Metabolon HD4 [nt-ms]	Amino Acids	Glycine, Serine and Threonine Metabolism
Fasting	O-acetylhomoserine	1	Fasting 12h	7	Fasting 24h	8.42548e-14	8.3419e-10	-2.89487	P	Metabolon HD4 [nt-ms]	Amino Acids	Glycine, Serine and Threonine Metabolism
Fasting	O-acetylhomoserine	1	Fasting 12h	4	Fasting 18h	6.44965e-13	3.00843e-09	-1.61253	P	Metabolon HD4 [nt-ms]	Amino Acids	Glycine, Serine and Threonine Metabolism
Fasting	O-acetylhomoserine	1	Fasting 12h	5	Fasting 20h	1.08156e-12	4.09704e-09	-2.09464	P	Metabolon HD4 [nt-ms]	Amino Acids	Glycine, Serine and Threonine Metabolism
Fasting	O-acetylhomoserine	1	Fasting 12h	8	Fasting 26h	1.49941e-12	5.1786e-09	-3.25737	P	Metabolon HD4 [nt-ms]	Amino Acids	Glycine, Serine and Threonine Metabolism
Fasting	O-acetylhomoserine	1	Fasting 12h	3	Fasting 16h	6.74453e-12	1.60647e-08	-1.0734	P	Metabolon HD4 [nt-ms]	Amino Acids	Glycine, Serine and Threonine Metabolism
Fasting	O-acetylhomoserine	1	Fasting 12h	9	Fasting 28h	2.74572e-11	4.33801e-08	-3.65061	P	Metabolon HD4 [nt-ms]	Amino Acids	Glycine, Serine and Threonine Metabolism
Fasting	O-acetylhomoserine	1	Fasting 12h	2	Fasting 14h	3.8835e-11	5.36531e-08	-0.515281	P	Metabolon HD4 [nt-ms]	Amino Acids	Glycine, Serine and Threonine Metabolism
Fasting	3-methylhistidine	1	Fasting 12h	10	Fasting 36h/Fasting recovery 0h	8.02968e-13	3.61365e-09	-1.50792	P	Metabolon HD4 [nt-ms]	Amino Acids	Histidine Metabolism
Fasting	3-methylhistidine	1	Fasting 12h	7	Fasting 24h	9.01881e-13	3.87213e-09	-0.778935	P	Metabolon HD4 [nt-ms]	Amino Acids	Histidine Metabolism
Fasting	3-methylhistidine	1	Fasting 12h	9	Fasting 28h	1.51534e-11	2.87874e-08	-1.03522	P	Metabolon HD4 [nt-ms]	Amino Acids	Histidine Metabolism
Fasting	3-methylhistidine	1	Fasting 12h	8	Fasting 26h	3.93785e-11	5.36531e-08	-0.919684	P	Metabolon HD4 [nt-ms]	Amino Acids	Histidine Metabolism
Fasting	3-methylhistidine	1	Fasting 12h	6	Fasting 22h	8.13592e-11	9.11465e-08	-0.670841	P	Metabolon HD4 [nt-ms]	Amino Acids	Histidine Metabolism
Fasting	cystathionine	1	Fasting 12h	7	Fasting 24h	6.81016e-12	1.60647e-08	-0.724691	P	Metabolon HD4 [nt-ms]	Amino Acids	Methionine, Cysteine, SAM and Taurine Metabolism
Fasting	tyramine O-sulfate	1	Fasting 12h	10	Fasting 36h/Fasting recovery 0h	1.13108e-12	4.09704e-09	-1.80964	U	Metabolon HD4 [nt-ms]	Amino Acids	Phenylalanine and Tyrosine Metabolism
Fasting	trigonelline (N'-methylnicotinate)	1	Fasting 12h	10	Fasting 36h/Fasting recovery 0h	4.85184e-11	6.10642e-08	-2.01177	P	Metabolon HD4 [nt-ms]	Cofactors and Vitamins	Nicotinate and Nicotinamide Metabolism
Fasting	fumarate	1	Fasting 12h	9	Fasting 28h	6.81479e-12	1.60647e-08	1.73022	U	Metabolon HD4 [nt-ms]	Energy	TCA Cycle
Fasting	3-hydroxysuberate	1	Fasting 12h	10	Fasting 36h/Fasting recovery 0h	3.98643e-12	1.11704e-08	3.57837	U	Metabolon HD4 [nt-ms]	Lipids	Fatty Acid, Monohydroxy
Fasting	allantoic acid	1	Fasting 12h	7	Fasting 24h	3.66547e-11	5.30632e-08	-2.47054	U	Metabolon HD4 [nt-ms]	Nucleotides	Purine Metabolism, (Hypo)Xanthine/Inosine containing
Fasting	3-ureidopropionate	1	Fasting 12h	9	Fasting 28h	2.10582e-11	3.7231e-08	1.05165	U	Metabolon HD4 [nt-ms]	Nucleotides	Pyrimidine Metabolism, Uracil containing
Fasting	3-ureidopropionate	1	Fasting 12h	10	Fasting 36h/Fasting recovery 0h	5.57384e-11	6.72993e-08	1.1599	U	Metabolon HD4 [nt-ms]	Nucleotides	Pyrimidine Metabolism, Uracil containing
Fasting	catechol sulfate	1	Fasting 12h	10	Fasting 36h/Fasting recovery 0h	2.23351e-14	3.77479e-10	-4.4959	P	Metabolon HD4 [nt-ms]	Xenobiotics	Benzoate Metabolism
Fasting	O-methylcatechol sulfate	1	Fasting 12h	8	Fasting 26h	5.67993e-14	6.70609e-10	-2.88961	P	Metabolon HD4 [nt-ms]	Xenobiotics	Benzoate Metabolism
Fasting	catechol sulfate	1	Fasting 12h	9	Fasting 28h	1.06491e-13	9.14369e-10	-3.65294	P	Metabolon HD4 [nt-ms]	Xenobiotics	Benzoate Metabolism
Fasting	O-methylcatechol sulfate	1	Fasting 12h	9	Fasting 28h	1.10824e-13	9.14369e-10	-3.10636	P	Metabolon HD4 [nt-ms]	Xenobiotics	Benzoate Metabolism
Fasting	O-methylcatechol sulfate	1	Fasting 12h	7	Fasting 24h	5.07078e-13	2.5968e-09	-2.54155	P	Metabolon HD4 [nt-ms]	Xenobiotics	Benzoate Metabolism
Fasting	O-methylcatechol sulfate	1	Fasting 12h	6	Fasting 22h	5.38183e-13	2.66422e-09	-2.15967	P	Metabolon HD4 [nt-ms]	Xenobiotics	Benzoate Metabolism
Fasting	catechol sulfate	1	Fasting 12h	8	Fasting 26h	2.92395e-12	9.2392e-09	-3.31388	P	Metabolon HD4 [nt-ms]	Xenobiotics	Benzoate Metabolism
Fasting	O-methylcatechol sulfate	1	Fasting 12h	10	Fasting 36h/Fasting recovery 0h	3.75515e-12	1.07247e-08	-2.78894	U	Metabolon HD4 [nt-ms]	Xenobiotics	Benzoate Metabolism
Fasting	catechol sulfate	1	Fasting 12h	6	Fasting 22h	4.14581e-12	1.14019e-08	-2.49545	P	Metabolon HD4 [nt-ms]	Xenobiotics	Benzoate Metabolism
Fasting	4-vinylphenol sulfate	1	Fasting 12h	9	Fasting 28h	5.70231e-12	1.43536e-08	-1.80599	P	Metabolon HD4 [nt-ms]	Xenobiotics	Benzoate Metabolism
Fasting	catechol sulfate	1	Fasting 12h	10	Fasting 36h/Fasting recovery 0h	8.33273e-12	1.87502e-08	-3.17489	U	Metabolon HD4 [nt-ms]	Xenobiotics	Benzoate Metabolism
Fasting	O-methylcatechol sulfate	1	Fasting 12h	10	Fasting 36h/Fasting recovery 0h	1.21802e-11	2.44446e-08	-3.74914	P	Metabolon HD4 [nt-ms]	Xenobiotics	Benzoate Metabolism
Fasting	4-vinylphenol sulfate	1	Fasting 12h	8	Fasting 26h	2.65939e-11	4.32284e-08	-1.53381	P	Metabolon HD4 [nt-ms]	Xenobiotics	Benzoate Metabolism
Fasting	O-methylcatechol sulfate	1	Fasting 12h	9	Fasting 28h	2.66099e-11	4.32284e-08	-2.28865	U	Metabolon HD4 [nt-ms]	Xenobiotics	Benzoate Metabolism
Fasting	catechol sulfate	1	Fasting 12h	7	Fasting 24h	2.67791e-11	4.32284e-08	-2.94792	P	Metabolon HD4 [nt-ms]	Xenobiotics	Benzoate Metabolism
Fasting	4-vinylphenol sulfate	1	Fasting 12h	6	Fasting 22h	3.08955e-11	4.73026e-08	-0.984481	P	Metabolon HD4 [nt-ms]	Xenobiotics	Benzoate Metabolism
Fasting	O-methylcatechol sulfate	1	Fasting 12h	5	Fasting 20h	4.08607e-11	5.46694e-08	-1.71802	P	Metabolon HD4 [nt-ms]	Xenobiotics	Benzoate Metabolism
Fasting	4-vinylphenol sulfate	1	Fasting 12h	7	Fasting 24h	4.55318e-11	5.88001e-08	-1.21902	P	Metabolon HD4 [nt-ms]	Xenobiotics	Benzoate Metabolism
Fasting	3-methyl catechol sulfate (1)	1	Fasting 12h	10	Fasting 36h/Fasting recovery 0h	6.81644e-11	7.97105e-08	-3.49513	U	Metabolon HD4 [nt-ms]	Xenobiotics	Benzoate Metabolism
Fasting	1,2,3-benzenetriol sulfate (2)	1	Fasting 12h	9	Fasting 28h	2.5338e-11	4.26848e-08	-5.04233	U	Metabolon HD4 [nt-ms]	Xenobiotics	Chemical
Fasting	2-aminophenol sulfate	1	Fasting 12h	10	Fasting 36h/Fasting recovery 0h	3.71542e-11	5.30632e-08	-3.97394	P	Metabolon HD4 [nt-ms]	Xenobiotics	Chemical
Fasting	2-aminophenol sulfate	1	Fasting 12h	10	Fasting 36h/Fasting recovery 0h	7.94927e-11	9.11465e-08	-2.83089	U	Metabolon HD4 [nt-ms]	Xenobiotics	Chemical
Fasting	2-acetamidophenol sulfate	1	Fasting 12h	10	Fasting 36h/Fasting recovery 0h	3.04686e-11	4.7135e-08	-2.49791	U	Metabolon HD4 [nt-ms]	Xenobiotics	Drug
Fasting	2-hydroxyacetaminophen sulfate*	1	Fasting 12h	10	Fasting 36h/Fasting recovery 0h	4.59751e-11	5.88608e-08	-1.3989	U	Metabolon HD4 [nt-ms]	Xenobiotics	Drug
Fasting	N-(2-furoyl)glycine	1	Fasting 12h	9	Fasting 28h	4.40788e-13	2.48849e-09	-2.99728	U	Metabolon HD4 [nt-ms]	Xenobiotics	Food Component/Plant
Fasting	N-(2-furoyl)glycine	1	Fasting 12h	7	Fasting 24h	3.12169e-12	9.46138e-09	-2.57322	U	Metabolon HD4 [nt-ms]	Xenobiotics	Food Component/Plant
Fasting	N-(2-furoyl)glycine	1	Fasting 12h	10	Fasting 36h/Fasting recovery 0h	2.55801e-11	4.26848e-08	-3.35694	U	Metabolon HD4 [nt-ms]	Xenobiotics	Food Component/Plant
Fasting	N-acetyl-S-allyl-L-cysteine	1	Fasting 12h	10	Fasting 36h/Fasting recovery 0h	3.89323e-11	5.36531e-08	-3.44449	U	Metabolon HD4 [nt-ms]	Xenobiotics	Food Component/Plant
