# Supplementary material for: The HuMet Repository: Watching human metabolism at work
Source: Cell Rep. Author manuscript; Available in PMC 2024 Oct 28. (PMC11513335; doi:10.1016/j.celrep.2024.114416)
Supplement: 3 [file NIHMS2019468-supplement-3.xlsx]

## Sheet: S3 PW distances plasma GGM
Supplementary Table 3: Pathway distances of plasma GGM [nt-ms]
Pathway distance	# edges
0	1		This edge connects 1- and 3-methylhistidine, which are wrongly represented by the same ID in KEGG
1	29
2	21
3	5
4	3
5	7
6	2
7	1
10	1
undefined	4
NA_0	55
NA_1	120
NA_2	90
undefined: if both metabolites of the edge were mapped to KEGG metabolites and occur in its human pathway map but are not linked through any route
NA_0: if both metabolites of the edge were mapped to KEGG metabolites but at least one of them does not occur in its human pathway map
NA_1: if one metabolite of the edge was not mappable to KEGG
NA_2: if both metabolite of the edge were not mappable to KEGG
Results from bootsrapping (n=1000)
Pathway distance	# edges	sample
1	1	1
1	2	2
1	2	3
1	2	4
1	2	5
1	2	7
1	1	8
1	3	10
1	1	14
1	1	15
1	3	16
1	1	17
1	2	18
1	1	19
1	3	20
1	1	23
1	2	24
1	1	25
1	2	26
1	3	27
1	2	31
1	2	34
1	3	35
1	2	36
1	1	37
1	1	39
1	1	40
1	1	41
1	3	42
1	2	43
1	1	44
1	2	46
1	1	47
1	1	48
1	2	49
1	2	50
1	2	51
1	2	53
1	1	54
1	2	55
1	1	56
1	2	57
1	1	58
1	2	59
1	2	60
1	1	62
1	1	64
1	2	66
1	1	67
1	2	68
1	1	69
1	1	70
1	2	71
1	1	72
1	2	73
1	1	74
1	1	76
1	1	77
1	2	78
1	1	81
1	3	84
1	2	85
1	1	86
1	1	88
1	1	89
1	1	91
1	1	92
1	1	93
1	3	95
1	1	100
1	1	102
1	2	103
1	1	107
1	1	108
1	2	111
1	2	113
1	1	114
1	3	116
1	2	118
1	1	119
1	2	120
1	2	121
1	2	122
1	1	123
1	1	124
1	1	126
1	1	128
1	1	129
1	1	130
1	3	131
1	1	132
1	1	134
1	1	135
1	2	136
1	1	137
1	2	139
1	2	144
1	1	145
1	1	146
1	3	148
1	2	149
1	2	150
1	1	153
1	3	154
1	1	156
1	2	158
1	2	161
1	1	162
1	1	164
1	3	165
1	2	168
1	1	169
1	1	170
1	1	171
1	1	173
1	2	174
1	1	175
1	2	177
1	3	178
1	2	179
1	3	181
1	1	185
1	2	187
1	3	190
1	4	191
1	2	192
1	1	193
1	2	194
1	2	195
1	1	196
1	1	197
1	1	198
1	3	199
1	1	200
1	2	202
1	1	203
1	3	204
1	1	205
1	1	206
1	2	207
1	1	209
1	2	210
1	3	211
1	1	212
1	1	215
1	1	216
1	2	217
1	1	218
1	1	219
1	2	220
1	1	221
1	2	222
1	2	225
1	2	226
1	1	227
1	4	228
1	2	229
1	3	230
1	1	231
1	1	232
1	1	234
1	2	235
1	1	236
1	1	237
1	2	238
1	3	241
1	2	242
1	1	243
1	2	244
1	1	245
1	1	246
1	2	249
1	1	250
1	2	251
1	3	253
1	1	254
1	2	255
1	1	257
1	4	259
1	2	260
1	2	261
1	2	262
1	4	265
1	2	266
1	2	267
1	2	268
1	1	269
1	2	271
1	1	272
1	1	273
1	2	274
1	2	275
1	1	277
1	2	278
1	1	279
1	2	280
1	3	282
1	2	283
1	1	285
1	2	286
1	2	287
1	1	288
1	1	290
1	1	298
1	3	299
1	1	300
1	2	301
1	2	302
1	1	303
1	2	304
1	3	306
1	1	307
1	5	311
1	1	313
1	1	315
1	3	316
1	2	317
1	2	319
1	2	320
1	2	321
1	1	322
1	1	324
1	1	326
1	2	327
1	1	330
1	1	333
1	1	335
1	1	336
1	1	337
1	1	338
1	1	339
1	1	340
1	1	342
1	1	344
1	2	345
1	1	348
1	2	349
1	2	350
1	1	352
1	2	353
1	1	354
1	1	355
1	3	358
1	1	359
1	2	361
1	1	362
1	1	363
1	1	365
1	1	367
1	1	370
1	1	372
1	1	375
1	1	376
1	2	377
1	1	378
1	2	380
1	1	381
1	2	383
1	2	384
1	1	385
1	1	386
1	1	387
1	1	390
1	2	392
1	3	393
1	1	394
1	1	395
1	1	396
1	3	397
1	2	398
1	3	400
1	1	402
1	1	403
1	2	405
1	2	406
1	1	407
1	1	408
1	1	410
1	2	411
1	1	412
1	3	413
1	1	414
1	1	416
1	1	419
1	3	420
1	2	422
1	1	423
1	1	425
1	1	426
1	1	427
1	1	428
1	1	431
1	1	432
1	1	434
1	1	435
1	3	436
1	1	438
1	1	439
1	3	440
1	1	441
1	2	443
1	2	444
1	2	445
1	3	446
1	1	447
1	1	448
1	1	449
1	2	451
1	1	453
1	1	454
1	1	455
1	2	456
1	2	457
1	2	458
1	6	460
1	1	461
1	1	462
1	1	463
1	1	464
1	2	465
1	1	466
1	2	470
1	1	472
1	1	473
1	3	474
1	1	475
1	1	481
1	1	485
1	2	486
1	1	487
1	1	488
1	1	490
1	2	492
1	2	493
1	1	495
1	4	497
1	2	498
1	1	499
1	1	501
1	1	503
1	2	504
1	1	505
1	1	506
1	1	507
1	1	508
1	1	509
1	2	511
1	2	513
1	1	514
1	3	515
1	1	518
1	3	519
1	1	520
1	1	521
1	1	523
1	1	524
1	1	526
1	2	527
1	2	529
1	1	530
1	1	532
1	1	536
1	2	537
1	3	540
1	1	542
1	1	543
1	1	545
1	2	546
1	1	547
1	1	548
1	1	549
1	1	550
1	2	557
1	2	558
1	3	559
1	1	560
1	2	561
1	1	563
1	1	564
1	4	565
1	1	567
1	1	568
1	2	570
1	1	571
1	1	572
1	1	574
1	1	575
1	2	576
1	1	577
1	1	580
1	1	582
1	2	584
1	1	587
1	4	588
1	1	591
1	1	592
1	1	593
1	1	596
1	2	597
1	1	598
1	1	599
1	1	600
1	1	601
1	2	602
1	1	605
1	2	607
1	1	608
1	1	609
1	3	610
1	2	611
1	1	612
1	1	615
1	1	616
1	2	617
1	2	620
1	2	621
1	2	623
1	1	624
1	3	626
1	1	627
1	1	628
1	1	630
1	2	631
1	1	633
1	1	634
1	2	636
1	2	637
1	1	638
1	1	641
1	2	642
1	2	643
1	1	645
1	1	646
1	1	647
1	1	649
1	1	650
1	1	651
1	1	652
1	3	653
1	1	655
1	1	656
1	1	659
1	3	660
1	2	663
1	1	664
1	2	666
1	2	673
1	1	674
1	2	677
1	2	678
1	3	679
1	1	681
1	2	682
1	4	683
1	1	684
1	1	689
1	1	690
1	1	694
1	2	696
1	4	697
1	2	700
1	1	701
1	1	702
1	2	703
1	2	704
1	1	709
1	4	712
1	1	713
1	1	714
1	1	715
1	2	716
1	1	717
1	1	718
1	2	720
1	1	721
1	1	722
1	1	723
1	1	724
1	1	727
1	1	728
1	1	729
1	4	730
1	2	731
1	1	734
1	3	735
1	1	737
1	2	738
1	1	739
1	2	740
1	1	741
1	1	743
1	1	744
1	3	745
1	1	746
1	1	747
1	1	748
1	2	749
1	2	751
1	2	755
1	2	756
1	2	757
1	1	758
1	1	759
1	1	761
1	3	762
1	3	763
1	1	764
1	2	766
1	1	768
1	2	769
1	2	770
1	1	771
1	3	772
1	1	773
1	1	775
1	1	776
1	1	778
1	1	780
1	2	782
1	1	783
1	1	784
1	1	789
1	1	790
1	1	792
1	1	793
1	1	794
1	2	795
1	1	797
1	2	798
1	1	799
1	2	801
1	3	802
1	1	803
1	1	804
1	4	809
1	1	810
1	1	814
1	1	815
1	1	818
1	1	819
1	1	821
1	1	822
1	2	823
1	1	824
1	1	825
1	2	826
1	3	829
1	1	830
1	2	831
1	1	832
1	1	833
1	1	834
1	1	835
1	1	836
1	1	837
1	2	838
1	1	839
1	2	840
1	1	841
1	1	842
1	1	843
1	1	844
1	3	845
1	3	846
1	3	848
1	1	849
1	3	851
1	2	852
1	1	853
1	2	854
1	1	860
1	1	861
1	1	862
1	1	863
1	1	865
1	2	866
1	1	867
1	1	868
1	2	870
1	1	873
1	1	874
1	2	875
1	1	876
1	2	877
1	1	879
1	1	880
1	1	881
1	1	882
1	2	883
1	3	885
1	1	886
1	2	890
1	3	891
1	2	893
1	2	894
1	2	895
1	1	896
1	1	897
1	2	898
1	2	903
1	1	904
1	1	905
1	1	906
1	1	907
1	2	908
1	1	910
1	1	912
1	3	913
1	1	916
1	1	917
1	3	918
1	1	921
1	1	922
1	2	923
1	3	924
1	2	925
1	1	927
1	1	928
1	1	930
1	1	931
1	2	932
1	1	933
1	1	934
1	1	937
1	1	938
1	1	940
1	1	942
1	1	945
1	1	949
1	1	950
1	2	951
1	1	952
1	2	954
1	1	955
1	1	956
1	1	960
1	1	962
1	1	964
1	1	965
1	2	966
1	1	967
1	2	968
1	2	969
1	2	973
1	1	974
1	2	975
1	2	976
1	1	977
1	2	978
1	1	979
1	3	981
1	1	982
1	1	984
1	2	987
1	1	988
1	2	989
1	1	990
1	1	992
