# Supplementary material for: The HuMet Repository: Watching human metabolism at work
Source: Cell Rep. Author manuscript; Available in PMC 2024 Oct 28. (PMC11513335; doi:10.1016/j.celrep.2024.114416)
Supplement: 4 [file NIHMS2019468-supplement-4.xlsx]

## Sheet: S4 PW distances urine GGM
Supplementary Table 4: Pathway distances of urine GGM [nt-ms]
Pathway distance	# edges
1	16
2	6
3	3
4	4
5	5
6	5
7	3
undefined	3
NA_0	49
NA_1	69
NA_2	64
undefined: if both metabolites of the edge were mapped to KEGG metabolites and occur in its human pathway map but are not linked through any route
NA_0: if both metabolites of the edge were mapped to KEGG metabolites but at least one of them does not occur in its human pathway map
NA_1: if one metabolite of the edge was not mappable to KEGG
NA_2: if both metabolite of the edge were not mappable to KEGG
Results from bootsrapping (n=1000)
Pathway distance	# edges	sample
1	1	8
1	1	10
1	2	11
1	1	12
1	1	15
1	2	16
1	1	17
1	1	19
1	2	20
1	1	23
1	1	26
1	2	28
1	1	29
1	1	30
1	2	31
1	2	33
1	1	36
1	1	42
1	1	45
1	1	46
1	1	50
1	1	51
1	1	53
1	1	54
1	4	55
1	4	57
1	1	58
1	2	59
1	1	61
1	1	62
1	3	64
1	2	67
1	1	69
1	3	70
1	1	72
1	2	74
1	3	76
1	2	77
1	2	79
1	1	84
1	1	85
1	1	86
1	1	87
1	1	90
1	1	92
1	1	97
1	2	99
1	1	101
1	2	102
1	1	104
1	1	105
1	1	108
1	1	109
1	1	110
1	2	111
1	1	113
1	1	116
1	2	117
1	1	118
1	2	119
1	1	120
1	2	121
1	2	122
1	1	123
1	1	127
1	1	130
1	1	131
1	2	133
1	1	136
1	2	138
1	1	141
1	2	142
1	2	144
1	3	149
1	1	150
1	3	152
1	1	154
1	2	157
1	1	158
1	1	159
1	1	162
1	2	164
1	3	165
1	1	168
1	2	169
1	1	170
1	1	171
1	1	172
1	2	173
1	1	174
1	1	180
1	1	181
1	2	182
1	1	183
1	1	184
1	3	187
1	2	188
1	1	191
1	1	193
1	1	194
1	2	195
1	2	196
1	1	197
1	1	198
1	1	199
1	1	201
1	1	202
1	3	203
1	1	207
1	1	209
1	2	210
1	1	212
1	1	214
1	1	216
1	1	218
1	1	220
1	1	222
1	1	225
1	1	227
1	1	228
1	1	230
1	1	233
1	1	235
1	1	237
1	1	238
1	1	241
1	1	242
1	2	244
1	1	245
1	1	247
1	1	248
1	1	249
1	1	254
1	1	255
1	1	261
1	2	263
1	1	266
1	1	268
1	4	269
1	1	272
1	1	273
1	1	274
1	1	275
1	1	276
1	2	277
1	1	278
1	3	282
1	1	283
1	2	284
1	1	286
1	1	287
1	1	290
1	2	292
1	1	295
1	1	297
1	2	299
1	1	300
1	1	303
1	1	304
1	1	306
1	1	314
1	1	315
1	1	316
1	2	317
1	1	321
1	1	322
1	2	323
1	3	324
1	1	328
1	1	329
1	1	330
1	1	331
1	1	332
1	1	334
1	1	335
1	1	338
1	2	339
1	3	342
1	1	343
1	1	344
1	1	346
1	1	347
1	1	351
1	1	352
1	1	354
1	1	355
1	2	356
1	1	357
1	2	358
1	1	361
1	1	362
1	2	364
1	1	365
1	1	366
1	1	367
1	2	370
1	1	371
1	3	378
1	1	379
1	1	380
1	1	381
1	1	383
1	1	385
1	1	387
1	1	388
1	1	390
1	1	392
1	1	395
1	1	396
1	1	397
1	1	398
1	1	399
1	1	403
1	2	405
1	1	409
1	1	417
1	2	420
1	1	421
1	1	423
1	1	426
1	1	428
1	2	429
1	2	430
1	1	431
1	1	433
1	1	437
1	1	438
1	3	439
1	1	443
1	2	447
1	3	449
1	2	454
1	1	457
1	1	458
1	1	459
1	1	460
1	1	461
1	1	463
1	1	464
1	1	466
1	1	469
1	1	470
1	1	477
1	1	479
1	2	481
1	1	482
1	3	485
1	1	487
1	2	488
1	1	491
1	1	492
1	1	493
1	1	495
1	1	506
1	3	507
1	1	512
1	3	515
1	1	516
1	1	518
1	1	520
1	4	523
1	2	526
1	1	527
1	1	531
1	1	534
1	1	536
1	1	538
1	1	539
1	1	542
1	1	543
1	1	544
1	2	545
1	1	550
1	1	551
1	2	554
1	2	558
1	1	560
1	1	561
1	1	565
1	1	566
1	1	569
1	2	570
1	2	571
1	2	574
1	2	579
1	2	581
1	1	583
1	2	586
1	2	587
1	1	590
1	1	591
1	2	592
1	1	599
1	1	604
1	1	605
1	1	606
1	1	613
1	2	615
1	1	616
1	1	617
1	1	618
1	2	620
1	1	621
1	1	626
1	2	629
1	1	631
1	1	632
1	1	633
1	2	638
1	2	644
1	1	646
1	1	647
1	1	650
1	2	652
1	1	655
1	1	656
1	1	657
1	1	660
1	1	662
1	1	663
1	1	666
1	1	669
1	3	672
1	1	674
1	1	675
1	1	676
1	1	678
1	2	679
1	1	680
1	2	682
1	2	683
1	3	684
1	1	686
1	4	687
1	1	690
1	2	691
1	2	693
1	3	695
1	2	697
1	1	699
1	1	701
1	1	702
1	1	705
1	1	707
1	1	709
1	1	710
1	1	711
1	1	713
1	2	718
1	1	720
1	1	721
1	1	722
1	1	724
1	1	725
1	2	726
1	1	727
1	1	734
1	1	744
1	1	746
1	1	747
1	3	750
1	1	751
1	2	753
1	1	754
1	1	755
1	1	756
1	2	757
1	1	758
1	1	759
1	1	762
1	1	763
1	1	765
1	1	766
1	2	768
1	2	770
1	2	773
1	1	774
1	1	775
1	3	779
1	1	780
1	1	782
1	1	789
1	1	790
1	1	791
1	1	792
1	1	793
1	2	794
1	1	796
1	1	797
1	1	800
1	1	801
1	1	803
1	1	804
1	1	805
1	2	806
1	1	810
1	1	812
1	2	813
1	1	814
1	1	815
1	2	820
1	1	821
1	1	823
1	1	826
1	1	827
1	1	829
1	2	832
1	1	833
1	1	836
1	2	839
1	1	842
1	1	845
1	1	846
1	1	849
1	2	851
1	1	852
1	2	855
1	1	857
1	2	859
1	1	860
1	1	868
1	1	871
1	1	877
1	1	878
1	1	880
1	1	881
1	1	882
1	1	885
1	2	886
1	1	890
1	3	893
1	1	894
1	2	895
1	1	896
1	1	899
1	2	900
1	1	902
1	1	904
1	2	908
1	1	912
1	1	914
1	1	915
1	2	917
1	1	919
1	1	921
1	1	922
1	2	928
1	1	929
1	1	930
1	1	933
1	1	935
1	1	937
1	2	939
1	1	940
1	1	942
1	1	943
1	1	946
1	2	948
1	1	949
1	1	950
1	2	952
1	1	960
1	1	961
1	1	962
1	1	965
1	1	967
1	1	969
1	1	975
1	1	976
1	2	979
1	1	983
1	2	984
1	1	986
1	1	988
1	2	992
1	1	993
1	1	994
1	3	995
1	1	996
1	2	998
1	2	1000
