# Supplementary material for: The HuMet Repository: Watching human metabolism at work
Source: Cell Rep. Author manuscript; Available in PMC 2024 Oct 28. (PMC11513335; doi:10.1016/j.celrep.2024.114416)
Supplement: 5 [file NIHMS2019468-supplement-5.xlsx]

## Sheet: S5 Prior exposure
Supplementary Table 5: Metabolites of exposures prior to the study phase
Putative exposure	Frechét distance (to 3-methylhistidine [P, nt-ms])	Metabolite name	Super-pathway	Sub-pathway	Fluid	Platform	Hits in FooDB	Food ingredient FooDB	Potential food ingredient FooDB	FooDB ID	Hits in Exposome Explorer	Food ingredient Exposome Explorer	Exposome Explorer ID	Comments
Meat	0	3-methylhistidine	Amino Acids	Histidine Metabolism	Plasma	Metabolon HD4				FDB021798	36	red meat; fish; fish + meat; proteins	539
	0.3747	3-methylhistidine	Amino Acids	Histidine Metabolism	Urine	Metabolon HD4				FDB021798	36	red meat; fish; fish + meat; proteins	539
	0.4588	1-methylhistidine	Amino Acids	Histidine Metabolism	Plasma	Metabolon HD4				FDB012119	36	red meat; poultry; fish; fish + meat	538
	0.4586	N-acetyl-3-methylhistidine	Amino Acids	Histidine Metabolism	Urine	Metabolon HD4								Derivative of 3-methylhistidine (FDB021798)
	0.5883	N-acetyl-3-methylhistidine	Amino Acids	Histidine Metabolism	Plasma	Metabolon HD4								Derivative of 3-methylhistidine (FDB021798)
	0.4568	trans-4-hydroxyproline	Amino Acids	Urea cycle; Arginine and Proline Metabolism	Plasma	Metabolon HD4	74		multiple items	FDB013511	3	beef; meat; processed meat	1692
Garlic/Onion	0.2712	S-allylcysteine	Xenobiotics	Food Component/Plant	Plasma	Metabolon HD4	2	onion-family vegetables; garlic		FDB012675
	0.2736	N-acetylalliin	Xenobiotics	Food Component/Plant	Plasma	Metabolon HD4	29		mainly meat	FDB022231				Derivative of alliin (FDB000558)
	0.3752	alliin	Xenobiotics	Food Component/Plant	Plasma	Metabolon HD4	461	garlic		FDB000558
	0.5003	alliin	Xenobiotics	Food Component/Plant	Urine	Metabolon HD4	461	garlic		FDB000558
	0.3854	N-acetyl-S-allyl-L-cysteine	Xenobiotics	Food Component/Plant	Urine	Metabolon HD4	7	garlic; onion		FDB012675
Soy	0.5906	equol glucuronide	Xenobiotics	Food Component/Plant	Plasma	Metabolon HD4								Derivative of equol (FDB021824), which is assosiated to soy intake (depending on microbiome composition); metabolite detected in only 2 participants
Coffee	0.5273	1-methylxanthine	Xenobiotics	Xanthine Metabolism	Urine	Metabolon HD4 [nt-ms]	543		multiple items	FDB027885	6	Coffee
	0.5462	3-hydroxyhippurate	Xenobiotics	Benzoate Metabolism	Urine	Metabolon HD4 [nt-ms]	29			FDB023830	1	Coffee	1550	Reduced by antibiotics
	0.5469	paraxanthine	Xenobiotics	Xanthine Metabolism	Urine	Metabolon HD4 [nt-ms]	543		multiple items	FDB022714	6	Caffeine/Coffee	566
	0.5522	trigonelline (N'-methylnicotinate)	Cofactors and Vitamins	Nicotinate and Nicotinamide Metabolism	Plasma	Metabolon HD4	88	coffee products; cereal		FDB002237	5	coffee	1582
	0.5812	hippurate	Xenobiotics	Benzoate Metabolism	Plasma	Metabolon HD4 [nt-ms]	32		mainly meat and grains	FDB001819	4	fruits + vegetables; coffee; berries	110
	0.5889	trigonelline (N'-methylnicotinate)	Cofactors and Vitamins	Nicotinate and Nicotinamide Metabolism	Urine	Metabolon HD4	88	coffee products; cereal		FDB002237	5	coffee	1582
Bread	0.3993	2-aminophenol sulfate	Xenobiotics	Chemical	Urine	Metabolon HD4				FDB093593	2	white bread; whole-grain bread	1586
	0.5816	2-aminophenol sulfate	Xenobiotics	Chemical	Plasma	Metabolon HD4				FDB093593	2	white bread; whole-grain bread	1586
Milk	0.5805	glucosaminate	Carbohydrates	Aminosugar Metabolism	Urine	Metabolon HD4 [nt-ms]	39	milk (cow); carrot		FDB022668
	0.5814	O-acetylhomoserine	Amino Acids	Glycine, Serine and Threonine Metabolism	Plasma	Metabolon HD4	2	milk (cow); common pea		FDB000523
Not confirmed as food biomarker	0.3716	ectoine	Xenobiotics	Chemical	Urine	Metabolon HD4
	0.4341	succinimide	Xenobiotics	Chemical	Urine	Metabolon HD4
	0.468	2-acetamidophenol sulfate	Xenobiotics	Drug	Urine	Metabolon HD4
	0.4967	2-aminoheptanoate	Lipids	Fatty Acid, Amino	Plasma	Metabolon HD4
	0.5302	4-hydroxypyridine	Xenobiotics	Chemical	Urine	Metabolon HD4 [nt-ms]	29		mainly meat	FDB112195
	0.5415	2-myristoyl-GPC (14:0)*	Lipids	Lysolipid	Plasma	Metabolon HD4 [nt-ms]
	0.549	N-carbamoylalanine	Amino Acids	Alanine and Aspartate Metabolism	Urine	Metabolon HD4 [nt-ms]
	0.5524	2-hydroxyhippurate (salicylurate)	Xenobiotics	Benzoate Metabolism	Urine	Metabolon HD4 [nt-ms]	30		mainly meat	FDB010505			1846	associated wich Escherichia coli
	0.5535	4-acetamidophenylglucuronide	Xenobiotics	Drug	Urine	Metabolon HD4 [nt-ms]	29		mainly meat	FDB027468
	0.5644	indolepropionate	Amino Acids	Tryptophan Metabolism	Plasma	Metabolon HD4 [nt-ms]	30		mainly meat	FDB000941			1690	Produced by human fecal bacteria
	0.5772	PC aa C32:2	Lipids	Diacylphosphatidylcholines	Plasma	Biocrates p150 [t-ms]
	0.5781	N-methylhydantoin	Amino Acids	Creatine Metabolism	Urine	Metabolon HD4 [nt-ms]	30		mainly meat	FDB023209
	0.5909	lysoPC a C14:0	Lipids	Lysolipid	Plasma	Biocrates p150	29		mainly meat	FDB027530
