# Supplementary material for: The HuMet Repository: Watching human metabolism at work
Source: Cell Rep. Author manuscript; Available in PMC 2024 Oct 28. (PMC11513335; doi:10.1016/j.celrep.2024.114416)
Supplement: 6 [file NIHMS2019468-supplement-6.xlsx]

## Sheet: S6 Platform comparison
Supplementary Table 6: Pearson correlation between measures of matching metabolites from t-ms and nt-ms
Biocrates (HuMet)	Biocrates (TwinsUK)	Metabolon HD4 (HuMet)	Metabolon (TwinsUK)	r (Yet et al.)	r (HuMet)
C12 (dodecanoylcarnitine )	C12	laurylcarnitine	laurylcarnitine	0.611853	0.948612
C10 (decanoylcarnitine )	C10	decanoylcarnitine	decanoylcarnitine	0.89651	0.934256
C14:1 (tetradecenoylcarnitine)	C14:1	myristoleoylcarnitine*	2-tetradecenoyl carnitine	0.453973	0.932433
C8 (octanoylcarnitine)	C8	octanoylcarnitine	octanoylcarnitine	0.917989	0.929658
C2 (acetylcarnitine)	C2	acetylcarnitine	acetylcarnitine	0.691749	0.923806
C3 (propionylcarnitine)	C3	propionylcarnitine	propionylcarnitine	0.715356	0.917524
C4:1-DC and C6 (fumarylcarnitine and hexanoylcarnitine)	C6	hexanoylcarnitine	hexanoylcarnitine	0.857047	0.883177
C18:1 (octadecenoylcarnitine)	C18:1	oleoylcarnitine	oleoylcarnitine	0.441808	0.883153
valerylcarnitine (C5)	C5	isovalerylcarnitine	isovalerylcarnitine	0.634505	0.878863
C16 (hexadecanoylcarnitine)	C16	palmitoylcarnitine	palmitoylcarnitine	0.246335	0.873219
hexose (H1)	H1	glucose	glucose	0.520933	0.869852
proline	Proline	proline	proline	0.859157	0.866817
lysoPC a C18:2	lysoPC a C18:2(D)	1-linoleoyl-GPC (18:2)	1-linoleoylglycerophosphocholine	0.269262	0.841882
	lysoPC a C18:2(C)	2-linoleoyl-GPC (18:2)*	2-linoleoylglycerophosphocholine	0.278776	0.619847
lysoPC a C14:0	lysoPC a C14:0	1-myristoyl-GPC (14:0)	1-myristoylglycerophosphocholine	0.372518	0.821368
tyrosine	Tyrosine	tyrosine	tyrosine	0.628125	0.816781
methionine	Methionine	methionine	methionine	0.588728	0.804603
phenylalanine	Phenylalanine	phenylalanine	phenylalanine	0.543987	0.786149
arginine	Arginine	arginine	arginine	0.506088	0.785949
valine	Valine	valine	valine	0.681385	0.754994
lysoPC a C16:1	lysoPC a C16:1	1-palmitoleoyl-GPC (16:1)*	1-palmitoleoylglycerophosphocholine	0.441783	0.738993
C0 (carnitine)	C0	carnitine	carnitine	0.387815	0.734929
ornithine	Ornithine	ornithine	ornithine	0.194125	0.713027
tryptophan	Tryptophan	tryptophan	tryptophan	0.533717	0.70324
glycine	Glycine	glycine	glycine	0.712477	0.686499
C18 (octadecanoylcarnitine)	C18	stearoylcarnitine	stearoylcarnitine	0.226231	0.681947
threonine	Threonine	threonine	threonine	0.60251	0.645247
lysoPC a C16:0	lysoPC a C16:0(H)	1-palmitoyl-GPC (16:0)	1-palmitoylglycerophosphocholine	0.0552418	0.596651
	lysoPC a C16:0(G)	2-palmitoyl-GPC (16:0)*	2-palmitoylglycerophosphocholine	0.0827488	0.251433
lysoPC a C17:0	lysoPC a C17:0	1-margaroyl-GPC (17:0)	1-heptadecanoylglycerophosphocholine	0.102778	0.580056
lysoPC a C18:0	lysoPC a C18:0(E)	1-stearoyl-GPC (18:0)	1-stearoylglycerophosphocholine	0.082344	0.577216
lysoPC a C20:4	lysoPC a C20:4	1-arachidonoyl-GPC (20:4n6)*	1-arachidonoylglycerophosphocholine	0.298551	0.568237
lysoPC a C20:3	lysoPC a C20:3	1-dihomo-linolenoyl-GPC (20:3n3 or 6)*	1-eicosatrienoylglycerophosphocholine	0.264914	0.51971
serine	Serine	serine	serine	0.489639	0.514653
glutamine	Glutamine	glutamine	glutamine	0.339524	0.504937
histidine	Histidine	histidine	histidine	0.378946	0.482528
C4 (butyrylcarnitine)	C4	butyrylcarnitine	butyrylcarnitine	0.745897	0.182909
		isobutyrylcarnitine 1			0.821964
C6-OH (hydroxyhexanoylcarnitine) and C5-DC (glutarylcarnitine)	C5-DC	glutarylcarnitine (C5)	glutaroyl carnitine	0.375112	0.18268
1 Added new matched metabolite pair: statistical results comparing the non-targeted butyrylcarnitine isoform (isobutyrylcarnitine) and targeted butyrylcarnitine (C4)
