# Supplementary material for: The HuMet Repository: Watching human metabolism at work
Source: Cell Rep. Author manuscript; Available in PMC 2024 Oct 28. (PMC11513335; doi:10.1016/j.celrep.2024.114416)
Supplement: 8 [file NIHMS2019468-supplement-8.xlsx]

## Sheet: S8 Fasting vs Fed
Supplementary Table 8: Significant metabolite changes after prolonged fasting versus fed state contrasted with changes after overnight fasting versus fed state
Metabolite	Module in Fig. 5	TP	Base	p Value	q Value	log2fc	Super-pathway	Sub-pathway	TP_challengeTime	Base_challengeTime
1-arachidonoyl-GPI (20:4)*		01	31	1.6333e-05	0.00045373	0.712028	Lipids	Lysolipid	Fasting 12h	Lunch SLD 2h
1-arachidonoyl-GPI (20:4)*		10	31	7.29809e-09	1.29648e-06	1.02325	Lipids	Lysolipid	Fasting 36h/Fasting recovery 0h	Lunch SLD 2h
1-arachidonylglycerol (20:4)		01	31	0.0840755	0.268143	0.441162	Lipids	Monoacylglycerol	Fasting 12h	Lunch SLD 2h
1-arachidonylglycerol (20:4)		10	31	0.000340998	0.00491006	0.739704	Lipids	Monoacylglycerol	Fasting 36h/Fasting recovery 0h	Lunch SLD 2h
1-linolenoyl-GPC (18:3)*		01	31	0.420514	0.868841	0.115818	Lipids	Lysolipid	Fasting 12h	Lunch SLD 2h
1-linolenoyl-GPC (18:3)*		10	31	5.74386e-05	0.00119282	-0.670883	Lipids	Lysolipid	Fasting 36h/Fasting recovery 0h	Lunch SLD 2h
1-linoleoyl-GPC (18:2)		01	31	0.0372276	0.144094	0.193769	Lipids	Lysolipid	Fasting 12h	Lunch SLD 2h
1-linoleoyl-GPC (18:2)		10	31	0.000788425	0.00940336	-0.29645	Lipids	Lysolipid	Fasting 36h/Fasting recovery 0h	Lunch SLD 2h
1-linoleoyl-GPE (18:2)*		01	31	0.000961974	0.00893802	-0.420757	Lipids	Lysolipid	Fasting 12h	Lunch SLD 2h
1-linoleoyl-GPE (18:2)*		10	31	1.23158e-08	1.83135e-06	-1.02926	Lipids	Lysolipid	Fasting 36h/Fasting recovery 0h	Lunch SLD 2h
1-linoleoyl-GPI (18:2)*		01	31	1.65375e-05	0.000458383	0.895063	Lipids	Lysolipid	Fasting 12h	Lunch SLD 2h
1-linoleoyl-GPI (18:2)*		10	31	2.194e-05	0.000556508	0.75041	Lipids	Lysolipid	Fasting 36h/Fasting recovery 0h	Lunch SLD 2h
1-myristoyl-GPC (14:0)		01	31	0.0220549	0.0965212	0.263939	Lipids	Lysolipid	Fasting 12h	Lunch SLD 2h
1-myristoyl-GPC (14:0)		10	31	2.48522e-05	0.000614424	-0.776348	Lipids	Lysolipid	Fasting 36h/Fasting recovery 0h	Lunch SLD 2h
1-oleoyl-GPE (18:1)		01	31	0.00364834	0.0241346	-0.421164	Lipids	Lysolipid	Fasting 12h	Lunch SLD 2h
1-oleoyl-GPE (18:1)		10	31	5.23402e-09	1.03229e-06	-1.03449	Lipids	Lysolipid	Fasting 36h/Fasting recovery 0h	Lunch SLD 2h
10-undecenoate (11:1n1)		01	31	0.00491165	0.0302923	0.704891	Lipids	Medium Chain Fatty Acid	Fasting 12h	Lunch SLD 2h
10-undecenoate (11:1n1)		10	31	0.000194007	0.00314476	0.874209	Lipids	Medium Chain Fatty Acid	Fasting 36h/Fasting recovery 0h	Lunch SLD 2h
13-HODE + 9-HODE		01	31	0.00828445	0.0451965	1.4189	Lipids	Fatty Acid, Monohydroxy	Fasting 12h	Lunch SLD 2h
13-HODE + 9-HODE		10	31	6.25552e-05	0.00127851	3.1542	Lipids	Fatty Acid, Monohydroxy	Fasting 36h/Fasting recovery 0h	Lunch SLD 2h
15-methylpalmitate		01	31	2.07214e-08	3.80863e-06	1.78118	Lipids	Fatty Acid, Branched	Fasting 12h	Lunch SLD 2h
15-methylpalmitate		10	31	2.30344e-08	2.88439e-06	2.65492	Lipids	Fatty Acid, Branched	Fasting 36h/Fasting recovery 0h	Lunch SLD 2h
16-hydroxypalmitate	iii	01	31	4.2522e-05	0.000929226	0.751995	Lipids	Fatty Acid, Monohydroxy	Fasting 12h	Lunch SLD 2h
16-hydroxypalmitate	iii	10	31	2.57223e-07	1.7092e-05	2.10462	Lipids	Fatty Acid, Monohydroxy	Fasting 36h/Fasting recovery 0h	Lunch SLD 2h
17-methylstearate		01	31	4.28691e-08	5.978e-06	1.48697	Lipids	Fatty Acid, Branched	Fasting 12h	Lunch SLD 2h
17-methylstearate		10	31	2.17818e-09	5.5182e-07	2.15748	Lipids	Fatty Acid, Branched	Fasting 36h/Fasting recovery 0h	Lunch SLD 2h
2-aminobutyrate		01	31	0.0300538	0.122455	0.23003	Amino Acids	Methionine, Cysteine, SAM and Taurine Metabolism	Fasting 12h	Lunch SLD 2h
2-aminobutyrate		10	31	2.2388e-10	1.08575e-07	1.27259	Amino Acids	Methionine, Cysteine, SAM and Taurine Metabolism	Fasting 36h/Fasting recovery 0h	Lunch SLD 2h
2-hydroxy-3-methylvalerate		01	31	0.00092534	0.00867576	0.422665	Amino Acids	Leucine, Isoleucine and Valine Metabolism	Fasting 12h	Lunch SLD 2h
2-hydroxy-3-methylvalerate		10	31	2.7976e-06	0.000108423	1.16252	Amino Acids	Leucine, Isoleucine and Valine Metabolism	Fasting 36h/Fasting recovery 0h	Lunch SLD 2h
2-hydroxybutyrate/2-hydroxyisobutyrate		01	31	0.988305	1	-0.00211395	Amino Acids	Methionine, Cysteine, SAM and Taurine Metabolism	Fasting 12h	Lunch SLD 2h
2-hydroxybutyrate/2-hydroxyisobutyrate		10	31	1.61476e-08	2.24123e-06	2.14946	Amino Acids	Methionine, Cysteine, SAM and Taurine Metabolism	Fasting 36h/Fasting recovery 0h	Lunch SLD 2h
2-hydroxydecanoate		01	31	4.27868e-06	0.000164112	-0.800237	Lipids	Fatty Acid, Monohydroxy	Fasting 12h	Lunch SLD 2h
2-hydroxydecanoate		10	31	1.06588e-05	0.000312766	-0.844374	Lipids	Fatty Acid, Monohydroxy	Fasting 36h/Fasting recovery 0h	Lunch SLD 2h
2-hydroxyoctanoate		01	31	1.38479e-05	0.000401205	-0.927926	Lipids	Fatty Acid, Monohydroxy	Fasting 12h	Lunch SLD 2h
2-hydroxyoctanoate		10	31	4.207e-09	8.8372e-07	-1.27058	Lipids	Fatty Acid, Monohydroxy	Fasting 36h/Fasting recovery 0h	Lunch SLD 2h
2-hydroxypalmitate		01	31	4.21631e-06	0.000162347	0.688586	Lipids	Fatty Acid, Monohydroxy	Fasting 12h	Lunch SLD 2h
2-hydroxypalmitate		10	31	1.32309e-08	1.9321e-06	0.882626	Lipids	Fatty Acid, Monohydroxy	Fasting 36h/Fasting recovery 0h	Lunch SLD 2h
2-hydroxyphenylacetate		01	31	0.000141097	0.00221222	-0.648602	Amino Acids	Phenylalanine and Tyrosine Metabolism	Fasting 12h	Lunch SLD 2h
2-hydroxyphenylacetate		10	31	0.00692522	0.0486207	-0.477486	Amino Acids	Phenylalanine and Tyrosine Metabolism	Fasting 36h/Fasting recovery 0h	Lunch SLD 2h
2-hydroxystearate		01	31	1.65469e-05	0.000458472	0.551433	Lipids	Fatty Acid, Monohydroxy	Fasting 12h	Lunch SLD 2h
2-hydroxystearate		10	31	1.27833e-05	0.000361683	0.644537	Lipids	Fatty Acid, Monohydroxy	Fasting 36h/Fasting recovery 0h	Lunch SLD 2h
2-linoleoyl-GPC (18:2)*		01	31	0.108461	0.324929	0.185356	Lipids	Lysolipid	Fasting 12h	Lunch SLD 2h
2-linoleoyl-GPC (18:2)*		10	31	0.00293464	0.0256687	-0.249791	Lipids	Lysolipid	Fasting 36h/Fasting recovery 0h	Lunch SLD 2h
2-linoleoyl-GPE (18:2)*		01	31	0.429073	0.880583	-0.124484	Lipids	Lysolipid	Fasting 12h	Lunch SLD 2h
2-linoleoyl-GPE (18:2)*		10	31	5.10922e-06	0.000175278	-1.05996	Lipids	Lysolipid	Fasting 36h/Fasting recovery 0h	Lunch SLD 2h
2-myristoyl-GPC (14:0)*		01	31	0.0289361	0.118882	0.306905	Lipids	Lysolipid	Fasting 12h	Lunch SLD 2h
2-myristoyl-GPC (14:0)*		10	31	0.000173864	0.00288147	-0.874863	Lipids	Lysolipid	Fasting 36h/Fasting recovery 0h	Lunch SLD 2h
2-oleoyl-GPE (18:1)*		01	31	0.542468	1	0.125592	Lipids	Lysolipid	Fasting 12h	Lunch SLD 2h
2-oleoyl-GPE (18:1)*		10	31	0.00152624	0.0155837	-0.814904	Lipids	Lysolipid	Fasting 36h/Fasting recovery 0h	Lunch SLD 2h
21-hydroxypregnenolone disulfate		01	31	0.315653	0.711376	0.0890894	Lipids	Steroid	Fasting 12h	Lunch SLD 2h
21-hydroxypregnenolone disulfate		10	31	0.00493038	0.037792	0.367237	Lipids	Steroid	Fasting 36h/Fasting recovery 0h	Lunch SLD 2h
3-(4-hydroxyphenyl)lactate		01	31	0.00196723	0.0152189	0.271878	Amino Acids	Phenylalanine and Tyrosine Metabolism	Fasting 12h	Lunch SLD 2h
3-(4-hydroxyphenyl)lactate		10	31	1.83603e-06	7.88527e-05	0.624964	Amino Acids	Phenylalanine and Tyrosine Metabolism	Fasting 36h/Fasting recovery 0h	Lunch SLD 2h
3-aminoisobutyrate		01	31	0.0247114	0.105331	0.42857	Nucleotides	Pyrimidine Metabolism, Thymine containing	Fasting 12h	Lunch SLD 2h
3-aminoisobutyrate		10	31	1.19403e-07	9.52864e-06	1.29988	Nucleotides	Pyrimidine Metabolism, Thymine containing	Fasting 36h/Fasting recovery 0h	Lunch SLD 2h
3-hydroxy-2-ethylpropionate		01	31	0.00101783	0.00932512	0.536961	Amino Acids	Leucine, Isoleucine and Valine Metabolism	Fasting 12h	Lunch SLD 2h
3-hydroxy-2-ethylpropionate		10	31	3.04193e-06	0.000115926	1.09343	Amino Acids	Leucine, Isoleucine and Valine Metabolism	Fasting 36h/Fasting recovery 0h	Lunch SLD 2h
3-hydroxy-3-methylglutarate		01	31	1.02976e-10	1.06203e-07	-1.98093	Lipids	Mevalonate Metabolism	Fasting 12h	Lunch SLD 2h
3-hydroxy-3-methylglutarate		10	31	5.52648e-07	3.07397e-05	-1.23492	Lipids	Mevalonate Metabolism	Fasting 36h/Fasting recovery 0h	Lunch SLD 2h
3-hydroxybutyrate (BHBA)	2	01	31	0.00738673	0.0414582	0.68179	Lipids	Ketone Bodies	Fasting 12h	Lunch SLD 2h
3-hydroxybutyrate (BHBA)	2	10	31	1.93375e-10	9.98847e-08	5.36097	Lipids	Ketone Bodies	Fasting 36h/Fasting recovery 0h	Lunch SLD 2h
3-hydroxybutyrylcarnitine (1)		01	31	0.373963	0.801727	0.219896	Lipids	Fatty Acid Metabolism (Acyl Carnitine)	Fasting 12h	Lunch SLD 2h
3-hydroxybutyrylcarnitine (1)		10	31	6.18439e-10	2.24855e-07	4.27155	Lipids	Fatty Acid Metabolism (Acyl Carnitine)	Fasting 36h/Fasting recovery 0h	Lunch SLD 2h
3-hydroxybutyrylcarnitine (2)		01	31	0.00262865	0.0188844	0.802357	Lipids	Fatty Acid Metabolism (Acyl Carnitine)	Fasting 12h	Lunch SLD 2h
3-hydroxybutyrylcarnitine (2)		10	31	8.73806e-08	7.62012e-06	2.51925	Lipids	Fatty Acid Metabolism (Acyl Carnitine)	Fasting 36h/Fasting recovery 0h	Lunch SLD 2h
3-hydroxydecanoate		01	31	2.42889e-06	0.000106975	1.4628	Lipids	Fatty Acid, Monohydroxy	Fasting 12h	Lunch SLD 2h
3-hydroxydecanoate		10	31	2.96563e-08	3.47872e-06	2.66179	Lipids	Fatty Acid, Monohydroxy	Fasting 36h/Fasting recovery 0h	Lunch SLD 2h
3-hydroxyisobutyrate		01	31	0.000253419	0.00338148	-0.574463	Amino Acids	Leucine, Isoleucine and Valine Metabolism	Fasting 12h	Lunch SLD 2h
3-hydroxyisobutyrate		10	31	0.000726691	0.00882295	1.06605	Amino Acids	Leucine, Isoleucine and Valine Metabolism	Fasting 36h/Fasting recovery 0h	Lunch SLD 2h
3-hydroxylaurate		01	31	0.00154568	0.0127071	1.72954	Lipids	Fatty Acid, Monohydroxy	Fasting 12h	Lunch SLD 2h
3-hydroxylaurate		10	31	2.27055e-05	0.000572597	3.02464	Lipids	Fatty Acid, Monohydroxy	Fasting 36h/Fasting recovery 0h	Lunch SLD 2h
3-hydroxymyristate		01	31	1.59827e-05	0.000446421	0.644602	Lipids	Fatty Acid, Monohydroxy	Fasting 12h	Lunch SLD 2h
3-hydroxymyristate		10	31	2.2354e-07	1.52607e-05	1.31442	Lipids	Fatty Acid, Monohydroxy	Fasting 36h/Fasting recovery 0h	Lunch SLD 2h
3-hydroxyoctanoate		01	31	0.00401632	0.0259816	0.722394	Lipids	Fatty Acid, Monohydroxy	Fasting 12h	Lunch SLD 2h
3-hydroxyoctanoate		10	31	1.3682e-06	6.27334e-05	1.51312	Lipids	Fatty Acid, Monohydroxy	Fasting 36h/Fasting recovery 0h	Lunch SLD 2h
3-indoxyl sulfate		01	31	0.0249752	0.106196	-0.391027	Amino Acids	Tryptophan Metabolism	Fasting 12h	Lunch SLD 2h
3-indoxyl sulfate		10	31	5.89706e-07	3.2336e-05	-1.12454	Amino Acids	Tryptophan Metabolism	Fasting 36h/Fasting recovery 0h	Lunch SLD 2h
3-methyl-2-oxobutyrate		01	31	0.0037875	0.0248208	0.377336	Amino Acids	Leucine, Isoleucine and Valine Metabolism	Fasting 12h	Lunch SLD 2h
3-methyl-2-oxobutyrate		10	31	3.74908e-06	0.000136775	0.8304	Amino Acids	Leucine, Isoleucine and Valine Metabolism	Fasting 36h/Fasting recovery 0h	Lunch SLD 2h
3-methyl-2-oxovalerate		01	31	0.240526	0.584783	0.106972	Amino Acids	Leucine, Isoleucine and Valine Metabolism	Fasting 12h	Lunch SLD 2h
3-methyl-2-oxovalerate		10	31	5.50914e-07	3.06892e-05	0.796933	Amino Acids	Leucine, Isoleucine and Valine Metabolism	Fasting 36h/Fasting recovery 0h	Lunch SLD 2h
3-phenylpropionate (hydrocinnamate)		01	31	0.647484	1	0.116562	Amino Acids	Phenylalanine and Tyrosine Metabolism	Fasting 12h	Lunch SLD 2h
3-phenylpropionate (hydrocinnamate)		10	31	6.41922e-05	0.00130647	-1.74431	Amino Acids	Phenylalanine and Tyrosine Metabolism	Fasting 36h/Fasting recovery 0h	Lunch SLD 2h
3beta,7alpha-dihydroxy-5-cholestenoate		01	31	0.813871	1	0.0345363	Lipids	Secondary Bile Acid Metabolism	Fasting 12h	Lunch SLD 2h
3beta,7alpha-dihydroxy-5-cholestenoate		10	31	0.00522871	0.0394737	0.306565	Lipids	Secondary Bile Acid Metabolism	Fasting 36h/Fasting recovery 0h	Lunch SLD 2h
4-androsten-3beta,17beta-diol disulfate (2)		01	31	0.162208	0.439472	0.11881	Lipids	Steroid	Fasting 12h	Lunch SLD 2h
4-androsten-3beta,17beta-diol disulfate (2)		10	31	2.17788e-05	0.00055327	0.531809	Lipids	Steroid	Fasting 36h/Fasting recovery 0h	Lunch SLD 2h
4-androsten-3beta,17beta-diol monosulfate (1)		01	31	0.114248	0.338079	0.147892	Lipids	Steroid	Fasting 12h	Lunch SLD 2h
4-androsten-3beta,17beta-diol monosulfate (1)		10	31	3.90167e-06	0.00014157	0.731284	Lipids	Steroid	Fasting 36h/Fasting recovery 0h	Lunch SLD 2h
4-guanidinobutanoate		01	31	0.0141742	0.0685281	-0.373309	Amino Acids	Guanidino and Acetamido Metabolism	Fasting 12h	Lunch SLD 2h
4-guanidinobutanoate		10	31	0.00167387	0.0167459	-0.604619	Amino Acids	Guanidino and Acetamido Metabolism	Fasting 36h/Fasting recovery 0h	Lunch SLD 2h
4-methyl-2-oxopentanoate		01	31	0.371295	0.79793	0.100236	Amino Acids	Leucine, Isoleucine and Valine Metabolism	Fasting 12h	Lunch SLD 2h
4-methyl-2-oxopentanoate		10	31	6.10508e-07	3.31121e-05	0.923549	Amino Acids	Leucine, Isoleucine and Valine Metabolism	Fasting 36h/Fasting recovery 0h	Lunch SLD 2h
5-dodecenoate (12:1n7)		01	31	2.29048e-07	1.87879e-05	2.21642	Lipids	Medium Chain Fatty Acid	Fasting 12h	Lunch SLD 2h
5-dodecenoate (12:1n7)		10	31	3.16443e-08	3.67153e-06	3.87223	Lipids	Medium Chain Fatty Acid	Fasting 36h/Fasting recovery 0h	Lunch SLD 2h
5-hydroxylysine		01	31	0.0605251	0.208802	0.119772	Amino Acids	Lysine Metabolism	Fasting 12h	Lunch SLD 2h
5-hydroxylysine		10	31	0.000386108	0.00541418	0.249122	Amino Acids	Lysine Metabolism	Fasting 36h/Fasting recovery 0h	Lunch SLD 2h
5-methyluridine (ribothymidine)		01	31	0.000206581	0.00291162	0.246697	Nucleotides	Pyrimidine Metabolism, Uracil containing	Fasting 12h	Lunch SLD 2h
5-methyluridine (ribothymidine)		10	31	0.000765745	0.00919311	0.264727	Nucleotides	Pyrimidine Metabolism, Uracil containing	Fasting 36h/Fasting recovery 0h	Lunch SLD 2h
5,6-dihydrothymine		01	31	0.000554582	0.00600307	0.382393	Nucleotides	Pyrimidine Metabolism, Thymine containing	Fasting 12h	Lunch SLD 2h
5,6-dihydrothymine		10	31	0.00127624	0.0136152	0.444306	Nucleotides	Pyrimidine Metabolism, Thymine containing	Fasting 36h/Fasting recovery 0h	Lunch SLD 2h
5alpha-androstan-3alpha, 17beta-diol-17-glucosiduronate		01	31	0.0828707	0.265305	0.298675	Lipids	Steroid	Fasting 12h	Lunch SLD 2h
5alpha-androstan-3alpha, 17beta-diol-17-glucosiduronate		10	31	0.00195999	0.0189063	0.524204	Lipids	Steroid	Fasting 36h/Fasting recovery 0h	Lunch SLD 2h
5alpha-androstan-3alpha,17beta-diol disulfate		01	31	0.0183433	0.0836775	0.265124	Lipids	Steroid	Fasting 12h	Lunch SLD 2h
5alpha-androstan-3alpha,17beta-diol disulfate		10	31	1.14516e-05	0.000330747	0.83874	Lipids	Steroid	Fasting 36h/Fasting recovery 0h	Lunch SLD 2h
5alpha-androstan-3alpha,17beta-diol monosulfate (1)		01	31	0.161231	0.43737	0.152793	Lipids	Steroid	Fasting 12h	Lunch SLD 2h
5alpha-androstan-3alpha,17beta-diol monosulfate (1)		10	31	0.000381828	0.00536582	0.493343	Lipids	Steroid	Fasting 36h/Fasting recovery 0h	Lunch SLD 2h
5alpha-androstan-3beta,17alpha-diol disulfate		01	31	0.020903	0.0925814	0.41085	Lipids	Steroid	Fasting 12h	Lunch SLD 2h
5alpha-androstan-3beta,17alpha-diol disulfate		10	31	0.000160556	0.00270008	0.690651	Lipids	Steroid	Fasting 36h/Fasting recovery 0h	Lunch SLD 2h
5alpha-androstan-3beta,17beta-diol monosulfate (2)		01	31	0.0125172	0.0621453	0.318026	Lipids	Steroid	Fasting 12h	Lunch SLD 2h
5alpha-androstan-3beta,17beta-diol monosulfate (2)		10	31	1.56667e-05	0.000423342	0.765632	Lipids	Steroid	Fasting 36h/Fasting recovery 0h	Lunch SLD 2h
5alpha-pregnan-3(alpha or beta),20beta-diol disulfate		01	31	0.252914	0.606377	0.222519	Lipids	Steroid	Fasting 12h	Lunch SLD 2h
5alpha-pregnan-3(alpha or beta),20beta-diol disulfate		10	31	0.00273426	0.0243448	0.854225	Lipids	Steroid	Fasting 36h/Fasting recovery 0h	Lunch SLD 2h
5alpha-pregnan-3beta,20alpha-diol disulfate		01	31	0.267081	0.631442	0.107291	Lipids	Steroid	Fasting 12h	Lunch SLD 2h
5alpha-pregnan-3beta,20alpha-diol disulfate		10	31	0.00138002	0.0144423	0.390548	Lipids	Steroid	Fasting 36h/Fasting recovery 0h	Lunch SLD 2h
7-hydroxyindole sulfate		01	31	0.00975375	0.0513178	-1.23537	Amino Acids	Tryptophan Metabolism	Fasting 12h	Lunch SLD 2h
7-hydroxyindole sulfate		10	31	0.00663106	0.0470674	-1.10416	Amino Acids	Tryptophan Metabolism	Fasting 36h/Fasting recovery 0h	Lunch SLD 2h
7-methylguanine		01	31	0.0110955	0.0567021	0.259414	Nucleotides	Purine Metabolism, Guanine containing	Fasting 12h	Lunch SLD 2h
7-methylguanine		10	31	0.00400936	0.0324196	0.309193	Nucleotides	Purine Metabolism, Guanine containing	Fasting 36h/Fasting recovery 0h	Lunch SLD 2h
9,10-DiHOME		01	31	0.319866	0.718042	-0.147591	Lipids	Fatty Acid, Dihydroxy	Fasting 12h	Lunch SLD 2h
9,10-DiHOME		10	31	0.000966584	0.010985	1.10071	Lipids	Fatty Acid, Dihydroxy	Fasting 36h/Fasting recovery 0h	Lunch SLD 2h
acetoacetate	2	01	31	0.139714	0.393208	-0.287936	Lipids	Ketone Bodies	Fasting 12h	Lunch SLD 2h
acetoacetate	2	10	31	2.35072e-07	1.58646e-05	3.34262	Lipids	Ketone Bodies	Fasting 36h/Fasting recovery 0h	Lunch SLD 2h
acetylcarnitine		01	31	9.18432e-05	0.00163017	0.576603	Lipids	Fatty Acid Metabolism (Acyl Carnitine)	Fasting 12h	Lunch SLD 2h
acetylcarnitine		10	31	2.64945e-10	1.22578e-07	1.81295	Lipids	Fatty Acid Metabolism (Acyl Carnitine)	Fasting 36h/Fasting recovery 0h	Lunch SLD 2h
adenosine		01	31	0.144272	0.40289	0.222965	Nucleotides	Purine Metabolism, Adenine containing	Fasting 12h	Lunch SLD 2h
adenosine		10	31	0.000437895	0.00597946	0.606617	Nucleotides	Purine Metabolism, Adenine containing	Fasting 36h/Fasting recovery 0h	Lunch SLD 2h
adenosine 3',5'-cyclic monophosphate (cAMP)		01	31	0.0248854	0.105905	0.493297	Nucleotides	Purine Metabolism, Adenine containing	Fasting 12h	Lunch SLD 2h
adenosine 3',5'-cyclic monophosphate (cAMP)		10	31	0.0053408	0.0401099	0.48525	Nucleotides	Purine Metabolism, Adenine containing	Fasting 36h/Fasting recovery 0h	Lunch SLD 2h
adenosine 5'-monophosphate (AMP)		01	31	0.323747	0.724461	0.163871	Nucleotides	Purine Metabolism, Adenine containing	Fasting 12h	Lunch SLD 2h
adenosine 5'-monophosphate (AMP)		10	31	0.00479475	0.0370045	0.570428	Nucleotides	Purine Metabolism, Adenine containing	Fasting 36h/Fasting recovery 0h	Lunch SLD 2h
adipoylcarnitine		01	31	0.0360627	0.14072	0.34259	Lipids	Fatty Acid Metabolism (Acyl Carnitine)	Fasting 12h	Lunch SLD 2h
adipoylcarnitine		10	31	8.66986e-09	1.45984e-06	2.66841	Lipids	Fatty Acid Metabolism (Acyl Carnitine)	Fasting 36h/Fasting recovery 0h	Lunch SLD 2h
alanine		01	31	0.115423	0.3406	-0.13106	Amino Acids	Alanine and Aspartate Metabolism	Fasting 12h	Lunch SLD 2h
alanine		10	31	0.00145252	0.0150179	-0.350126	Amino Acids	Alanine and Aspartate Metabolism	Fasting 36h/Fasting recovery 0h	Lunch SLD 2h
alpha-hydroxyisocaproate		01	31	0.285318	0.661615	0.11972	Amino Acids	Leucine, Isoleucine and Valine Metabolism	Fasting 12h	Lunch SLD 2h
alpha-hydroxyisocaproate		10	31	8.54241e-08	7.50106e-06	1.21296	Amino Acids	Leucine, Isoleucine and Valine Metabolism	Fasting 36h/Fasting recovery 0h	Lunch SLD 2h
alpha-hydroxyisovalerate		01	31	0.0168831	0.0784772	0.311238	Amino Acids	Leucine, Isoleucine and Valine Metabolism	Fasting 12h	Lunch SLD 2h
alpha-hydroxyisovalerate		10	31	0.000138205	0.00240003	0.940672	Amino Acids	Leucine, Isoleucine and Valine Metabolism	Fasting 36h/Fasting recovery 0h	Lunch SLD 2h
alpha-ketobutyrate		01	31	0.185061	0.483451	0.27126	Amino Acids	Methionine, Cysteine, SAM and Taurine Metabolism	Fasting 12h	Lunch SLD 2h
alpha-ketobutyrate		10	31	3.11226e-09	7.16602e-07	1.90265	Amino Acids	Methionine, Cysteine, SAM and Taurine Metabolism	Fasting 36h/Fasting recovery 0h	Lunch SLD 2h
alpha-tocopherol		01	31	0.0049154	0.0303104	0.223983	Cofactors and Vitamins	Tocopherol Metabolism	Fasting 12h	Lunch SLD 2h
alpha-tocopherol		10	31	0.00652452	0.0465224	0.219749	Cofactors and Vitamins	Tocopherol Metabolism	Fasting 36h/Fasting recovery 0h	Lunch SLD 2h
arabonate/xylonate		01	31	0.000292943	0.00375793	-0.386093	Carbohydrates	Pentose Metabolism	Fasting 12h	Lunch SLD 2h
arabonate/xylonate		10	31	7.33783e-06	0.000233053	-0.766603	Carbohydrates	Pentose Metabolism	Fasting 36h/Fasting recovery 0h	Lunch SLD 2h
aspartate		01	31	0.36742	0.792054	-0.0927556	Amino Acids	Alanine and Aspartate Metabolism	Fasting 12h	Lunch SLD 2h
aspartate		10	31	0.00375952	0.0309343	-0.381952	Amino Acids	Alanine and Aspartate Metabolism	Fasting 36h/Fasting recovery 0h	Lunch SLD 2h
beta-hydroxyisovalerate		01	31	0.0184616	0.0841061	0.384135	Amino Acids	Leucine, Isoleucine and Valine Metabolism	Fasting 12h	Lunch SLD 2h
beta-hydroxyisovalerate		10	31	5.50995e-06	0.00018657	1.00578	Amino Acids	Leucine, Isoleucine and Valine Metabolism	Fasting 36h/Fasting recovery 0h	Lunch SLD 2h
bilirubin (E,E)*		01	31	0.000287017	0.00370184	0.608702	Cofactors and Vitamins	Hemoglobin and Porphyrin Metabolism	Fasting 12h	Lunch SLD 2h
bilirubin (E,E)*		10	31	4.58485e-09	9.39181e-07	1.50637	Cofactors and Vitamins	Hemoglobin and Porphyrin Metabolism	Fasting 36h/Fasting recovery 0h	Lunch SLD 2h
bilirubin (E,Z or Z,E)*		01	31	0.0343921	0.135664	0.333636	Cofactors and Vitamins	Hemoglobin and Porphyrin Metabolism	Fasting 12h	Lunch SLD 2h
bilirubin (E,Z or Z,E)*		10	31	4.11838e-06	0.000147539	0.761572	Cofactors and Vitamins	Hemoglobin and Porphyrin Metabolism	Fasting 36h/Fasting recovery 0h	Lunch SLD 2h
bilirubin (Z,Z)		01	31	0.0755951	0.247477	0.293692	Cofactors and Vitamins	Hemoglobin and Porphyrin Metabolism	Fasting 12h	Lunch SLD 2h
bilirubin (Z,Z)		10	31	2.2743e-07	1.54441e-05	0.979308	Cofactors and Vitamins	Hemoglobin and Porphyrin Metabolism	Fasting 36h/Fasting recovery 0h	Lunch SLD 2h
biliverdin		01	31	0.0321458	0.128871	0.468286	Cofactors and Vitamins	Hemoglobin and Porphyrin Metabolism	Fasting 12h	Lunch SLD 2h
biliverdin		10	31	2.52648e-07	1.68459e-05	1.1749	Cofactors and Vitamins	Hemoglobin and Porphyrin Metabolism	Fasting 36h/Fasting recovery 0h	Lunch SLD 2h
butyrylcarnitine		01	31	5.32283e-07	3.45651e-05	0.522807	Lipids	Fatty Acid Metabolism (also BCAA Metabolism)	Fasting 12h	Lunch SLD 2h
butyrylcarnitine		10	31	3.71998e-06	0.000135974	0.613171	Lipids	Fatty Acid Metabolism (also BCAA Metabolism)	Fasting 36h/Fasting recovery 0h	Lunch SLD 2h
C-glycosyltryptophan		01	31	0.0323825	0.129568	0.31278	Amino Acids	Tryptophan Metabolism	Fasting 12h	Lunch SLD 2h
C-glycosyltryptophan		10	31	0.000258341	0.00393917	0.522059	Amino Acids	Tryptophan Metabolism	Fasting 36h/Fasting recovery 0h	Lunch SLD 2h
caprate (10:0)		01	31	2.06087e-07	1.73999e-05	1.23936	Lipids	Medium Chain Fatty Acid	Fasting 12h	Lunch SLD 2h
caprate (10:0)		10	31	1.04159e-07	8.61298e-06	2.25262	Lipids	Medium Chain Fatty Acid	Fasting 36h/Fasting recovery 0h	Lunch SLD 2h
caproate (6:0)		01	31	0.107354	0.322361	0.436185	Lipids	Medium Chain Fatty Acid	Fasting 12h	Lunch SLD 2h
caproate (6:0)		10	31	0.00210236	0.0199599	0.501329	Lipids	Medium Chain Fatty Acid	Fasting 36h/Fasting recovery 0h	Lunch SLD 2h
caprylate (8:0)		01	31	0.014554	0.0699791	0.542764	Lipids	Medium Chain Fatty Acid	Fasting 12h	Lunch SLD 2h
caprylate (8:0)		10	31	0.000106639	0.00196188	1.04342	Lipids	Medium Chain Fatty Acid	Fasting 36h/Fasting recovery 0h	Lunch SLD 2h
cholate		01	31	0.526334	1	0.169255	Lipids	Primary Bile Acid Metabolism	Fasting 12h	Lunch SLD 2h
cholate		10	31	7.51762e-05	0.00148327	-1.21504	Lipids	Primary Bile Acid Metabolism	Fasting 36h/Fasting recovery 0h	Lunch SLD 2h
choline		01	31	0.0816682	0.262498	-0.141787	Lipids	Phospholipid Metabolism	Fasting 12h	Lunch SLD 2h
choline		10	31	0.00710826	0.0495802	-0.244609	Lipids	Phospholipid Metabolism	Fasting 36h/Fasting recovery 0h	Lunch SLD 2h
cis-4-decenoyl carnitine	1	01	31	2.59075e-05	0.000645085	1.24	Lipids	Fatty Acid Metabolism (Acyl Carnitine)	Fasting 12h	Lunch SLD 2h
cis-4-decenoyl carnitine	1	10	31	3.01618e-06	0.000115063	1.85739	Lipids	Fatty Acid Metabolism (Acyl Carnitine)	Fasting 36h/Fasting recovery 0h	Lunch SLD 2h
citrate		01	31	0.327231	0.729883	0.0776932	Energy	TCA Cycle	Fasting 12h	Lunch SLD 2h
citrate		10	31	0.00102747	0.011519	0.297792	Energy	TCA Cycle	Fasting 36h/Fasting recovery 0h	Lunch SLD 2h
citrulline		01	31	0.000181746	0.00265649	0.376278	Amino Acids	Urea cycle; Arginine and Proline Metabolism	Fasting 12h	Lunch SLD 2h
citrulline		10	31	0.00190424	0.0184923	0.328955	Amino Acids	Urea cycle; Arginine and Proline Metabolism	Fasting 36h/Fasting recovery 0h	Lunch SLD 2h
cortisol		01	31	0.000322666	0.00403084	0.912764	Lipids	Steroid	Fasting 12h	Lunch SLD 2h
cortisol		10	31	9.03033e-07	4.50189e-05	1.18047	Lipids	Steroid	Fasting 36h/Fasting recovery 0h	Lunch SLD 2h
cortisone		01	31	0.000146957	0.00227769	0.720507	Lipids	Steroid	Fasting 12h	Lunch SLD 2h
cortisone		10	31	9.18387e-07	4.56006e-05	0.815533	Lipids	Steroid	Fasting 36h/Fasting recovery 0h	Lunch SLD 2h
creatinine		01	31	0.0103005	0.0535151	0.22501	Amino Acids	Creatine Metabolism	Fasting 12h	Lunch SLD 2h
creatinine		10	31	0.00607632	0.0441685	0.229756	Amino Acids	Creatine Metabolism	Fasting 36h/Fasting recovery 0h	Lunch SLD 2h
cystathionine		01	31	0.0556471	0.195798	-0.254358	Amino Acids	Methionine, Cysteine, SAM and Taurine Metabolism	Fasting 12h	Lunch SLD 2h
cystathionine		10	31	0.00082481	0.00972903	-0.674154	Amino Acids	Methionine, Cysteine, SAM and Taurine Metabolism	Fasting 36h/Fasting recovery 0h	Lunch SLD 2h
cysteine-glutathione disulfide		01	31	0.00879707	0.0473617	0.441518	Amino Acids	Glutathione Metabolism	Fasting 12h	Lunch SLD 2h
cysteine-glutathione disulfide		10	31	0.00658006	0.0468285	0.49571	Amino Acids	Glutathione Metabolism	Fasting 36h/Fasting recovery 0h	Lunch SLD 2h
decanoylcarnitine	1	01	31	3.98645e-07	2.801e-05	2.36961	Lipids	Fatty Acid Metabolism (Acyl Carnitine)	Fasting 12h	Lunch SLD 2h
decanoylcarnitine	1	10	31	5.01616e-09	9.9727e-07	2.93242	Lipids	Fatty Acid Metabolism (Acyl Carnitine)	Fasting 36h/Fasting recovery 0h	Lunch SLD 2h
deoxycholate		01	31	0.481633	0.954664	-0.266307	Lipids	Secondary Bile Acid Metabolism	Fasting 12h	Lunch SLD 2h
deoxycholate		10	31	0.00021478	0.00340821	-2.41533	Lipids	Secondary Bile Acid Metabolism	Fasting 36h/Fasting recovery 0h	Lunch SLD 2h
dimethylarginine (SDMA + ADMA)		01	31	0.16608	0.447038	0.14004	Amino Acids	Urea cycle; Arginine and Proline Metabolism	Fasting 12h	Lunch SLD 2h
dimethylarginine (SDMA + ADMA)		10	31	0.000657747	0.0081892	0.373235	Amino Acids	Urea cycle; Arginine and Proline Metabolism	Fasting 36h/Fasting recovery 0h	Lunch SLD 2h
dodecanedioate	iii	01	31	8.86689e-05	0.00158997	0.621417	Lipids	Fatty Acid, Dicarboxylate	Fasting 12h	Lunch SLD 2h
dodecanedioate	iii	10	31	4.6474e-07	2.72374e-05	3.41223	Lipids	Fatty Acid, Dicarboxylate	Fasting 36h/Fasting recovery 0h	Lunch SLD 2h
dopamine sulfate (2)		01	31	6.75975e-07	4.11099e-05	-0.972454	Amino Acids	Phenylalanine and Tyrosine Metabolism	Fasting 12h	Lunch SLD 2h
dopamine sulfate (2)		10	31	1.40883e-14	1.90208e-10	-2.4024	Amino Acids	Phenylalanine and Tyrosine Metabolism	Fasting 36h/Fasting recovery 0h	Lunch SLD 2h
ethylmalonate		01	31	0.00344361	0.0231442	0.293973	Amino Acids	Leucine, Isoleucine and Valine Metabolism	Fasting 12h	Lunch SLD 2h
ethylmalonate		10	31	5.11485e-05	0.00108727	0.291638	Amino Acids	Leucine, Isoleucine and Valine Metabolism	Fasting 36h/Fasting recovery 0h	Lunch SLD 2h
etiocholanolone glucuronide		01	31	0.00215101	0.0162775	0.445647	Lipids	Steroid	Fasting 12h	Lunch SLD 2h
etiocholanolone glucuronide		10	31	0.00287214	0.0252679	0.331539	Lipids	Steroid	Fasting 36h/Fasting recovery 0h	Lunch SLD 2h
fructose		01	31	0.000338331	0.00416808	-0.860856	Carbohydrates	Fructose, Mannose and Galactose Metabolism	Fasting 12h	Lunch SLD 2h
fructose		10	31	0.000109863	0.00200393	-1.24391	Carbohydrates	Fructose, Mannose and Galactose Metabolism	Fasting 36h/Fasting recovery 0h	Lunch SLD 2h
gamma-CEHC		01	31	0.306339	0.696047	-0.208577	Cofactors and Vitamins	Tocopherol Metabolism	Fasting 12h	Lunch SLD 2h
gamma-CEHC		10	31	1.51121e-05	0.000411319	-1.06989	Cofactors and Vitamins	Tocopherol Metabolism	Fasting 36h/Fasting recovery 0h	Lunch SLD 2h
gamma-glutamyl-2-aminobutyrate		01	31	0.0118644	0.0596443	0.448489	Peptides	Gamma-glutamyl Amino Acid	Fasting 12h	Lunch SLD 2h
gamma-glutamyl-2-aminobutyrate		10	31	8.35334e-08	7.39765e-06	1.32995	Peptides	Gamma-glutamyl Amino Acid	Fasting 36h/Fasting recovery 0h	Lunch SLD 2h
gamma-glutamylalanine		01	31	0.285296	0.661586	-0.105704	Peptides	Gamma-glutamyl Amino Acid	Fasting 12h	Lunch SLD 2h
gamma-glutamylalanine		10	31	3.13463e-05	0.000740772	-0.718289	Peptides	Gamma-glutamyl Amino Acid	Fasting 36h/Fasting recovery 0h	Lunch SLD 2h
gamma-glutamylglutamate		01	31	0.0893656	0.280919	0.320323	Peptides	Gamma-glutamyl Amino Acid	Fasting 12h	Lunch SLD 2h
gamma-glutamylglutamate		10	31	0.00317544	0.0272265	-0.569934	Peptides	Gamma-glutamyl Amino Acid	Fasting 36h/Fasting recovery 0h	Lunch SLD 2h
gamma-glutamylisoleucine*		01	31	0.642985	1	0.0549789	Peptides	Gamma-glutamyl Amino Acid	Fasting 12h	Lunch SLD 2h
gamma-glutamylisoleucine*		10	31	0.00240023	0.0220679	0.511176	Peptides	Gamma-glutamyl Amino Acid	Fasting 36h/Fasting recovery 0h	Lunch SLD 2h
gamma-glutamylleucine		01	31	0.0520658	0.186152	-0.17292	Peptides	Gamma-glutamyl Amino Acid	Fasting 12h	Lunch SLD 2h
gamma-glutamylleucine		10	31	0.00195646	0.0188814	0.403379	Peptides	Gamma-glutamyl Amino Acid	Fasting 36h/Fasting recovery 0h	Lunch SLD 2h
gamma-glutamylmethionine		01	31	0.0305269	0.123937	-0.246522	Peptides	Gamma-glutamyl Amino Acid	Fasting 12h	Lunch SLD 2h
gamma-glutamylmethionine		10	31	2.35147e-05	0.000588311	-0.692062	Peptides	Gamma-glutamyl Amino Acid	Fasting 36h/Fasting recovery 0h	Lunch SLD 2h
gamma-glutamyltryptophan		01	31	0.00197588	0.0152683	0.529742	Peptides	Gamma-glutamyl Amino Acid	Fasting 12h	Lunch SLD 2h
gamma-glutamyltryptophan		10	31	0.00131916	0.0139498	0.566434	Peptides	Gamma-glutamyl Amino Acid	Fasting 36h/Fasting recovery 0h	Lunch SLD 2h
gamma-glutamyltyrosine		01	31	0.0636348	0.217	-0.259857	Peptides	Gamma-glutamyl Amino Acid	Fasting 12h	Lunch SLD 2h
gamma-glutamyltyrosine		10	31	2.75012e-05	0.000668344	-0.629429	Peptides	Gamma-glutamyl Amino Acid	Fasting 36h/Fasting recovery 0h	Lunch SLD 2h
gentisate		01	31	0.717773	1	0.0983478	Amino Acids	Phenylalanine and Tyrosine Metabolism	Fasting 12h	Lunch SLD 2h
gentisate		10	31	0.000127741	0.00225578	-1.81059	Amino Acids	Phenylalanine and Tyrosine Metabolism	Fasting 36h/Fasting recovery 0h	Lunch SLD 2h
glucose		01	31	0.000739284	0.00738349	-0.153445	Carbohydrates	Glycolysis, Gluconeogenesis, and Pyruvate Metabolism	Fasting 12h	Lunch SLD 2h
glucose		10	31	7.83638e-08	7.07045e-06	-0.366299	Carbohydrates	Glycolysis, Gluconeogenesis, and Pyruvate Metabolism	Fasting 36h/Fasting recovery 0h	Lunch SLD 2h
glutamate		01	31	0.554187	1	-0.105726	Amino Acids	Glutamate Metabolism	Fasting 12h	Lunch SLD 2h
glutamate		10	31	0.000277985	0.00417222	-0.680431	Amino Acids	Glutamate Metabolism	Fasting 36h/Fasting recovery 0h	Lunch SLD 2h
glycerate		01	31	0.00140387	0.0118286	-0.220542	Carbohydrates	Glycolysis, Gluconeogenesis, and Pyruvate Metabolism	Fasting 12h	Lunch SLD 2h
glycerate		10	31	0.000146839	0.00251121	-0.265798	Carbohydrates	Glycolysis, Gluconeogenesis, and Pyruvate Metabolism	Fasting 36h/Fasting recovery 0h	Lunch SLD 2h
glycerol		01	31	0.0228324	0.0991225	0.587908	Lipids	Glycerolipid Metabolism	Fasting 12h	Lunch SLD 2h
glycerol		10	31	1.15014e-05	0.000331477	2.1698	Lipids	Glycerolipid Metabolism	Fasting 36h/Fasting recovery 0h	Lunch SLD 2h
glycerol 3-phosphate		01	31	0.0287925	0.118417	0.205002	Lipids	Glycerolipid Metabolism	Fasting 12h	Lunch SLD 2h
glycerol 3-phosphate		10	31	9.78751e-05	0.00183022	0.429765	Lipids	Glycerolipid Metabolism	Fasting 36h/Fasting recovery 0h	Lunch SLD 2h
glycochenodeoxycholate		01	31	1.05642e-07	1.09451e-05	-2.97078	Lipids	Primary Bile Acid Metabolism	Fasting 12h	Lunch SLD 2h
glycochenodeoxycholate		10	31	5.86753e-07	3.22382e-05	-3.00535	Lipids	Primary Bile Acid Metabolism	Fasting 36h/Fasting recovery 0h	Lunch SLD 2h
glycochenodeoxycholate glucuronide (1)		01	31	0.00359443	0.0238609	-0.70361	Lipids	Primary Bile Acid Metabolism	Fasting 12h	Lunch SLD 2h
glycochenodeoxycholate glucuronide (1)		10	31	1.64767e-06	7.20124e-05	-1.61496	Lipids	Primary Bile Acid Metabolism	Fasting 36h/Fasting recovery 0h	Lunch SLD 2h
glycocholate		01	31	1.10138e-07	1.12758e-05	-2.9969	Lipids	Primary Bile Acid Metabolism	Fasting 12h	Lunch SLD 2h
glycocholate		10	31	2.20683e-07	1.51102e-05	-3.14178	Lipids	Primary Bile Acid Metabolism	Fasting 36h/Fasting recovery 0h	Lunch SLD 2h
glycohyocholate		01	31	0.000370806	0.00446772	-1.57964	Lipids	Secondary Bile Acid Metabolism	Fasting 12h	Lunch SLD 2h
glycohyocholate		10	31	0.0011783	0.0127942	-1.64579	Lipids	Secondary Bile Acid Metabolism	Fasting 36h/Fasting recovery 0h	Lunch SLD 2h
glycolithocholate sulfate*	i	01	31	9.533e-05	0.00167348	-1.36943	Lipids	Secondary Bile Acid Metabolism	Fasting 12h	Lunch SLD 2h
glycolithocholate sulfate*	i	10	31	0.0172233	0.0949797	-0.651274	Lipids	Secondary Bile Acid Metabolism	Fasting 36h/Fasting recovery 0h	Lunch SLD 2h
glycoursodeoxycholate		01	31	2.43762e-05	0.000614942	-2.10553	Lipids	Secondary Bile Acid Metabolism	Fasting 12h	Lunch SLD 2h
glycoursodeoxycholate		10	31	5.55104e-05	0.00116145	-2.25475	Lipids	Secondary Bile Acid Metabolism	Fasting 36h/Fasting recovery 0h	Lunch SLD 2h
hexadecanedioate	iii	01	31	6.49879e-05	0.00126743	0.596559	Lipids	Fatty Acid, Dicarboxylate	Fasting 12h	Lunch SLD 2h
hexadecanedioate	iii	10	31	3.54077e-09	7.8374e-07	2.93061	Lipids	Fatty Acid, Dicarboxylate	Fasting 36h/Fasting recovery 0h	Lunch SLD 2h
hexanoylcarnitine	1	01	31	3.16138e-07	2.36406e-05	1.3738	Lipids	Fatty Acid Metabolism (Acyl Carnitine)	Fasting 12h	Lunch SLD 2h
hexanoylcarnitine	1	10	31	5.06727e-10	1.94961e-07	2.45911	Lipids	Fatty Acid Metabolism (Acyl Carnitine)	Fasting 36h/Fasting recovery 0h	Lunch SLD 2h
homocitrulline		01	31	4.02803e-05	0.000891663	-0.62202	Amino Acids	Urea cycle; Arginine and Proline Metabolism	Fasting 12h	Lunch SLD 2h
homocitrulline		10	31	0.000838966	0.0098503	-0.668083	Amino Acids	Urea cycle; Arginine and Proline Metabolism	Fasting 36h/Fasting recovery 0h	Lunch SLD 2h
hypotaurine		01	31	0.0597187	0.206592	0.223434	Amino Acids	Methionine, Cysteine, SAM and Taurine Metabolism	Fasting 12h	Lunch SLD 2h
hypotaurine		10	31	0.00496664	0.0380014	0.404313	Amino Acids	Methionine, Cysteine, SAM and Taurine Metabolism	Fasting 36h/Fasting recovery 0h	Lunch SLD 2h
hypoxanthine		01	31	0.0570152	0.199501	0.43273	Nucleotides	Purine Metabolism, (Hypo)Xanthine/Inosine containing	Fasting 12h	Lunch SLD 2h
hypoxanthine		10	31	0.000481787	0.00643307	1.06557	Nucleotides	Purine Metabolism, (Hypo)Xanthine/Inosine containing	Fasting 36h/Fasting recovery 0h	Lunch SLD 2h
imidazole lactate		01	31	0.00782638	0.0433278	0.270288	Amino Acids	Histidine Metabolism	Fasting 12h	Lunch SLD 2h
imidazole lactate		10	31	7.10333e-08	6.56574e-06	0.705178	Amino Acids	Histidine Metabolism	Fasting 36h/Fasting recovery 0h	Lunch SLD 2h
indoleacetate		01	31	0.7139	1	0.0952039	Amino Acids	Tryptophan Metabolism	Fasting 12h	Lunch SLD 2h
indoleacetate		10	31	0.000740343	0.00895066	-0.700696	Amino Acids	Tryptophan Metabolism	Fasting 36h/Fasting recovery 0h	Lunch SLD 2h
indoleacetylglutamine		01	31	0.0155298	0.073566	0.715748	Amino Acids	Tryptophan Metabolism	Fasting 12h	Lunch SLD 2h
indoleacetylglutamine		10	31	0.00590301	0.043199	-1.14824	Amino Acids	Tryptophan Metabolism	Fasting 36h/Fasting recovery 0h	Lunch SLD 2h
indolelactate		01	31	0.0054905	0.033027	0.245476	Amino Acids	Tryptophan Metabolism	Fasting 12h	Lunch SLD 2h
indolelactate		10	31	0.00600799	0.0438176	0.251126	Amino Acids	Tryptophan Metabolism	Fasting 36h/Fasting recovery 0h	Lunch SLD 2h
indolepropionate		01	31	0.0182536	0.0833679	0.555354	Amino Acids	Tryptophan Metabolism	Fasting 12h	Lunch SLD 2h
indolepropionate		10	31	2.32223e-07	1.57121e-05	-2.08364	Amino Acids	Tryptophan Metabolism	Fasting 36h/Fasting recovery 0h	Lunch SLD 2h
isobutyrylglycine		01	31	0.00442077	0.0279342	-0.656637	Amino Acids	Leucine, Isoleucine and Valine Metabolism	Fasting 12h	Lunch SLD 2h
isobutyrylglycine		10	31	0.00133389	0.0140695	-0.914418	Amino Acids	Leucine, Isoleucine and Valine Metabolism	Fasting 36h/Fasting recovery 0h	Lunch SLD 2h
isoleucine		01	31	0.00213634	0.016192	-0.264454	Amino Acids	Leucine, Isoleucine and Valine Metabolism	Fasting 12h	Lunch SLD 2h
isoleucine		10	31	0.00627726	0.0452416	0.346953	Amino Acids	Leucine, Isoleucine and Valine Metabolism	Fasting 36h/Fasting recovery 0h	Lunch SLD 2h
isovalerylglycine		01	31	0.00011229	0.00188073	-1.35657	Amino Acids	Leucine, Isoleucine and Valine Metabolism	Fasting 12h	Lunch SLD 2h
isovalerylglycine		10	31	0.00015434	0.00261599	-1.32965	Amino Acids	Leucine, Isoleucine and Valine Metabolism	Fasting 36h/Fasting recovery 0h	Lunch SLD 2h
kynurenate		01	31	0.973591	1	-0.00328073	Amino Acids	Tryptophan Metabolism	Fasting 12h	Lunch SLD 2h
kynurenate		10	31	0.000319052	0.00465406	0.650485	Amino Acids	Tryptophan Metabolism	Fasting 36h/Fasting recovery 0h	Lunch SLD 2h
lactate		01	31	0.0294065	0.120342	-0.206452	Carbohydrates	Glycolysis, Gluconeogenesis, and Pyruvate Metabolism	Fasting 12h	Lunch SLD 2h
lactate		10	31	0.00680309	0.0479835	-0.317423	Carbohydrates	Glycolysis, Gluconeogenesis, and Pyruvate Metabolism	Fasting 36h/Fasting recovery 0h	Lunch SLD 2h
laurate (12:0)		01	31	2.79593e-07	2.17739e-05	1.67666	Lipids	Medium Chain Fatty Acid	Fasting 12h	Lunch SLD 2h
laurate (12:0)		10	31	5.82587e-08	5.75656e-06	3.21708	Lipids	Medium Chain Fatty Acid	Fasting 36h/Fasting recovery 0h	Lunch SLD 2h
laurylcarnitine	1	01	31	1.94975e-06	9.06482e-05	2.08933	Lipids	Fatty Acid Metabolism (Acyl Carnitine)	Fasting 12h	Lunch SLD 2h
laurylcarnitine	1	10	31	2.14475e-08	2.7294e-06	3.16477	Lipids	Fatty Acid Metabolism (Acyl Carnitine)	Fasting 36h/Fasting recovery 0h	Lunch SLD 2h
leucine		01	31	0.0024612	0.0180085	-0.29634	Amino Acids	Leucine, Isoleucine and Valine Metabolism	Fasting 12h	Lunch SLD 2h
leucine		10	31	0.0034236	0.028812	0.362092	Amino Acids	Leucine, Isoleucine and Valine Metabolism	Fasting 36h/Fasting recovery 0h	Lunch SLD 2h
linoleoylcarnitine*	1	01	31	0.00116747	0.0103198	0.468639	Lipids	Fatty Acid Metabolism (Acyl Carnitine)	Fasting 12h	Lunch SLD 2h
linoleoylcarnitine*	1	10	31	4.43348e-06	0.000156507	1.112	Lipids	Fatty Acid Metabolism (Acyl Carnitine)	Fasting 36h/Fasting recovery 0h	Lunch SLD 2h
maltose		01	31	0.000738377	0.00737791	-0.627075	Carbohydrates	Glycogen Metabolism	Fasting 12h	Lunch SLD 2h
maltose		10	31	2.25553e-05	0.000569488	-0.700491	Carbohydrates	Glycogen Metabolism	Fasting 36h/Fasting recovery 0h	Lunch SLD 2h
mannitol/sorbitol		01	31	0.00379462	0.0248587	0.654025	Carbohydrates	Fructose, Mannose and Galactose Metabolism	Fasting 12h	Lunch SLD 2h
mannitol/sorbitol		10	31	1.92392e-08	2.53368e-06	-1.03491	Carbohydrates	Fructose, Mannose and Galactose Metabolism	Fasting 36h/Fasting recovery 0h	Lunch SLD 2h
mannose		01	31	1.10788e-06	5.90574e-05	0.721928	Carbohydrates	Fructose, Mannose and Galactose Metabolism	Fasting 12h	Lunch SLD 2h
mannose		10	31	3.91107e-09	8.34988e-07	0.899661	Carbohydrates	Fructose, Mannose and Galactose Metabolism	Fasting 36h/Fasting recovery 0h	Lunch SLD 2h
methionine		01	31	0.00965113	0.0509114	-0.200565	Amino Acids	Methionine, Cysteine, SAM and Taurine Metabolism	Fasting 12h	Lunch SLD 2h
methionine		10	31	0.00222565	0.0208579	-0.336563	Amino Acids	Methionine, Cysteine, SAM and Taurine Metabolism	Fasting 36h/Fasting recovery 0h	Lunch SLD 2h
methionine sulfone		01	31	0.842005	1	-0.0197552	Amino Acids	Methionine, Cysteine, SAM and Taurine Metabolism	Fasting 12h	Lunch SLD 2h
methionine sulfone		10	31	0.000772724	0.00925474	0.399631	Amino Acids	Methionine, Cysteine, SAM and Taurine Metabolism	Fasting 36h/Fasting recovery 0h	Lunch SLD 2h
methionine sulfoxide		01	31	3.78386e-08	5.54736e-06	-1.02845	Amino Acids	Methionine, Cysteine, SAM and Taurine Metabolism	Fasting 12h	Lunch SLD 2h
methionine sulfoxide		10	31	4.54905e-09	9.37015e-07	-1.16452	Amino Acids	Methionine, Cysteine, SAM and Taurine Metabolism	Fasting 36h/Fasting recovery 0h	Lunch SLD 2h
methylmalonate (MMA)		01	31	0.151846	0.418658	-0.154972	Lipids	Fatty Acid Metabolism (also BCAA Metabolism)	Fasting 12h	Lunch SLD 2h
methylmalonate (MMA)		10	31	0.000331114	0.00479516	-0.555652	Lipids	Fatty Acid Metabolism (also BCAA Metabolism)	Fasting 36h/Fasting recovery 0h	Lunch SLD 2h
methylsuccinoylcarnitine (1)		01	31	0.00709844	0.0402383	0.427881	Amino Acids	Leucine, Isoleucine and Valine Metabolism	Fasting 12h	Lunch SLD 2h
methylsuccinoylcarnitine (1)		10	31	0.00656724	0.0467597	-0.556988	Amino Acids	Leucine, Isoleucine and Valine Metabolism	Fasting 36h/Fasting recovery 0h	Lunch SLD 2h
myristoleoylcarnitine*	1	01	31	4.34145e-05	0.000942903	1.61888	Lipids	Fatty Acid Metabolism (Acyl Carnitine)	Fasting 12h	Lunch SLD 2h
myristoleoylcarnitine*	1	10	31	4.09249e-08	4.45263e-06	3.36941	Lipids	Fatty Acid Metabolism (Acyl Carnitine)	Fasting 36h/Fasting recovery 0h	Lunch SLD 2h
myristoylcarnitine	1	01	31	4.33494e-05	0.00094204	1.05486	Lipids	Fatty Acid Metabolism (Acyl Carnitine)	Fasting 12h	Lunch SLD 2h
myristoylcarnitine	1	10	31	2.9467e-07	1.90435e-05	2.10444	Lipids	Fatty Acid Metabolism (Acyl Carnitine)	Fasting 36h/Fasting recovery 0h	Lunch SLD 2h
N-acetyl-beta-alanine		01	31	0.280496	0.653785	0.150725	Nucleotides	Pyrimidine Metabolism, Uracil containing	Fasting 12h	Lunch SLD 2h
N-acetyl-beta-alanine		10	31	3.70498e-06	0.000135526	0.613733	Nucleotides	Pyrimidine Metabolism, Uracil containing	Fasting 36h/Fasting recovery 0h	Lunch SLD 2h
N-acetylalanine		01	31	0.00880933	0.0474104	0.27294	Amino Acids	Alanine and Aspartate Metabolism	Fasting 12h	Lunch SLD 2h
N-acetylalanine		10	31	0.000175863	0.00290877	0.45598	Amino Acids	Alanine and Aspartate Metabolism	Fasting 36h/Fasting recovery 0h	Lunch SLD 2h
N-acetylcarnosine		01	31	0.0592707	0.205419	-0.156957	Peptides	Dipeptide Derivative	Fasting 12h	Lunch SLD 2h
N-acetylcarnosine		10	31	0.00180548	0.0177632	-0.326409	Peptides	Dipeptide Derivative	Fasting 36h/Fasting recovery 0h	Lunch SLD 2h
N-acetylglycine		01	31	0.213795	0.537453	0.255954	Amino Acids	Glycine, Serine and Threonine Metabolism	Fasting 12h	Lunch SLD 2h
N-acetylglycine		10	31	3.51747e-08	3.99621e-06	1.74517	Amino Acids	Glycine, Serine and Threonine Metabolism	Fasting 36h/Fasting recovery 0h	Lunch SLD 2h
N-acetylkynurenine (2)		01	31	0.00870585	0.0469761	-0.513391	Amino Acids	Tryptophan Metabolism	Fasting 12h	Lunch SLD 2h
N-acetylkynurenine (2)		10	31	0.000132988	0.00232861	-0.861475	Amino Acids	Tryptophan Metabolism	Fasting 36h/Fasting recovery 0h	Lunch SLD 2h
N-acetylmethionine		01	31	0.211749	0.53362	0.10843	Amino Acids	Methionine, Cysteine, SAM and Taurine Metabolism	Fasting 12h	Lunch SLD 2h
N-acetylmethionine		10	31	0.00194466	0.0187927	0.394234	Amino Acids	Methionine, Cysteine, SAM and Taurine Metabolism	Fasting 36h/Fasting recovery 0h	Lunch SLD 2h
N-acetylphenylalanine		01	31	0.067743	0.22757	-0.247374	Amino Acids	Phenylalanine and Tyrosine Metabolism	Fasting 12h	Lunch SLD 2h
N-acetylphenylalanine		10	31	0.000671341	0.00831475	-0.403557	Amino Acids	Phenylalanine and Tyrosine Metabolism	Fasting 36h/Fasting recovery 0h	Lunch SLD 2h
N-acetyltaurine		01	31	0.099771	0.30505	0.150448	Amino Acids	Methionine, Cysteine, SAM and Taurine Metabolism	Fasting 12h	Lunch SLD 2h
N-acetyltaurine		10	31	0.00379706	0.0311707	0.257087	Amino Acids	Methionine, Cysteine, SAM and Taurine Metabolism	Fasting 36h/Fasting recovery 0h	Lunch SLD 2h
N-acetyltryptophan		01	31	0.59621	1	0.0629714	Amino Acids	Tryptophan Metabolism	Fasting 12h	Lunch SLD 2h
N-acetyltryptophan		10	31	0.00141044	0.0146902	-0.639167	Amino Acids	Tryptophan Metabolism	Fasting 36h/Fasting recovery 0h	Lunch SLD 2h
N-acetyltyrosine		01	31	0.000136416	0.00215893	-0.492314	Amino Acids	Phenylalanine and Tyrosine Metabolism	Fasting 12h	Lunch SLD 2h
N-acetyltyrosine		10	31	1.44046e-06	6.5241e-05	-0.926118	Amino Acids	Phenylalanine and Tyrosine Metabolism	Fasting 36h/Fasting recovery 0h	Lunch SLD 2h
N-delta-acetylornithine		01	31	0.0831786	0.266057	-0.248898	Amino Acids	Urea cycle; Arginine and Proline Metabolism	Fasting 12h	Lunch SLD 2h
N-delta-acetylornithine		10	31	0.00239285	0.0220205	-0.482546	Amino Acids	Urea cycle; Arginine and Proline Metabolism	Fasting 36h/Fasting recovery 0h	Lunch SLD 2h
N-formylmethionine		01	31	0.143826	0.401993	0.0960428	Amino Acids	Methionine, Cysteine, SAM and Taurine Metabolism	Fasting 12h	Lunch SLD 2h
N-formylmethionine		10	31	0.00308728	0.0266491	0.310595	Amino Acids	Methionine, Cysteine, SAM and Taurine Metabolism	Fasting 36h/Fasting recovery 0h	Lunch SLD 2h
N-palmitoyl glycine		01	31	3.77788e-06	0.00014902	1.07374	Lipids	Fatty Acid Metabolism (Acyl Glycine)	Fasting 12h	Lunch SLD 2h
N-palmitoyl glycine		10	31	4.51079e-08	4.79876e-06	1.30558	Lipids	Fatty Acid Metabolism (Acyl Glycine)	Fasting 36h/Fasting recovery 0h	Lunch SLD 2h
N-palmitoyltaurine		01	31	0.496743	0.974806	-0.0618488	Lipids	Endocannabinoid	Fasting 12h	Lunch SLD 2h
N-palmitoyltaurine		10	31	0.000552659	0.00716633	1.67337	Lipids	Endocannabinoid	Fasting 36h/Fasting recovery 0h	Lunch SLD 2h
N1-methyladenosine		01	31	0.081118	0.261153	0.169468	Nucleotides	Purine Metabolism, Adenine containing	Fasting 12h	Lunch SLD 2h
N1-methyladenosine		10	31	0.00476432	0.0368329	0.288245	Nucleotides	Purine Metabolism, Adenine containing	Fasting 36h/Fasting recovery 0h	Lunch SLD 2h
N2,N2-dimethylguanosine		01	31	0.00991825	0.0519808	0.299446	Nucleotides	Purine Metabolism, Guanine containing	Fasting 12h	Lunch SLD 2h
N2,N2-dimethylguanosine		10	31	0.000479431	0.0064111	0.510198	Nucleotides	Purine Metabolism, Guanine containing	Fasting 36h/Fasting recovery 0h	Lunch SLD 2h
N4-acetylcytidine		01	31	0.0740005	0.243469	0.288593	Nucleotides	Pyrimidine Metabolism, Cytidine containing	Fasting 12h	Lunch SLD 2h
N4-acetylcytidine		10	31	0.00317773	0.0272414	0.558282	Nucleotides	Pyrimidine Metabolism, Cytidine containing	Fasting 36h/Fasting recovery 0h	Lunch SLD 2h
N6,N6,N6-trimethyllysine		01	31	9.30754e-05	0.00164479	0.478168	Amino Acids	Lysine Metabolism	Fasting 12h	Lunch SLD 2h
N6,N6,N6-trimethyllysine		10	31	0.0055291	0.0411639	0.283045	Amino Acids	Lysine Metabolism	Fasting 36h/Fasting recovery 0h	Lunch SLD 2h
nicotinamide		01	31	2.21374e-05	0.000570677	0.772782	Cofactors and Vitamins	Nicotinate and Nicotinamide Metabolism	Fasting 12h	Lunch SLD 2h
nicotinamide		10	31	3.46851e-05	0.00080049	0.682607	Cofactors and Vitamins	Nicotinate and Nicotinamide Metabolism	Fasting 36h/Fasting recovery 0h	Lunch SLD 2h
nicotinamide riboside		01	31	0.0234601	0.101159	0.412444	Cofactors and Vitamins	Nicotinate and Nicotinamide Metabolism	Fasting 12h	Lunch SLD 2h
nicotinamide riboside		10	31	0.000526891	0.00689849	0.661808	Cofactors and Vitamins	Nicotinate and Nicotinamide Metabolism	Fasting 36h/Fasting recovery 0h	Lunch SLD 2h
O-acetylhomoserine		01	31	2.35653e-08	4.10285e-06	1.99361	Amino Acids	Glycine, Serine and Threonine Metabolism	Fasting 12h	Lunch SLD 2h
O-acetylhomoserine		10	31	0.00135618	0.014258	-2.10657	Amino Acids	Glycine, Serine and Threonine Metabolism	Fasting 36h/Fasting recovery 0h	Lunch SLD 2h
octadecanedioate	iii	01	31	0.00875178	0.0471691	0.544937	Lipids	Fatty Acid, Dicarboxylate	Fasting 12h	Lunch SLD 2h
octadecanedioate	iii	10	31	2.39563e-07	1.61351e-05	1.99474	Lipids	Fatty Acid, Dicarboxylate	Fasting 36h/Fasting recovery 0h	Lunch SLD 2h
octanoylcarnitine	1	01	31	1.61622e-06	7.83124e-05	1.94568	Lipids	Fatty Acid Metabolism (Acyl Carnitine)	Fasting 12h	Lunch SLD 2h
octanoylcarnitine	1	10	31	1.03976e-08	1.64448e-06	2.55574	Lipids	Fatty Acid Metabolism (Acyl Carnitine)	Fasting 36h/Fasting recovery 0h	Lunch SLD 2h
oleoyl ethanolamide		01	31	1.12718e-06	5.98283e-05	1.21706	Lipids	Endocannabinoid	Fasting 12h	Lunch SLD 2h
oleoyl ethanolamide		10	31	8.08717e-08	7.24829e-06	1.89657	Lipids	Endocannabinoid	Fasting 36h/Fasting recovery 0h	Lunch SLD 2h
oleoylcarnitine	1	01	31	0.0055754	0.0334119	0.465448	Lipids	Fatty Acid Metabolism (Acyl Carnitine)	Fasting 12h	Lunch SLD 2h
oleoylcarnitine	1	10	31	2.9065e-08	3.42037e-06	1.40057	Lipids	Fatty Acid Metabolism (Acyl Carnitine)	Fasting 36h/Fasting recovery 0h	Lunch SLD 2h
orotate		01	31	0.00763569	0.0425051	-0.313994	Nucleotides	Pyrimidine Metabolism, Orotate containing	Fasting 12h	Lunch SLD 2h
orotate		10	31	0.000416553	0.00574882	-0.29948	Nucleotides	Pyrimidine Metabolism, Orotate containing	Fasting 36h/Fasting recovery 0h	Lunch SLD 2h
oxalate (ethanedioate)		01	31	0.0130285	0.0641521	-0.24076	Cofactors and Vitamins	Ascorbate and Aldarate Metabolism	Fasting 12h	Lunch SLD 2h
oxalate (ethanedioate)		10	31	0.000376785	0.00530852	-0.362459	Cofactors and Vitamins	Ascorbate and Aldarate Metabolism	Fasting 36h/Fasting recovery 0h	Lunch SLD 2h
p-cresol-glucuronide*		01	31	0.652694	1	-0.18358	Amino Acids	Phenylalanine and Tyrosine Metabolism	Fasting 12h	Lunch SLD 2h
p-cresol-glucuronide*		10	31	0.000864578	0.010084	1.27644	Amino Acids	Phenylalanine and Tyrosine Metabolism	Fasting 36h/Fasting recovery 0h	Lunch SLD 2h
palmitoyl ethanolamide		01	31	2.16086e-06	9.81089e-05	0.80302	Lipids	Endocannabinoid	Fasting 12h	Lunch SLD 2h
palmitoyl ethanolamide		10	31	6.35078e-08	6.10069e-06	1.13598	Lipids	Endocannabinoid	Fasting 36h/Fasting recovery 0h	Lunch SLD 2h
palmitoylcarnitine	1	01	31	0.00017004	0.00252782	0.593378	Lipids	Fatty Acid Metabolism (Acyl Carnitine)	Fasting 12h	Lunch SLD 2h
palmitoylcarnitine	1	10	31	2.60456e-07	1.72683e-05	1.1033	Lipids	Fatty Acid Metabolism (Acyl Carnitine)	Fasting 36h/Fasting recovery 0h	Lunch SLD 2h
phenol sulfate		01	31	0.450233	0.910385	-0.216479	Amino Acids	Phenylalanine and Tyrosine Metabolism	Fasting 12h	Lunch SLD 2h
phenol sulfate		10	31	0.00187031	0.0182523	-0.977606	Amino Acids	Phenylalanine and Tyrosine Metabolism	Fasting 36h/Fasting recovery 0h	Lunch SLD 2h
phenyllactate (PLA)		01	31	0.377138	0.806215	0.0740245	Amino Acids	Phenylalanine and Tyrosine Metabolism	Fasting 12h	Lunch SLD 2h
phenyllactate (PLA)		10	31	4.92008e-05	0.00105539	0.38393	Amino Acids	Phenylalanine and Tyrosine Metabolism	Fasting 36h/Fasting recovery 0h	Lunch SLD 2h
phenylpyruvate		01	31	0.0082502	0.0450577	-0.522464	Amino Acids	Phenylalanine and Tyrosine Metabolism	Fasting 12h	Lunch SLD 2h
phenylpyruvate		10	31	0.00171293	0.0170457	-0.763491	Amino Acids	Phenylalanine and Tyrosine Metabolism	Fasting 36h/Fasting recovery 0h	Lunch SLD 2h
phosphoethanolamine		01	31	0.0126696	0.062768	0.241152	Lipids	Phospholipid Metabolism	Fasting 12h	Lunch SLD 2h
phosphoethanolamine		10	31	2.5467e-05	0.000627432	0.656093	Lipids	Phospholipid Metabolism	Fasting 36h/Fasting recovery 0h	Lunch SLD 2h
pregnanolone/allopregnanolone sulfate		01	31	0.0106881	0.0550597	-0.724776	Lipids	Steroid	Fasting 12h	Lunch SLD 2h
pregnanolone/allopregnanolone sulfate		10	31	8.62487e-05	0.00165341	-0.974131	Lipids	Steroid	Fasting 36h/Fasting recovery 0h	Lunch SLD 2h
pristanate		01	31	1.92055e-05	0.000512846	2.05564	Lipids	Fatty Acid, Branched	Fasting 12h	Lunch SLD 2h
pristanate		10	31	0.000890346	0.0103129	1.75896	Lipids	Fatty Acid, Branched	Fasting 36h/Fasting recovery 0h	Lunch SLD 2h
pro-hydroxy-pro		01	31	5.1616e-08	6.81329e-06	0.947864	Amino Acids	Urea cycle; Arginine and Proline Metabolism	Fasting 12h	Lunch SLD 2h
pro-hydroxy-pro		10	31	6.84528e-09	1.23675e-06	1.00431	Amino Acids	Urea cycle; Arginine and Proline Metabolism	Fasting 36h/Fasting recovery 0h	Lunch SLD 2h
proline		01	31	3.40389e-05	0.00079086	-0.23128	Amino Acids	Urea cycle; Arginine and Proline Metabolism	Fasting 12h	Lunch SLD 2h
proline		10	31	2.11029e-08	2.70175e-06	-0.577591	Amino Acids	Urea cycle; Arginine and Proline Metabolism	Fasting 36h/Fasting recovery 0h	Lunch SLD 2h
propionylcarnitine		01	31	0.484249	0.957942	-0.0753159	Lipids	Fatty Acid Metabolism (also BCAA Metabolism)	Fasting 12h	Lunch SLD 2h
propionylcarnitine		10	31	0.000109016	0.00199269	-0.404048	Lipids	Fatty Acid Metabolism (also BCAA Metabolism)	Fasting 36h/Fasting recovery 0h	Lunch SLD 2h
propionylglycine		01	31	0.827471	1	-0.0380208	Lipids	Fatty Acid Metabolism (also BCAA Metabolism)	Fasting 12h	Lunch SLD 2h
propionylglycine		10	31	0.00320724	0.0274205	-1.12412	Lipids	Fatty Acid Metabolism (also BCAA Metabolism)	Fasting 36h/Fasting recovery 0h	Lunch SLD 2h
pyroglutamine*		01	31	0.0750427	0.246043	0.13824	Amino Acids	Glutamate Metabolism	Fasting 12h	Lunch SLD 2h
pyroglutamine*		10	31	2.95437e-05	0.00070743	0.457296	Amino Acids	Glutamate Metabolism	Fasting 36h/Fasting recovery 0h	Lunch SLD 2h
pyruvate		01	31	0.105159	0.317309	-0.119258	Carbohydrates	Glycolysis, Gluconeogenesis, and Pyruvate Metabolism	Fasting 12h	Lunch SLD 2h
pyruvate		10	31	0.00208506	0.0198358	-0.358532	Carbohydrates	Glycolysis, Gluconeogenesis, and Pyruvate Metabolism	Fasting 36h/Fasting recovery 0h	Lunch SLD 2h
S-1-pyrroline-5-carboxylate		01	31	0.139355	0.392465	-0.183013	Amino Acids	Glutamate Metabolism	Fasting 12h	Lunch SLD 2h
S-1-pyrroline-5-carboxylate		10	31	1.15083e-06	5.46395e-05	-1.41453	Amino Acids	Glutamate Metabolism	Fasting 36h/Fasting recovery 0h	Lunch SLD 2h
sebacate (decanedioate)	iii	01	31	0.0368443	0.142987	-0.84146	Lipids	Fatty Acid, Dicarboxylate	Fasting 12h	Lunch SLD 2h
sebacate (decanedioate)	iii	10	31	9.57755e-05	0.00179938	3.65846	Lipids	Fatty Acid, Dicarboxylate	Fasting 36h/Fasting recovery 0h	Lunch SLD 2h
serotonin		01	31	0.672678	1	-0.0817017	Amino Acids	Tryptophan Metabolism	Fasting 12h	Lunch SLD 2h
serotonin		10	31	0.00135135	0.0142163	0.724548	Amino Acids	Tryptophan Metabolism	Fasting 36h/Fasting recovery 0h	Lunch SLD 2h
spermidine		01	31	0.000513259	0.00566141	0.703989	Amino Acids	Polyamine Metabolism	Fasting 12h	Lunch SLD 2h
spermidine		10	31	2.99509e-05	0.000715009	1.27611	Amino Acids	Polyamine Metabolism	Fasting 36h/Fasting recovery 0h	Lunch SLD 2h
stearoylcarnitine		01	31	0.0893559	0.280903	0.217539	Lipids	Fatty Acid Metabolism (Acyl Carnitine)	Fasting 12h	Lunch SLD 2h
stearoylcarnitine		10	31	7.12637e-05	0.00142119	0.608706	Lipids	Fatty Acid Metabolism (Acyl Carnitine)	Fasting 36h/Fasting recovery 0h	Lunch SLD 2h
suberate (octanedioate)		01	31	0.623903	1	-0.176213	Lipids	Fatty Acid, Dicarboxylate	Fasting 12h	Lunch SLD 2h
suberate (octanedioate)		10	31	0.00680543	0.0479931	1.60751	Lipids	Fatty Acid, Dicarboxylate	Fasting 36h/Fasting recovery 0h	Lunch SLD 2h
suberoyl carnitine		01	31	0.819272	1	0.0514412	Lipids	Fatty Acid Metabolism (Acyl Carnitine)	Fasting 12h	Lunch SLD 2h
suberoyl carnitine		10	31	2.22814e-07	1.5228e-05	2.92552	Lipids	Fatty Acid Metabolism (Acyl Carnitine)	Fasting 36h/Fasting recovery 0h	Lunch SLD 2h
succinylcarnitine		01	31	0.549319	1	-0.0785874	Energy	TCA Cycle	Fasting 12h	Lunch SLD 2h
succinylcarnitine		10	31	5.5247e-06	0.000186941	-0.732599	Energy	TCA Cycle	Fasting 36h/Fasting recovery 0h	Lunch SLD 2h
taurine		01	31	0.0387471	0.148647	0.18821	Amino Acids	Methionine, Cysteine, SAM and Taurine Metabolism	Fasting 12h	Lunch SLD 2h
taurine		10	31	1.5255e-05	0.000414481	0.528302	Amino Acids	Methionine, Cysteine, SAM and Taurine Metabolism	Fasting 36h/Fasting recovery 0h	Lunch SLD 2h
taurochenodeoxycholate		01	31	8.29132e-07	4.79688e-05	-3.23923	Lipids	Primary Bile Acid Metabolism	Fasting 12h	Lunch SLD 2h
taurochenodeoxycholate		10	31	1.36171e-05	0.000379845	-2.69873	Lipids	Primary Bile Acid Metabolism	Fasting 36h/Fasting recovery 0h	Lunch SLD 2h
taurocholate		01	31	9.32792e-06	0.00029506	-2.66764	Lipids	Primary Bile Acid Metabolism	Fasting 12h	Lunch SLD 2h
taurocholate		10	31	0.000134931	0.00235558	-2.41446	Lipids	Primary Bile Acid Metabolism	Fasting 36h/Fasting recovery 0h	Lunch SLD 2h
taurocholenate sulfate	i	01	31	0.0055021	0.0330794	-0.859719	Lipids	Secondary Bile Acid Metabolism	Fasting 12h	Lunch SLD 2h
taurocholenate sulfate	i	10	31	0.00202808	0.0194056	0.657748	Lipids	Secondary Bile Acid Metabolism	Fasting 36h/Fasting recovery 0h	Lunch SLD 2h
taurolithocholate 3-sulfate	i	01	31	0.000609065	0.00642006	-1.60283	Lipids	Secondary Bile Acid Metabolism	Fasting 12h	Lunch SLD 2h
taurolithocholate 3-sulfate	i	10	31	0.142734	0.464848	-0.456718	Lipids	Secondary Bile Acid Metabolism	Fasting 36h/Fasting recovery 0h	Lunch SLD 2h
tetradecanedioate	iii	01	31	0.000586488	0.0062469	0.548914	Lipids	Fatty Acid, Dicarboxylate	Fasting 12h	Lunch SLD 2h
tetradecanedioate	iii	10	31	1.05402e-08	1.65957e-06	3.29786	Lipids	Fatty Acid, Dicarboxylate	Fasting 36h/Fasting recovery 0h	Lunch SLD 2h
threonate		01	31	0.000112485	0.00188272	-0.489479	Cofactors and Vitamins	Ascorbate and Aldarate Metabolism	Fasting 12h	Lunch SLD 2h
threonate		10	31	4.66975e-05	0.00101091	-0.451312	Cofactors and Vitamins	Ascorbate and Aldarate Metabolism	Fasting 36h/Fasting recovery 0h	Lunch SLD 2h
threonine		01	31	0.278304	0.65003	0.0781453	Amino Acids	Glycine, Serine and Threonine Metabolism	Fasting 12h	Lunch SLD 2h
threonine		10	31	0.00149589	0.0153572	-0.274043	Amino Acids	Glycine, Serine and Threonine Metabolism	Fasting 36h/Fasting recovery 0h	Lunch SLD 2h
tiglylcarnitine		01	31	0.00386492	0.0252191	0.375596	Amino Acids	Leucine, Isoleucine and Valine Metabolism	Fasting 12h	Lunch SLD 2h
tiglylcarnitine		10	31	0.00233284	0.0216039	0.410657	Amino Acids	Leucine, Isoleucine and Valine Metabolism	Fasting 36h/Fasting recovery 0h	Lunch SLD 2h
trans-4-hydroxyproline		01	31	0.00866446	0.0467919	0.314184	Amino Acids	Urea cycle; Arginine and Proline Metabolism	Fasting 12h	Lunch SLD 2h
trans-4-hydroxyproline		10	31	0.00245475	0.0224369	-0.302664	Amino Acids	Urea cycle; Arginine and Proline Metabolism	Fasting 36h/Fasting recovery 0h	Lunch SLD 2h
trans-urocanate		01	31	0.318322	0.715578	-0.239831	Amino Acids	Histidine Metabolism	Fasting 12h	Lunch SLD 2h
trans-urocanate		10	31	8.05021e-05	0.00156466	-1.12727	Amino Acids	Histidine Metabolism	Fasting 36h/Fasting recovery 0h	Lunch SLD 2h
trimethylamine N-oxide		01	31	0.139752	0.393277	0.24807	Lipids	Phospholipid Metabolism	Fasting 12h	Lunch SLD 2h
trimethylamine N-oxide		10	31	4.87181e-05	0.00104752	-1.187	Lipids	Phospholipid Metabolism	Fasting 36h/Fasting recovery 0h	Lunch SLD 2h
tyrosine		01	31	0.00159433	0.0130112	-0.251796	Amino Acids	Phenylalanine and Tyrosine Metabolism	Fasting 12h	Lunch SLD 2h
tyrosine		10	31	1.18083e-05	0.000338996	-0.376524	Amino Acids	Phenylalanine and Tyrosine Metabolism	Fasting 36h/Fasting recovery 0h	Lunch SLD 2h
urate		01	31	0.15558	0.426198	0.0822457	Nucleotides	Purine Metabolism, (Hypo)Xanthine/Inosine containing	Fasting 12h	Lunch SLD 2h
urate		10	31	6.45432e-05	0.00131233	0.239153	Nucleotides	Purine Metabolism, (Hypo)Xanthine/Inosine containing	Fasting 36h/Fasting recovery 0h	Lunch SLD 2h
uridine		01	31	4.61165e-05	0.000986583	0.662992	Nucleotides	Pyrimidine Metabolism, Uracil containing	Fasting 12h	Lunch SLD 2h
uridine		10	31	3.61515e-08	4.06738e-06	0.96865	Nucleotides	Pyrimidine Metabolism, Uracil containing	Fasting 36h/Fasting recovery 0h	Lunch SLD 2h
vanillylmandelate (VMA)		01	31	0.088039	0.277663	-0.140407	Amino Acids	Phenylalanine and Tyrosine Metabolism	Fasting 12h	Lunch SLD 2h
vanillylmandelate (VMA)		10	31	0.0047431	0.0367184	-0.298846	Amino Acids	Phenylalanine and Tyrosine Metabolism	Fasting 36h/Fasting recovery 0h	Lunch SLD 2h
xanthine		01	31	0.000239398	0.00324334	0.592635	Nucleotides	Purine Metabolism, (Hypo)Xanthine/Inosine containing	Fasting 12h	Lunch SLD 2h
xanthine		10	31	5.28035e-08	5.34922e-06	1.03267	Nucleotides	Purine Metabolism, (Hypo)Xanthine/Inosine containing	Fasting 36h/Fasting recovery 0h	Lunch SLD 2h
